# Supplementary material for: Ampere-hour-scale soft-package potassium-ion hybrid capacitors enabling 6-minute fast-charging
Source: Nat Commun. 2023 Oct 12;14:6407. doi: 10.1038/s41467-023-42108-6 (PMC10570334; doi:10.1038/s41467-023-42108-6)
Supplement: Supplementary file 3 — Source Data [file 41467_2023_42108_MOESM3_ESM.xlsx]

## Sheet: Figure 2
Fig. 2D											Fig. 2E					Fig. 2F					Fig. 2G				Fig. 2H					Fig. 2I
Voltage (V)	Current (mA)	Voltage (V)	Current (mA)	Voltage (V)	Current (mA)	Voltage (V)	Current (mA)	Voltage (V)	Current (mA)		Voltage (V)	Current (mA)	Voltage (V)	Current (mA)		(ohm)	(ohm)	(ohm)	(ohm)		w-1/2	(ohm)	(ohm)		Cycle No.	Capacity(mAh/g)	Cycle No.	CE(%)		Cycle No.	CE(%)	Capacity(mAh/g)
3	-0.4084	3	-0.8788	3	-2.042	3	-3.941	3	-7.665					DLC		1.53187	1.56129	1.88493	1.37069		0.20388	32.1808	19.9751		1	121.941	1	91.139		1	99.3596	96.0845
3.0015	-0.2742	3.0015	-0.6044	3.0015	-1.371	3.0015	-3.052	3.0015	-5.704		3	-0.09802	3	-0.10424		1.77186	2.6759	2.03958	2.36518		0.22441	36.9904	23.5873		2	119.754	2	90.9032		2	99.2604	96.0822
3.003	-0.2428	3.003	-0.5404	3.003	-1.214	3.003	-2.798	3.003	-5.333		3.0015	-0.06588	3.0015	-0.07768		2.04189	3.79382	2.23105	3.37661		0.247	42.6928	28.3298		3	118.259	3	93.8702		3	99.974	96.0825
3.0045	-0.2226	3.0045	-0.4992	3.0045	-1.113	3.0045	-2.653	3.0045	-5.03		3.003	-0.05842	3.003	-0.07273		2.38054	4.90606	2.4544	4.36525		0.27189	49.2016	34.6039		4	117.15	4	95.2517		4	99.7869	98.0388
3.006	-0.2062	3.006	-0.4648	3.006	-1.031	3.006	-2.474	3.006	-4.749		3.0045	-0.05365	3.0045	-0.06871		2.78829	6.07371	2.72761	5.38007		0.29926	56.7616	42.3287		5	116.632	5	95.4588		5	99.8323	99.9971
3.0075	-0.19308	3.0075	-0.4376	3.0075	-0.9654	3.0075	-2.386	3.0075	-4.572		3.006	-0.04979	3.006	-0.06499		3.26556	7.23014	3.05053	6.41736		0.32935	65.9632	49.3204		6	116.621	6	95.4296		6	99.6637	98.0399
3.009	-0.17986	3.009	-0.4108	3.009	-0.8993	3.009	-2.236	3.009	-4.382		3.0075	-0.04671	3.0075	-0.06269		3.83527	8.4161	3.42938	7.47226		0.36247	76.5984	55.9383		7	117.286	7	95.2038		7	99.1188	97.9112
3.0105	-0.1683	3.0105	-0.38776	3.0105	-0.8415	3.0105	-2.155	3.0105	-4.189		3.009	-0.04362	3.009	-0.06021		4.50166	9.65663	3.87487	8.55866		0.39904	89.4592	64.9069		8	117.785	8	95.8498		8	99.5025	97.8801
3.012	-0.15852	3.012	-0.36808	3.012	-0.7926	3.012	-2.044	3.012	-4.014		3.0105	-0.04092	3.0105	-0.05768		5.26143	10.891	4.3779	9.66139		0.43923	104.474	74.9415		9	110.755	9	90.3472		9	99.8928	100.003
3.0135	-0.14826	3.0135	-0.34768	3.0135	-0.7413	3.0135	-1.974	3.0135	-3.866		3.012	-0.03864	3.012	-0.05541		6.14876	12.1564	4.9682	10.7413						10	108.615	10	97.8996		10	99.7031	99.9995
3.015	-0.13952	3.015	-0.33	3.015	-0.6976	3.015	-1.863	3.015	-3.748		3.0135	-0.03626	3.0135	-0.0535		7.1709	13.4199	5.64195	11.7999						11	108.576	11	97.8211		11	100.254	97.8683
3.0165	-0.13104	3.0165	-0.31252	3.0165	-0.6552	3.0165	-1.82	3.0165	-3.616		3.015	-0.03423	3.015	-0.05199		8.31049	14.6577	6.40031	12.8287						12	108.833	12	97.461		12	100.274	95.7556
3.018	-0.12298	3.018	-0.2956	3.018	-0.6149	3.018	-1.705	3.018	-3.436		3.0165	-0.03227	3.0165	-0.0503		9.61274	15.8241	7.24625	13.772						13	108.569	13	98.2305		13	101.066	95.8417
3.0195	-0.11518	3.0195	-0.27868	3.0195	-0.5759	3.0195	-1.665	3.0195	-3.346		3.018	-0.03042	3.018	-0.04795		11.0405	16.8847	8.17403	14.6121						14	108.748	14	97.853		14	100.075	95.747
3.021	-0.10748	3.021	-0.26452	3.021	-0.5374	3.021	-1.576	3.021	-3.244		3.0195	-0.02862	3.0195	-0.04683		12.5548	17.7545	9.1724	15.2833						15	108.905	15	97.8437		15	98.6134	102.156
3.0225	-0.10036	3.0225	-0.25068	3.0225	-0.5018	3.0225	-1.534	3.0225	-3.131		3.021	-0.02685	3.021	-0.04555		14.202	18.396	10.274	15.7282						16	108.925	16	98.1773		16	99.2343	102.176
3.024	-0.09406	3.024	-0.23776	3.024	-0.4703	3.024	-1.451	3.024	-3.016		3.0225	-0.02521	3.0225	-0.04411		16.0088	18.795	11.3752	15.9605						17	108.909	17	98.5127		17	100.162	97.8664
3.0255	-0.08688	3.0255	-0.22376	3.0255	-0.4344	3.0255	-1.416	3.0255	-2.925		3.024	-0.02377	3.024	-0.04265		17.8008	18.8915	12.3743	15.962						18	108.939	18	98.2285		18	99.5093	95.7451
3.027	-0.08164	3.027	-0.21264	3.027	-0.4082	3.027	-1.337	3.027	-2.853		3.0255	-0.02213	3.0255	-0.04151		19.4597	18.7366	13.4692	15.7301						19	101.942	19	95.4329		19	100.037	97.8746
3.0285	-0.07492	3.0285	-0.19852	3.0285	-0.3746	3.0285	-1.309	3.0285	-2.745		3.027	-0.02094	3.027	-0.04064		21.2533	18.3184	14.4683	15.3232						20	99.7713	20	99.0832		20	98.7451	100.005
3.03	-0.06906	3.03	-0.18628	3.03	-0.3453	3.03	-1.22	3.03	-2.61		3.0285	-0.01941	3.0285	-0.03927		22.7501	17.7284	15.4672	14.7638						21	99.6422	21	99.1321		21	98.7214	100.005
3.0315	-0.06442	3.0315	-0.177	3.0315	-0.3221	3.0315	-1.21	3.0315	-2.571		3.03	-0.01807	3.03	-0.03754		24.2505	16.9628	16.3709	14.0862						22	99.6041	22	99.1095		22	100.21	97.874
3.033	-0.05858	3.033	-0.164	3.033	-0.2929	3.033	-1.132	3.033	-2.495		3.0315	-0.01704	3.0315	-0.03711		25.453	16.1189	17.0694	13.3896						23	99.7884	23	98.6469		23	101.076	95.8302
3.0345	-0.05378	3.0345	-0.1546	3.0345	-0.2689	3.0345	-1.102	3.0345	-2.395		3.033	-0.01571	3.033	-0.03618		26.6529	15.1989	17.7755	12.6286						24	99.9282	24	98.6566		24	98.6662	97.8283
3.036	-0.04916	3.036	-0.14544	3.036	-0.2458	3.036	-1.042	3.036	-2.305		3.0345	-0.01463	3.0345	-0.03492		27.7071	14.3144	18.472	11.9086						25	100.153	25	98.6319		25	100.37	93.6174
3.0375	-0.04346	3.0375	-0.13396	3.0375	-0.2173	3.0375	-1.01	3.0375	-2.229		3.036	-0.0136	3.036	-0.0338		28.6085	13.5147	18.9697	11.2729						26	100.319	26	98.72		26	99.9659	97.8754
3.039	-0.03864	3.039	-0.1244	3.039	-0.1932	3.039	-0.9408	3.039	-2.172		3.0375	-0.01231	3.0375	-0.03286		29.5054	12.8788	19.4687	10.7817						27	100.288	27	99.138		27	100.221	97.8732
3.0405	-0.03428	3.0405	-0.11592	3.0405	-0.1714	3.0405	-0.9351	3.0405	-2.102		3.039	-0.01122	3.039	-0.03219		30.2514	12.353	19.9744	10.4197						28	100.498	28	99.13		28	99.9924	95.7503
3.042	-0.02956	3.042	-0.10584	3.042	-0.1478	3.042	-0.8586	3.042	-1.989		3.0405	-0.01025	3.0405	-0.03134		30.855	12.0065	20.3724	10.1718						29	95.1345	29	84.559		29	98.6736	99.9977
3.0435	-0.0255	3.0435	-0.09748	3.0435	-0.1275	3.0435	-0.8536	3.0435	-1.953		3.042	-0.00919	3.042	-0.02991		31.4541	11.8077	20.77	10.088						30	93.4467	30	100.492		30	99.442	99.9947
3.045	-0.02098	3.045	-0.0888	3.045	-0.1049	3.045	-0.7885	3.045	-1.908		3.0435	-0.00829	3.0435	-0.02952		32.2059	11.7903	21.1758	10.1304						31	93.4198	31	99.905		31	100.734	93.7472
3.0465	-0.01724	3.0465	-0.08136	3.0465	-0.08622	3.0465	-0.7676	3.0465	-1.817		3.045	-0.00729	3.045	-0.02901		32.8092	11.9389	21.5684	10.3361						32	93.2929	32	99.9745		32	98.7278	97.8357
3.048	-0.01271	3.048	-0.07252	3.048	-0.06353	3.048	-0.7082	3.048	-1.729		3.0465	-0.00646	3.0465	-0.02787		33.4021	12.2534	21.9667	10.6914						33	93.294	33	99.9212		33	100.013	93.6193
3.0495	-0.00862	3.0495	-0.06404	3.0495	-0.04309	3.0495	-0.6979	3.0495	-1.686		3.048	-0.00545	3.048	-0.02678		34.008	12.7512	22.3709	11.1647						34	93.4426	34	99.3971		34	98.9329	95.6517
3.051	-0.00585	3.051	-0.05716	3.051	-0.02924	3.051	-0.6381	3.051	-1.647		3.0495	-0.00454	3.0495	-0.0263		34.6069	13.441	22.7694	11.8405						35	93.6572	35	98.9754		35	97.5402	102.227
3.0525	-0.00152	3.0525	-0.04928	3.0525	-0.00762	3.0525	-0.6353	3.0525	-1.578		3.051	-0.00395	3.051	-0.02587		35.3575	14.3392	23.272	12.6679						36	93.5859	36	99.4535		36	99.0521	97.825
3.054	0.00227	3.054	-0.04076	3.054	0.01134	3.054	-0.562	3.054	-1.479		3.0525	-0.00299	3.0525	-0.02503		36.1008	15.4043	23.7671	13.6403						37	93.6478	37	99.9189		37	99.4008	97.8189
3.0555	0.00472	3.0555	-0.03543	3.0555	0.02362	3.0555	-0.5742	3.0555	-1.466		3.054	-0.00216	3.054	-0.02379		36.8543	16.7351	24.3674	14.8099						38	93.6047	38	99.9942		38	100.427	95.7514
3.057	0.0096	3.057	-0.02612	3.057	0.04798	3.057	-0.5036	3.057	-1.405		3.0555	-0.00164	3.0555	-0.02371		37.9078	18.2966	24.9762	16.2098						39	86.7842	39	76.4214		39	100.447	95.743
3.0585	0.013	3.0585	-0.01893	3.0585	0.06498	3.0585	-0.4886	3.0585	-1.338		3.057	-0.00054696	3.057	-0.02298		38.9577	20.1285	25.7698	17.7834						40	85.4698	40	99.9117		40	100.299	97.8713
3.06	0.01604	3.06	-0.01323	3.06	0.08021	3.06	-0.4424	3.06	-1.28		3.0585	0.00019404	3.0585	-0.02217		40.3054	22.2066	26.6671	19.5761						41	85.1108	41	100.666		41	98.5082	97.8274
3.0615	0.01985	3.0615	-0.00564	3.0615	0.09927	3.0615	-0.4319	3.0615	-1.226		3.06	0.00085008	3.06	-0.02149		41.8018	24.505	27.6693	21.5406						42	84.9135	42	100.668		42	97.81	102.205
3.063	0.0225	3.063	-6.288e-05	3.063	0.1125	3.063	-0.3764	3.063	-1.204		3.0615	0.00169	3.0615	-0.02086		43.459	26.9838	28.7674	23.628						43	86.0811	43	95.9665		43	99.6355	93.6124
3.0645	0.02542	3.0645	0.00654	3.0645	0.1271	3.0645	-0.3798	3.0645	-1.147		3.063	0.00225	3.063	-0.02066		45.4034	29.7054	30.1758	25.8799						44	86.0738	44	102.549		44	99.2631	97.8323
3.066	0.02884	3.066	0.0131	3.066	0.1442	3.066	-0.3142	3.066	-1.052		3.0645	0.00288	3.0645	-0.01999		47.806	33.4279	31.6753	29.127						45	86.4865	45	99.9326		45	99.1144	100.005
3.0675	0.0319	3.0675	0.01943	3.0675	0.1595	3.0675	-0.3214	3.0675	-1.039		3.066	0.00362	3.066	-0.0188											46	86.1107	46	100.638		46	100.008	97.8765
3.069	0.03498	3.069	0.02568	3.069	0.1749	3.069	-0.2693	3.069	-1.01		3.0675	0.00428	3.0675	-0.01872											47	86.3096	47	101.933		47	98.1985	100.013
3.0705	0.03776	3.0705	0.03169	3.0705	0.1888	3.0705	-0.2563	3.0705	-0.9371		3.069	0.00495	3.069	-0.01843											48	85.9318	48	103.262		48	99.3571	97.8288
3.072	0.04084	3.072	0.03735	3.072	0.2042	3.072	-0.2131	3.072	-0.883		3.0705	0.00554	3.0705	-0.01754											49	76.1531	49	78.0395		49	98.5242	97.8259
3.0735	0.04372	3.0735	0.04452	3.0735	0.2186	3.0735	-0.2102	3.0735	-0.8407		3.072	0.0062	3.072	-0.0169											50	74.6282	50	93.9015		50	98.5481	100.002
3.075	0.04618	3.075	0.04856	3.075	0.2309	3.075	-0.1574	3.075	-0.8313		3.0735	0.00682	3.0735	-0.01643											51	74.2681	51	99.9983		51	99.439	95.6589
3.0765	0.05002	3.0765	0.05676	3.0765	0.2501	3.0765	-0.1485	3.0765	-0.7472		3.075	0.00733	3.075	-0.01641											52	74.2769	52	102.457		52	97.9897	102.215
3.078	0.0531	3.078	0.06236	3.078	0.2655	3.078	-0.09614	3.078	-0.6795		3.0765	0.00818	3.0765	-0.01536											53	74.3013	53	102.47		53	99.31	97.833
3.0795	0.0549	3.0795	0.06632	3.0795	0.2745	3.0795	-0.1106	3.0795	-0.6796		3.078	0.00884	3.078	-0.01455											54	74.2863	54	99.9407		54	98.5627	99.9962
3.081	0.05762	3.081	0.0724	3.081	0.2881	3.081	-0.05557	3.081	-0.6517		3.0795	0.0092	3.0795	-0.01465											55	74.3158	55	99.9991		55	99.7785	95.7402
3.0825	0.06024	3.0825	0.07788	3.0825	0.3012	3.0825	-0.05115	3.0825	-0.5831		3.081	0.00978	3.081	-0.01437											56	74.282	56	102.415		56	97.7158	99.994
3.084	0.06234	3.084	0.08184	3.084	0.3117	3.084	-0.01892	3.084	-0.5419		3.0825	0.01033	3.0825	-0.01354											57	74.2672	57	102.427		57	100.328	95.7495
3.0855	0.0654	3.0855	0.08892	3.0855	0.327	3.0855	-0.00635	3.0855	-0.4938		3.084	0.01076	3.084	-0.01308											58	73.8259	58	96.4864		58	99.3262	97.8221
3.087	0.06786	3.087	0.09296	3.087	0.3393	3.087	0.04307	3.087	-0.4824		3.0855	0.01142	3.0855	-0.01253											59	74.617	59	93.88		59	99.7118	95.7398
3.0885	0.07036	3.0885	0.0978	3.0885	0.3518	3.0885	0.02843	3.0885	-0.4315		3.087	0.01194	3.087	-0.01248											60	70.1063	60	89.0085		60	99.1678	100.016
3.09	0.07308	3.09	0.10352	3.09	0.3654	3.09	0.08885	3.09	-0.3607		3.0885	0.01246	3.0885	-0.01189											61	70.1424	61	99.9607		61	98.7224	97.8242
3.0915	0.07498	3.0915	0.10728	3.0915	0.3749	3.0915	0.07421	3.0915	-0.3527		3.09	0.01304	3.09	-0.01103											62	70.1643	62	99.9035		62	99.196	97.8285
3.093	0.07728	3.093	0.11252	3.093	0.3864	3.093	0.1225	3.093	-0.3442		3.0915	0.01342	3.0915	-0.01102											63	68.2715	63	99.9275		63	98.9499	97.8256
3.0945	0.08002	3.0945	0.11692	3.0945	0.4001	3.0945	0.1268	3.0945	-0.2715		3.093	0.0139	3.093	-0.01101											64	69.1324	64	99.9528		64	100.028	93.6161
3.096	0.08272	3.096	0.12296	3.096	0.4136	3.096	0.1732	3.096	-0.2221		3.0945	0.01448	3.0945	-0.01012											65	69.127	65	99.9343		65	98.9271	97.8182
3.0975	0.08524	3.0975	0.12768	3.0975	0.4262	3.0975	0.1667	3.0975	-0.1904		3.096	0.01505	3.096	-0.00955											66	69.1619	66	99.9439		66	99.6325	97.8652
3.099	0.08676	3.099	0.13092	3.099	0.4338	3.099	0.2147	3.099	-0.1854		3.0975	0.01558	3.0975	-0.00922											67	69.1535	67	99.91		67	98.6475	97.8291
3.1005	0.08946	3.1005	0.13632	3.1005	0.4473	3.1005	0.2027	3.1005	-0.1403		3.099	0.01587	3.099	-0.00925											68	70.9021	68	99.9229		68	98.7863	97.8292
3.102	0.09228	3.102	0.14176	3.102	0.4614	3.102	0.261	3.102	-0.06637		3.1005	0.01645	3.1005	-0.00874											69	70.1507	69	99.9256		69	99.1112	95.6506
3.1035	0.0935	3.1035	0.14408	3.1035	0.4675	3.1035	0.24	3.1035	-0.06972		3.102	0.01705	3.102	-0.00784											70	114.083	70	99.9895		70	98.6646	95.6441
3.105	0.09622	3.105	0.15008	3.105	0.4811	3.105	0.2918	3.105	-0.04515		3.1035	0.01727	3.1035	-0.00799											71	115.471	71	99.9699		71	100.168	97.864
3.1065	0.09884	3.1065	0.15452	3.1065	0.4942	3.1065	0.2916	3.1065	0.01291		3.105	0.01784	3.105	-0.00775											72	115.942	72	99.9569		72	98.2816	102.222
3.108	0.10016	3.108	0.1576	3.108	0.5008	3.108	0.3258	3.108	0.04572		3.1065	0.0184	3.1065	-0.00707											73	115.983	73	99.9832		73	97.6808	100.013
3.1095	0.10328	3.1095	0.16292	3.1095	0.5164	3.1095	0.3227	3.1095	0.0865		3.108	0.01864	3.108	-0.00672											74	115.997	74	99.9412		74	99.2588	97.8258
3.111	0.1046	3.111	0.16692	3.111	0.523	3.111	0.3708	3.111	0.08492		3.1095	0.01931	3.1095	-0.00627											75	116.082	75	99.965		75	99.6709	97.8765
3.1125	0.10652	3.1125	0.17072	3.1125	0.5326	3.1125	0.3522	3.1125	0.127		3.111	0.01955	3.111	-0.00639											76	116.584	76	99.9333		76	99.4255	97.8159
3.114	0.1094	3.114	0.17584	3.114	0.547	3.114	0.4114	3.114	0.201		3.1125	0.01994	3.1125	-0.00592											77	116.824	77	99.941		77	98.7719	97.8151
3.1155	0.11138	3.1155	0.18112	3.1155	0.5569	3.1155	0.4022	3.1155	0.2126		3.114	0.02056	3.114	-0.00502											78	116.972	78	99.9753		78	98.7913	97.8254
3.117	0.1134	3.117	0.1848	3.117	0.567	3.117	0.4388	3.117	0.2129		3.1155	0.02096	3.1155	-0.00496											79	116.927	79	99.9864		79	98.2672	97.7812
3.1185	0.11534	3.1185	0.18808	3.1185	0.5767	3.1185	0.4415	3.1185	0.267		3.117	0.02137	3.117	-0.00506											80	116.911	80	99.9657		80	99.3042	99.9945
3.12	0.11736	3.12	0.1924	3.12	0.5868	3.12	0.4771	3.12	0.3111		3.1185	0.02176	3.1185	-0.00443																81	98.5885	99.9869
3.1215	0.11972	3.1215	0.19688	3.1215	0.5986	3.1215	0.4696	3.1215	0.3363		3.12	0.02217	3.12	-0.00393																82	97.8491	97.7796
3.123	0.12052	3.123	0.1984	3.123	0.6026	3.123	0.5136	3.123	0.3349		3.1215	0.02266	3.1215	-0.00369																83	99.2867	99.9892
3.1245	0.12318	3.1245	0.204	3.1245	0.6159	3.1245	0.505	3.1245	0.3861		3.123	0.02277	3.123	-0.00381																84	98.0807	102.217
3.126	0.12574	3.126	0.20944	3.126	0.6287	3.126	0.5553	3.126	0.45		3.1245	0.02334	3.1245	-0.00322																85	99.0405	97.8342
3.1275	0.1265	3.1275	0.21064	3.1275	0.6325	3.1275	0.5333	3.1275	0.4366		3.126	0.02388	3.126	-0.00245																86	97.9793	97.7805
3.129	0.12904	3.129	0.21588	3.129	0.6452	3.129	0.5795	3.129	0.4586		3.1275	0.02399	3.1275	-0.00273																87	97.5069	100.005
3.1305	0.1309	3.1305	0.21968	3.1305	0.6545	3.1305	0.5766	3.1305	0.5062		3.129	0.02452	3.129	-0.00254																88	97.7208	100.008
3.132	0.13208	3.132	0.2222	3.132	0.6604	3.132	0.6068	3.132	0.5362		3.1305	0.02489	3.1305	-0.00199																89	98.7868	100.007
3.1335	0.13498	3.1335	0.2276	3.1335	0.6749	3.1335	0.6088	3.1335	0.5762		3.132	0.0251	3.132	-0.00168																90	98.8349	100.002
3.135	0.1367	3.135	0.23124	3.135	0.6835	3.135	0.6546	3.135	0.5767		3.1335	0.02572	3.1335	-0.00124																91	97.5105	99.9951
3.1365	0.13854	3.1365	0.23396	3.1365	0.6927	3.1365	0.6291	3.1365	0.6021		3.135	0.02606	3.135	-0.00134																92	99.8736	93.6164
3.138	0.1405	3.138	0.23816	3.138	0.7025	3.138	0.6859	3.138	0.679		3.1365	0.02642	3.1365	-0.00109																93	98.6928	97.8338
3.1395	0.14176	3.1395	0.24136	3.1395	0.7088	3.1395	0.6652	3.1395	0.6705		3.138	0.02682	3.138	-0.0001496																94	99.4891	97.8311
3.141	0.14376	3.141	0.24532	3.141	0.7188	3.141	0.7061	3.141	0.6817		3.1395	0.02705	3.1395	-0.0003672																95	99.3271	95.6519
3.1425	0.14564	3.1425	0.24848	3.1425	0.7282	3.1425	0.7069	3.1425	0.7244		3.141	0.02745	3.141	-0.00031688																96	97.7613	99.9888
3.144	0.14728	3.144	0.25288	3.144	0.7364	3.144	0.7412	3.144	0.7761		3.1425	0.02783	3.1425	0.00016184																97	99.0749	99.9975
3.1455	0.14982	3.1455	0.25716	3.1455	0.7491	3.1455	0.7315	3.1455	0.7887		3.144	0.02815	3.144	0.00076296																98	99.2483	97.831
3.147	0.15054	3.147	0.25848	3.147	0.7527	3.147	0.7731	3.147	0.791		3.1455	0.02868	3.1455	0.00083232																99	99.0518	95.6619
3.1485	0.15248	3.1485	0.26288	3.1485	0.7624	3.1485	0.7594	3.1485	0.8221		3.147	0.02878	3.147	0.0007616																100	98.4799	97.7824
3.15	0.15482	3.15	0.267	3.15	0.7741	3.15	0.8066	3.15	0.8981		3.1485	0.02917	3.1485	0.00108																101	98.4388	99.9975
3.1515	0.1555	3.1515	0.26844	3.1515	0.7775	3.1515	0.7835	3.1515	0.8687		3.15	0.02966	3.15	0.00201																102	98.2409	97.7646
3.153	0.15812	3.153	0.27412	3.153	0.7906	3.153	0.8363	3.153	0.9023		3.1515	0.02975	3.1515	0.00151																103	97.1148	102.285
3.1545	0.1601	3.1545	0.27748	3.1545	0.8005	3.1545	0.8257	3.1545	0.9435		3.153	0.0303	3.153	0.00187																104	99.0565	97.8206
3.156	0.16134	3.156	0.2798	3.156	0.8067	3.156	0.8591	3.156	0.9831		3.1545	0.0307	3.1545	0.00233																105	98.8165	97.8344
3.1575	0.16332	3.1575	0.2838	3.1575	0.8166	3.1575	0.8501	3.1575	1.007		3.156	0.03092	3.156	0.00276																106	98.7423	100
3.159	0.16436	3.159	0.287	3.159	0.8218	3.159	0.8916	3.159	1.003		3.1575	0.03132	3.1575	0.00299																107	98.7278	97.8264
3.1605	0.1659	3.1605	0.28912	3.1605	0.8295	3.1605	0.8725	3.1605	1.025		3.159	0.0315	3.159	0.00283																108	98.8551	97.8351
3.162	0.16812	3.162	0.29316	3.162	0.8406	3.162	0.9262	3.162	1.103		3.1605	0.03179	3.1605	0.00303																109	100.493	93.6156
3.1635	0.16964	3.1635	0.29656	3.1635	0.8482	3.1635	0.907	3.1635	1.093		3.162	0.03225	3.162	0.00398																110	98.3605	100.002
3.165	0.17106	3.165	0.30012	3.165	0.8553	3.165	0.9484	3.165	1.101		3.1635	0.03254	3.1635	0.00375																111	99.9756	97.8679
3.1665	0.1725	3.1665	0.30232	3.1665	0.8625	3.1665	0.9427	3.1665	1.141		3.165	0.0328	3.165	0.00375																112	98.4117	97.7825
3.168	0.17404	3.168	0.3056	3.168	0.8702	3.168	0.9748	3.168	1.186		3.1665	0.03307	3.1665	0.0042																113	99.4373	97.8167
3.1695	0.17586	3.1695	0.30984	3.1695	0.8793	3.1695	0.9654	3.1695	1.196		3.168	0.03337	3.168	0.00471																114	98.6078	95.6452
3.171	0.1768	3.171	0.31088	3.171	0.884	3.171	1.004	3.171	1.191		3.1695	0.03373	3.1695	0.00474																115	99.4725	93.4726
3.1725	0.17912	3.1725	0.31588	3.1725	0.8956	3.1725	0.9929	3.1725	1.24		3.171	0.03388	3.171	0.00457																116	97.9531	100.003
3.174	0.18142	3.174	0.32016	3.174	0.9071	3.174	1.041	3.174	1.299		3.1725	0.03436	3.1725	0.00513																117	97.6541	99.9985
3.1755	0.18192	3.1755	0.32076	3.1755	0.9096	3.1755	1.012	3.1755	1.276		3.174	0.03484	3.174	0.00583																118	97.6059	100.006
3.177	0.18428	3.177	0.32464	3.177	0.9214	3.177	1.057	3.177	1.294		3.1755	0.03489	3.1755	0.00542																119	97.5421	102.223
3.1785	0.1856	3.1785	0.32768	3.1785	0.928	3.1785	1.05	3.1785	1.333		3.177	0.03538	3.177	0.00556																120	98.823	95.6513
3.18	0.1867	3.18	0.32892	3.18	0.9335	3.18	1.079	3.18	1.365		3.1785	0.03562	3.1785	0.00599																121	97.8362	97.7818
3.1815	0.18918	3.1815	0.33388	3.1815	0.9459	3.1815	1.072	3.1815	1.388		3.18	0.03581	3.18	0.00632																122	98.9251	100.006
3.183	0.19044	3.183	0.33624	3.183	0.9522	3.183	1.114	3.183	1.386		3.1815	0.03633	3.1815	0.00653																123	99.0978	97.8245
3.1845	0.19174	3.1845	0.33888	3.1845	0.9587	3.1845	1.092	3.1845	1.403		3.183	0.03656	3.183	0.00641																124	99.2271	97.8235
3.186	0.19358	3.186	0.34204	3.186	0.9679	3.186	1.146	3.186	1.484		3.1845	0.03679	3.1845	0.00653																125	99.1383	95.6441
3.1875	0.19472	3.1875	0.34408	3.1875	0.9736	3.1875	1.115	3.1875	1.462		3.186	0.03716	3.186	0.00753																126	99.2587	97.8247
3.189	0.19618	3.189	0.34708	3.189	0.9809	3.189	1.157	3.189	1.461		3.1875	0.03736	3.1875	0.00713																127	99.1107	95.6585
3.1905	0.19728	3.1905	0.35	3.1905	0.9864	3.1905	1.15	3.1905	1.514		3.189	0.03763	3.189	0.00702																128	98.2694	99.9941
3.192	0.19964	3.192	0.35412	3.192	0.9982	3.192	1.189	3.192	1.557		3.1905	0.03782	3.1905	0.00764																129	98.3768	99.9931
3.1935	0.201	3.1935	0.35828	3.1935	1.005	3.1935	1.174	3.1935	1.571		3.192	0.03831	3.192	0.00812																130	98.6437	95.6619
3.195	0.202	3.195	0.35896	3.195	1.01	3.195	1.213	3.195	1.553		3.1935	0.03856	3.1935	0.00821																131	98.6918	97.8248
3.1965	0.2034	3.1965	0.3628	3.1965	1.017	3.1965	1.192	3.1965	1.591		3.195	0.03873	3.195	0.00786																132	99.4069	95.645
3.198	0.205	3.198	0.36692	3.198	1.025	3.198	1.243	3.198	1.651		3.1965	0.03899	3.1965	0.00828																133	97.5938	102.235
3.1995	0.2052	3.1995	0.36724	3.1995	1.026	3.1995	1.213	3.1995	1.634		3.198	0.0393	3.198	0.00899																134	98.3525	99.9853
3.201	0.2076	3.201	0.3722	3.201	1.038	3.201	1.263	3.201	1.643		3.1995	0.03927	3.1995	0.00866																135	98.2279	100.004
3.2025	0.209	3.2025	0.37576	3.2025	1.045	3.2025	1.252	3.2025	1.689		3.201	0.03977	3.201	0.00868																136	100.163	95.7466
3.204	0.2094	3.204	0.37628	3.204	1.047	3.204	1.279	3.204	1.713		3.2025	0.04003	3.2025	0.0092																137	99.0486	97.8335
3.2055	0.2116	3.2055	0.38148	3.2055	1.058	3.2055	1.273	3.2055	1.734		3.204	0.04006	3.204	0.00942																138	97.526	100.014
3.207	0.2124	3.207	0.38244	3.207	1.062	3.207	1.307	3.207	1.717		3.2055	0.04051	3.2055	0.00961																139	99.4825	95.6653
3.2085	0.2138	3.2085	0.38508	3.2085	1.069	3.2085	1.284	3.2085	1.749		3.207	0.04063	3.207	0.00928																140	97.5697	100.015
3.21	0.2152	3.21	0.38888	3.21	1.076	3.21	1.338	3.21	1.812		3.2085	0.04089	3.2085	0.00961																141	98.2357	102.222
3.2115	0.217	3.2115	0.39172	3.2115	1.085	3.2115	1.317	3.2115	1.815		3.21	0.04115	3.21	0.01036																142	99.2403	100.004
3.213	0.218	3.213	0.3946	3.213	1.09	3.213	1.349	3.213	1.799		3.2115	0.04151	3.2115	0.0103																143	98.7295	97.8238
3.2145	0.2192	3.2145	0.39632	3.2145	1.096	3.2145	1.343	3.2145	1.852		3.213	0.04167	3.213	0.00998																144	99.4638	97.8463
3.216	0.2204	3.216	0.39884	3.216	1.102	3.216	1.374	3.216	1.881		3.2145	0.04188	3.2145	0.0106																145	99.2916	95.6459
3.2175	0.222	3.2175	0.402	3.2175	1.11	3.2175	1.361	3.2175	1.896		3.216	0.0421	3.216	0.01089																146	99.2538	95.6467
3.219	0.2224	3.219	0.4032	3.219	1.112	3.219	1.396	3.219	1.877		3.2175	0.04241	3.2175	0.011																147	98.2036	100.002
3.2205	0.2244	3.2205	0.4072	3.2205	1.122	3.2205	1.381	3.2205	1.924		3.219	0.04243	3.219	0.01064																148	98.935	97.835
3.222	0.2258	3.222	0.4104	3.222	1.129	3.222	1.43	3.222	1.981		3.2205	0.04283	3.2205	0.01117																149	98.7864	97.8318
3.2235	0.2262	3.2235	0.41	3.2235	1.131	3.2235	1.399	3.2235	1.955		3.222	0.04309	3.222	0.01185																150	100.283	95.755
3.225	0.2278	3.225	0.4148	3.225	1.139	3.225	1.441	3.225	1.954		3.2235	0.04311	3.2235	0.01139																151	100.142	95.7464
3.2265	0.2292	3.2265	0.4168	3.2265	1.146	3.2265	1.432	3.2265	2.004		3.225	0.04342	3.225	0.01127																152	98.2207	102.225
3.228	0.2294	3.228	0.4172	3.228	1.147	3.228	1.458	3.228	2.026		3.2265	0.04368	3.2265	0.01185																153	98.8211	95.6501
3.2295	0.2322	3.2295	0.422	3.2295	1.161	3.2295	1.457	3.2295	2.063		3.228	0.04366	3.228	0.01205																154	97.7696	99.9992
3.231	0.234	3.231	0.4252	3.231	1.17	3.231	1.498	3.231	2.054		3.2295	0.04425	3.2295	0.01245																155	98.9984	95.6447
3.2325	0.2342	3.2325	0.4268	3.2325	1.171	3.2325	1.468	3.2325	2.067		3.231	0.04461	3.231	0.01223																156	98.877	95.6435
3.234	0.2356	3.234	0.4292	3.234	1.178	3.234	1.521	3.234	2.132		3.2325	0.04458	3.2325	0.0123																157	99.4014	95.658
3.2355	0.2366	3.2355	0.4308	3.2355	1.183	3.2355	1.489	3.2355	2.117		3.234	0.04484	3.234	0.01308																158	99.3691	95.6507
3.237	0.2376	3.237	0.4336	3.237	1.188	3.237	1.526	3.237	2.106		3.2355	0.04501	3.2355	0.01278																159	98.6082	95.6488
3.2385	0.2388	3.2385	0.4356	3.2385	1.194	3.2385	1.519	3.2385	2.153		3.237	0.04517	3.237	0.01253																160	97.6759	102.215
3.24	0.2402	3.24	0.4388	3.24	1.201	3.24	1.552	3.24	2.19		3.2385	0.04539	3.2385	0.01306																161	98.0798	102.216
3.2415	0.2416	3.2415	0.4416	3.2415	1.208	3.2415	1.537	3.2415	2.203		3.24	0.04565	3.24	0.01346																162	98.5076	99.9837
3.243	0.242	3.243	0.442	3.243	1.21	3.243	1.575	3.243	2.182		3.2415	0.04591	3.2415	0.01354																163	99.1875	95.6542
3.2445	0.2438	3.2445	0.4456	3.2445	1.219	3.2445	1.553	3.2445	2.217		3.243	0.04593	3.243	0.01315																164	98.4735	102.226
3.246	0.2452	3.246	0.4484	3.246	1.226	3.246	1.601	3.246	2.276		3.2445	0.04629	3.2445	0.01353																165	98.3548	100.006
3.2475	0.2452	3.2475	0.4488	3.2475	1.226	3.2475	1.565	3.2475	2.249		3.246	0.04655	3.246	0.01423																166	97.5082	99.9976
3.249	0.2474	3.249	0.4528	3.249	1.237	3.249	1.614	3.249	2.267		3.2475	0.04647	3.2475	0.01376																167	99.2355	95.6493
3.2505	0.249	3.2505	0.4556	3.2505	1.245	3.2505	1.605	3.2505	2.302		3.249	0.04693	3.249	0.0139																168	99.1217	97.8225
3.252	0.2492	3.252	0.4564	3.252	1.246	3.252	1.627	3.252	2.331		3.2505	0.04723	3.2505	0.01427																169	98.6599	99.9967
3.2535	0.2514	3.2535	0.4596	3.2535	1.257	3.2535	1.617	3.2535	2.344		3.252	0.04721	3.252	0.01457																170	98.2138	97.7843
3.255	0.2518	3.255	0.4616	3.255	1.259	3.255	1.654	3.255	2.333		3.2535	0.04766	3.2535	0.01464																171	98.2871	99.9834
3.2565	0.2526	3.2565	0.4628	3.2565	1.263	3.2565	1.625	3.2565	2.35		3.255	0.04768	3.255	0.01439																172	98.9676	95.6558
3.258	0.254	3.258	0.466	3.258	1.27	3.258	1.681	3.258	2.426		3.2565	0.0478	3.2565	0.01452																173	97.9141	100.002
3.2595	0.255	3.2595	0.4684	3.2595	1.275	3.2595	1.653	3.2595	2.397		3.258	0.04806	3.258	0.01545																174	99.9616	95.7391
3.261	0.2564	3.261	0.4708	3.261	1.282	3.261	1.687	3.261	2.401		3.2595	0.04823	3.2595	0.01495																175	97.5902	97.7769
3.2625	0.2572	3.2625	0.4724	3.2625	1.286	3.2625	1.678	3.2625	2.44		3.261	0.04849	3.261	0.01491																176	98.9929	95.6557
3.264	0.2584	3.264	0.474	3.264	1.292	3.264	1.709	3.264	2.47		3.2625	0.0486	3.2625	0.01533																177	99.4119	95.6562
3.2655	0.2594	3.2655	0.478	3.2655	1.297	3.2655	1.692	3.2655	2.48		3.264	0.04882	3.264	0.01564																178	97.7671	97.7827
3.267	0.2598	3.267	0.4776	3.267	1.299	3.267	1.73	3.267	2.467		3.2655	0.04898	3.2655	0.01567																179	97.7096	102.211
3.2685	0.262	3.2685	0.4828	3.2685	1.31	3.2685	1.716	3.2685	2.507		3.267	0.049	3.267	0.0154																180	98.4197	100.003
3.27	0.2634	3.27	0.4856	3.27	1.317	3.27	1.76	3.27	2.561		3.2685	0.04945	3.2685	0.01584																181	99.1803	95.6471
3.2715	0.263	3.2715	0.4856	3.2715	1.315	3.2715	1.725	3.2715	2.528		3.27	0.04972	3.27	0.01647																182	98.2689	99.9994
3.273	0.2648	3.273	0.4892	3.273	1.324	3.273	1.769	3.273	2.538		3.2715	0.04954	3.2715	0.01592																183	99.1702	97.8304
3.2745	0.2656	3.2745	0.4912	3.2745	1.328	3.2745	1.756	3.2745	2.574		3.273	0.0499	3.273	0.01595																184	98.4342	97.778
3.276	0.2662	3.276	0.4916	3.276	1.331	3.276	1.782	3.276	2.599		3.2745	0.05002	3.2745	0.01634																185	97.5611	100.003
3.2775	0.2678	3.2775	0.496	3.2775	1.339	3.2775	1.773	3.2775	2.614		3.276	0.05009	3.276	0.01658																186	99.1823	95.6588
3.279	0.2684	3.279	0.498	3.279	1.342	3.279	1.81	3.279	2.609		3.2775	0.0504	3.2775	0.01668																187	98.8035	100.003
3.2805	0.2692	3.2805	0.4992	3.2805	1.346	3.2805	1.78	3.2805	2.625		3.279	0.05047	3.279	0.01651																188	98.9937	97.833
3.282	0.2706	3.282	0.5024	3.282	1.353	3.282	1.833	3.282	2.687		3.2805	0.05058	3.2805	0.01663																189	100.251	95.7374
3.2835	0.2712	3.2835	0.5028	3.2835	1.356	3.2835	1.802	3.2835	2.661		3.282	0.05084	3.282	0.01737																190	97.5836	97.7705
3.285	0.2722	3.285	0.506	3.285	1.361	3.285	1.836	3.285	2.66		3.2835	0.05091	3.2835	0.01691																191	98.2364	102.216
3.2865	0.273	3.2865	0.5068	3.2865	1.365	3.2865	1.83	3.2865	2.705		3.285	0.05108	3.285	0.0168																192	98.6136	97.8239
3.288	0.2746	3.288	0.5104	3.288	1.373	3.288	1.864	3.288	2.74		3.2865	0.05119	3.2865	0.01731																193	98.9272	97.829
3.2895	0.2756	3.2895	0.5136	3.2895	1.378	3.2895	1.844	3.2895	2.744		3.288	0.0515	3.288	0.01768																194	98.1918	97.7691
3.291	0.2758	3.291	0.5128	3.291	1.379	3.291	1.883	3.291	2.73		3.2895	0.05167	3.2895	0.01763																195	100.155	95.7499
3.2925	0.2772	3.2925	0.5164	3.2925	1.386	3.2925	1.859	3.2925	2.757		3.291	0.05164	3.291	0.01734																196	98.0554	102.228
3.294	0.2786	3.294	0.5188	3.294	1.393	3.294	1.905	3.294	2.819		3.2925	0.0519	3.2925	0.01761																197	98.1753	99.9939
3.2955	0.2784	3.2955	0.5184	3.2955	1.392	3.2955	1.867	3.2955	2.784		3.294	0.05216	3.294	0.01835																198	98.7109	95.6579
3.297	0.2802	3.297	0.522	3.297	1.401	3.297	1.916	3.297	2.796		3.2955	0.05204	3.2955	0.01777																199	99.4669	95.6649
3.2985	0.2812	3.2985	0.524	3.2985	1.406	3.2985	1.902	3.2985	2.83		3.297	0.0524	3.297	0.01783																200	98.2164	102.207
3.3	0.2816	3.3	0.5252	3.3	1.408	3.3	1.928	3.3	2.854		3.2985	0.05256	3.2985	0.01819																201	98.4668	100.006
3.3015	0.2834	3.3015	0.528	3.3015	1.417	3.3015	1.915	3.3015	2.864		3.3	0.05258	3.3	0.01841																202	98.1055	99.9993
3.303	0.2838	3.303	0.5288	3.303	1.419	3.303	1.951	3.303	2.852		3.3015	0.05294	3.3015	0.01845																203	97.8984	97.7747
3.3045	0.2848	3.3045	0.5304	3.3045	1.424	3.3045	1.92	3.3045	2.873		3.303	0.05296	3.303	0.01818																204	98.6025	95.6614
3.306	0.2862	3.306	0.5336	3.306	1.431	3.306	1.973	3.306	2.94		3.3045	0.05313	3.3045	0.01837																205	97.5481	97.7656
3.3075	0.2894	3.3075	0.5392	3.3075	1.447	3.3075	1.964	3.3075	2.952		3.306	0.05339	3.306	0.01918																206	98.2547	102.214
3.309	0.2888	3.309	0.5388	3.309	1.444	3.309	1.988	3.309	2.921		3.3075	0.05408	3.3075	0.01924																207	99.7338	95.7341
3.3105	0.2898	3.3105	0.5404	3.3105	1.449	3.3105	1.97	3.3105	2.953		3.309	0.05386	3.309	0.01871																208	98.2718	102.222
3.312	0.2902	3.312	0.5412	3.312	1.451	3.312	2.003	3.312	2.988		3.3105	0.05403	3.3105	0.01905																209	99.0338	97.8308
3.3135	0.2916	3.3135	0.5444	3.3135	1.458	3.3135	1.986	3.3135	2.988		3.312	0.05405	3.312	0.01942																210	98.8197	97.8148
3.315	0.2916	3.315	0.544	3.315	1.458	3.315	2.021	3.315	2.969		3.3135	0.05431	3.3135	0.01932																211	98.0305	102.224
3.3165	0.2932	3.3165	0.548	3.3165	1.466	3.3165	2.003	3.3165	3.01		3.315	0.05423	3.315	0.01896																212	98.6818	95.6479
3.318	0.295	3.318	0.55	3.318	1.475	3.318	2.045	3.318	3.062		3.3165	0.05454	3.3165	0.01941																213	98.496	97.8178
3.3195	0.2946	3.3195	0.55	3.3195	1.473	3.3195	2.013	3.3195	3.033		3.318	0.0549	3.318	0.02002																214	98.6098	97.8253
3.321	0.296	3.321	0.554	3.321	1.48	3.321	2.055	3.321	3.038		3.3195	0.05473	3.3195	0.01952																215	98.7024	93.4767
3.3225	0.297	3.3225	0.5548	3.3225	1.485	3.3225	2.04	3.3225	3.071		3.321	0.05499	3.321	0.01949																216	98.4594	97.776
3.324	0.2972	3.324	0.5552	3.324	1.486	3.324	2.063	3.324	3.092		3.3225	0.05515	3.3225	0.01984																217	98.7182	97.8142
3.3255	0.299	3.3255	0.5592	3.3255	1.495	3.3255	2.054	3.3255	3.12		3.324	0.05513	3.324	0.02002																218	98.7893	97.8225
3.327	0.2998	3.327	0.5612	3.327	1.499	3.327	2.094	3.327	3.099		3.3255	0.05549	3.3255	0.0203																219	97.5539	100.001
3.3285	0.3002	3.3285	0.5624	3.3285	1.501	3.3285	2.065	3.3285	3.121		3.327	0.0556	3.327	0.01991																220	99.502	97.8284
3.33	0.3018	3.33	0.5652	3.33	1.509	3.33	2.113	3.33	3.179		3.3285	0.05562	3.3285	0.02011																221	99.7764	95.7549
3.3315	0.3022	3.3315	0.5664	3.3315	1.511	3.3315	2.083	3.3315	3.158		3.33	0.05593	3.33	0.02079																222	99.2326	97.8304
3.333	0.3034	3.333	0.5684	3.333	1.517	3.333	2.116	3.333	3.145		3.3315	0.05595	3.3315	0.02041																223	99.6226	93.606
3.3345	0.304	3.3345	0.5704	3.3345	1.52	3.3345	2.105	3.3345	3.189		3.333	0.05617	3.333	0.02013																224	98.2345	99.9967
3.336	0.3052	3.336	0.5728	3.336	1.526	3.336	2.139	3.336	3.218		3.3345	0.05623	3.3345	0.02062																225	98.308	97.7761
3.3375	0.3064	3.3375	0.5748	3.3375	1.532	3.3375	2.117	3.3375	3.226		3.336	0.05645	3.336	0.02092																226	99.2667	97.8214
3.339	0.3066	3.339	0.5752	3.339	1.533	3.339	2.154	3.339	3.206		3.3375	0.05666	3.3375	0.02092																227	99.1715	97.8298
3.3405	0.3078	3.3405	0.5776	3.3405	1.539	3.3405	2.13	3.3405	3.233		3.339	0.05663	3.339	0.02055																228	98.9913	97.8353
3.342	0.3094	3.342	0.58	3.342	1.547	3.342	2.177	3.342	3.288		3.3405	0.05685	3.3405	0.02081																229	98.787	97.8226
3.3435	0.3086	3.3435	0.58	3.3435	1.543	3.3435	2.14	3.3435	3.255		3.342	0.05716	3.342	0.02146																230	100.057	97.8779
3.345	0.3106	3.345	0.5848	3.345	1.553	3.345	2.192	3.345	3.273		3.3435	0.05689	3.3435	0.02091																231	98.4822	99.9991
3.3465	0.3118	3.3465	0.5872	3.3465	1.559	3.3465	2.174	3.3465	3.314		3.345	0.05729	3.345	0.02105																232	98.7477	97.8347
3.348	0.312	3.348	0.5872	3.348	1.56	3.348	2.197	3.348	3.329		3.3465	0.05751	3.3465	0.02151																233	98.7142	93.4816
3.3495	0.314	3.3495	0.5904	3.3495	1.57	3.3495	2.185	3.3495	3.341		3.348	0.05748	3.348	0.02161																234	97.7462	99.9952
3.351	0.3146	3.351	0.5908	3.351	1.573	3.351	2.22	3.351	3.318		3.3495	0.05788	3.3495	0.02167																235	97.6641	97.7758
3.3525	0.3146	3.3525	0.5916	3.3525	1.573	3.3525	2.189	3.3525	3.343		3.351	0.05795	3.351	0.02126																236	99.424	97.8332
3.354	0.316	3.354	0.5956	3.354	1.58	3.354	2.24	3.354	3.393		3.3525	0.05788	3.3525	0.02149																237	99.909	95.752
3.3555	0.3168	3.3555	0.5968	3.3555	1.584	3.3555	2.211	3.3555	3.388		3.354	0.05814	3.354	0.02207																238	99.4506	97.8242
3.357	0.3178	3.357	0.5988	3.357	1.589	3.357	2.245	3.357	3.366		3.3555	0.05826	3.3555	0.0219																239	97.9265	99.9835
3.3585	0.3184	3.3585	0.6008	3.3585	1.592	3.3585	2.232	3.3585	3.41		3.357	0.05842	3.357	0.0215																240	99.451	95.6544
3.36	0.3192	3.36	0.6016	3.36	1.596	3.36	2.261	3.36	3.431		3.3585	0.05849	3.3585	0.022																241	98.7364	95.6478
3.3615	0.3202	3.3615	0.6048	3.3615	1.601	3.3615	2.243	3.3615	3.449		3.36	0.05861	3.36	0.02218																242	99.2523	95.6636
3.363	0.3202	3.363	0.6048	3.363	1.601	3.363	2.278	3.363	3.417		3.3615	0.05877	3.3615	0.02232																243	98.0732	100.001
3.3645	0.3222	3.3645	0.6088	3.3645	1.611	3.3645	2.26	3.3645	3.462		3.363	0.0587	3.363	0.02179																244	99.2102	97.82
3.366	0.3234	3.366	0.6112	3.366	1.617	3.366	2.304	3.366	3.514		3.3645	0.0591	3.3645	0.0223																245	100.362	95.7477
3.3675	0.3228	3.3675	0.6108	3.3675	1.614	3.3675	2.268	3.3675	3.488		3.366	0.05932	3.366	0.0229																246	99.6464	95.7499
3.369	0.3248	3.369	0.6136	3.369	1.624	3.369	2.31	3.369	3.478		3.3675	0.0591	3.3675	0.02245																247	99.131	95.6589
3.3705	0.3254	3.3705	0.6156	3.3705	1.627	3.3705	2.293	3.3705	3.523		3.369	0.0595	3.369	0.02221																248	100.307	95.7464
3.372	0.3252	3.372	0.6156	3.372	1.626	3.372	2.318	3.372	3.53		3.3705	0.05957	3.3705	0.02272																249	97.8684	100.001
3.3735	0.3274	3.3735	0.6192	3.3735	1.637	3.3735	2.307	3.3735	3.563		3.372	0.05945	3.372	0.02271																250	99.4055	99.9992
3.375	0.3278	3.375	0.6212	3.375	1.639	3.375	2.346	3.375	3.532		3.3735	0.0599	3.3735	0.02306																251	98.7929	99.9974
3.3765	0.3286	3.3765	0.622	3.3765	1.643	3.3765	2.311	3.3765	3.556		3.375	0.05992	3.375	0.02254																252	99.1525	97.815
3.378	0.3298	3.378	0.6244	3.378	1.649	3.378	2.367	3.378	3.613		3.3765	0.06004	3.3765	0.02276																253	98.424	100.007
3.3795	0.3304	3.3795	0.6252	3.3795	1.652	3.3795	2.328	3.3795	3.592		3.378	0.06025	3.378	0.02343																254	99.1975	100.005
3.381	0.3312	3.381	0.6268	3.381	1.656	3.381	2.364	3.381	3.58		3.3795	0.06032	3.3795	0.02305																255	99.4043	97.8366
3.3825	0.332	3.3825	0.6284	3.3825	1.66	3.3825	2.356	3.3825	3.621		3.381	0.06044	3.381	0.02278																256	98.0332	100.004
3.384	0.3344	3.384	0.6328	3.384	1.672	3.384	2.395	3.384	3.67		3.3825	0.06055	3.3825	0.02324																257	99.418	100.005
3.3855	0.335	3.3855	0.634	3.3855	1.675	3.3855	2.368	3.3855	3.659		3.384	0.06106	3.384	0.0238																258	97.9056	100.016
3.387	0.3348	3.387	0.634	3.387	1.674	3.387	2.403	3.387	3.633		3.3855	0.06113	3.3855	0.02355																259	99.2514	95.6654
3.3885	0.3358	3.3885	0.6364	3.3885	1.679	3.3885	2.377	3.3885	3.664		3.387	0.061	3.387	0.02309																260	97.8502	99.995
3.39	0.3372	3.39	0.6388	3.39	1.686	3.39	2.426	3.39	3.718		3.3885	0.06117	3.3885	0.02341																261	100.439	95.7336
3.3915	0.337	3.3915	0.6384	3.3915	1.685	3.3915	2.387	3.3915	3.689		3.39	0.06143	3.39	0.02404																262	99.7578	95.7495
3.393	0.3392	3.393	0.6412	3.393	1.696	3.393	2.431	3.393	3.691		3.3915	0.0613	3.3915	0.02355																263	98.1641	104.456
3.3945	0.3398	3.3945	0.6436	3.3945	1.699	3.3945	2.418	3.3945	3.73		3.393	0.06176	3.393	0.02347																264	99.1589	97.8262
3.396	0.34	3.396	0.644	3.396	1.7	3.396	2.44	3.396	3.747		3.3945	0.06183	3.3945	0.0239																265	100.167	95.7467
3.3975	0.3418	3.3975	0.6476	3.3975	1.709	3.3975	2.429	3.3975	3.763		3.396	0.0618	3.396	0.02403																266	98.4046	99.9938
3.399	0.342	3.399	0.6484	3.399	1.71	3.399	2.46	3.399	3.739		3.3975	0.06216	3.3975	0.02415																267	100.171	95.7362
3.4005	0.3428	3.4005	0.6496	3.4005	1.714	3.4005	2.431	3.4005	3.757		3.399	0.06213	3.399	0.02372																268	99.1796	95.658
3.402	0.3442	3.402	0.652	3.402	1.721	3.402	2.483	3.402	3.818		3.4005	0.06225	3.4005	0.02386																269	98.6637	95.654
3.4035	0.3454	3.4035	0.654	3.4035	1.727	3.4035	2.457	3.4035	3.805		3.402	0.06251	3.402	0.02459																270	98.8663	97.8361
3.405	0.346	3.405	0.6556	3.405	1.73	3.405	2.486	3.405	3.79		3.4035	0.06272	3.4035	0.02431																271	99.2668	97.8366
3.4065	0.347	3.4065	0.6572	3.4065	1.735	3.4065	2.473	3.4065	3.823		3.405	0.06279	3.405	0.024																272	98.8496	97.8314
3.408	0.3476	3.408	0.6584	3.408	1.738	3.408	2.501	3.408	3.849		3.4065	0.06296	3.4065	0.02435																273	99.3859	97.8236
3.4095	0.349	3.4095	0.6616	3.4095	1.745	3.4095	2.48	3.4095	3.858		3.408	0.06302	3.408	0.0246																274	98.85	97.8152
3.411	0.3488	3.411	0.662	3.411	1.744	3.411	2.514	3.411	3.826		3.4095	0.06329	3.4095	0.02462																275	98.0223	100.002
3.4125	0.3504	3.4125	0.6644	3.4125	1.752	3.4125	2.492	3.4125	3.86		3.411	0.06316	3.411	0.02409																276	98.5691	97.8266
3.414	0.3518	3.414	0.6672	3.414	1.759	3.414	2.54	3.414	3.919		3.4125	0.06347	3.4125	0.02445																277	100.061	95.7378
3.4155	0.3514	3.4155	0.6664	3.4155	1.757	3.4155	2.503	3.4155	3.888		3.414	0.06373	3.414	0.02515																278	99.3023	100.004
3.417	0.3532	3.417	0.6696	3.417	1.766	3.417	2.54	3.417	3.882		3.4155	0.06356	3.4155	0.02462																279	98.8311	97.8441
3.4185	0.3542	3.4185	0.6716	3.4185	1.771	3.4185	2.53	3.4185	3.922		3.417	0.06392	3.417	0.02444																280	100.409	97.8687
3.42	0.354	3.42	0.672	3.42	1.77	3.42	2.548	3.42	3.932		3.4185	0.06408	3.4185	0.02488																281	100.093	95.7499
3.4215	0.3564	3.4215	0.6756	3.4215	1.782	3.4215	2.54	3.4215	3.961		3.42	0.06396	3.42	0.02492																282	100.732	95.8441
3.423	0.3574	3.423	0.6776	3.423	1.787	3.423	2.578	3.423	3.94		3.4215	0.06446	3.4215	0.02521																283	100.261	93.6077
3.4245	0.3578	3.4245	0.6796	3.4245	1.789	3.4245	2.546	3.4245	3.956		3.423	0.06463	3.423	0.02482																284	98.5678	97.8247
3.426	0.3592	3.426	0.6812	3.426	1.796	3.426	2.596	3.426	4.019		3.4245	0.06465	3.4245	0.02494																285	100.096	97.8644
3.4275	0.3594	3.4275	0.6824	3.4275	1.797	3.4275	2.561	3.4275	3.99		3.426	0.06491	3.426	0.02569																286	97.5221	99.9963
3.429	0.3606	3.429	0.6836	3.429	1.803	3.429	2.596	3.429	3.979		3.4275	0.06488	3.4275	0.02519																287	99.0081	97.8335
3.4305	0.3614	3.4305	0.686	3.4305	1.807	3.4305	2.584	3.4305	4.013		3.429	0.06509	3.429	0.02494																288	99.3827	97.8234
3.432	0.3626	3.432	0.6872	3.432	1.813	3.432	2.616	3.432	4.046		3.4305	0.06521	3.4305	0.0253																289	99.5444	93.6088
3.4335	0.364	3.4335	0.69	3.4335	1.82	3.4335	2.595	3.4335	4.057		3.432	0.06542	3.432	0.02565																290	99.0251	99.9999
3.435	0.3642	3.435	0.6896	3.435	1.821	3.435	2.628	3.435	4.024		3.4335	0.06568	3.4335	0.0257																291	97.7899	99.9985
3.4365	0.3656	3.4365	0.6928	3.4365	1.828	3.4365	2.602	3.4365	4.05		3.435	0.06566	3.435	0.02515																292	99.6881	95.7423
3.438	0.3668	3.438	0.696	3.438	1.834	3.438	2.65	3.438	4.111		3.4365	0.06592	3.4365	0.0254																293	97.9798	102.224
3.4395	0.3666	3.4395	0.6948	3.4395	1.833	3.4395	2.613	3.4395	4.072		3.438	0.06613	3.438	0.02613																294	98.9916	95.6636
3.441	0.3688	3.441	0.6992	3.441	1.844	3.441	2.659	3.441	4.084		3.4395	0.06601	3.4395	0.02549																295	99.3107	97.8328
3.4425	0.3696	3.4425	0.7016	3.4425	1.848	3.4425	2.641	3.4425	4.112		3.441	0.06646	3.441	0.02555																296	99.0267	95.6608
3.444	0.37	3.444	0.7016	3.444	1.85	3.444	2.665	3.444	4.136		3.4425	0.06658	3.4425	0.02583																297	97.7259	102.22
3.4455	0.3716	3.4455	0.7048	3.4455	1.858	3.4455	2.651	3.4455	4.146		3.444	0.0666	3.444	0.02606																298	98.9426	95.6461
3.447	0.3722	3.447	0.706	3.447	1.861	3.447	2.684	3.447	4.122		3.4455	0.06691	3.4455	0.02609																299	98.0621	100.004
3.4485	0.3726	3.4485	0.7068	3.4485	1.863	3.4485	2.655	3.4485	4.139		3.447	0.06698	3.447	0.02566																300	98.0976	97.7743
3.45	0.3744	3.45	0.7096	3.45	1.872	3.45	2.708	3.45	4.2		3.4485	0.067	3.4485	0.02579																301	99.1211	99.9963
3.4515	0.3752	3.4515	0.7116	3.4515	1.876	3.4515	2.675	3.4515	4.184		3.45	0.06736	3.45	0.02652																302	97.6843	102.224
3.453	0.376	3.453	0.7136	3.453	1.88	3.453	2.711	3.453	4.168		3.4515	0.06747	3.4515	0.0262																303	99.0829	100.006
3.4545	0.3774	3.4545	0.7152	3.4545	1.887	3.4545	2.697	3.4545	4.196		3.453	0.06759	3.453	0.02588																304	98.4466	99.9985
3.456	0.3776	3.456	0.7164	3.456	1.888	3.456	2.727	3.456	4.235		3.4545	0.06785	3.4545	0.02616																305	99.323	97.8197
3.4575	0.3796	3.4575	0.7192	3.4575	1.898	3.4575	2.706	3.4575	4.234		3.456	0.06782	3.456	0.02659																306	99.2474	97.8285
3.459	0.379	3.459	0.7192	3.459	1.895	3.459	2.741	3.459	4.211		3.4575	0.06823	3.4575	0.02647																307	98.9088	97.8259
3.4605	0.3816	3.4605	0.7236	3.4605	1.908	3.4605	2.724	3.4605	4.253		3.459	0.06801	3.459	0.02606																308	100.138	95.7418
3.462	0.3828	3.462	0.7264	3.462	1.914	3.462	2.767	3.462	4.301		3.4605	0.06856	3.4605	0.02653																309	97.6945	100.001
3.4635	0.3826	3.4635	0.7256	3.4635	1.913	3.4635	2.728	3.4635	4.265		3.462	0.06877	3.462	0.02708																310	98.9486	95.6521
3.465	0.3844	3.465	0.7288	3.465	1.922	3.465	2.771	3.465	4.271		3.4635	0.06865	3.4635	0.02649																311	98.5354	97.8322
3.4665	0.3852	3.4665	0.7304	3.4665	1.926	3.4665	2.754	3.4665	4.3		3.465	0.06901	3.465	0.02647																312	99.9072	95.734
3.468	0.3854	3.468	0.7304	3.468	1.927	3.468	2.775	3.468	4.319		3.4665	0.06912	3.4665	0.02676																313	98.5997	95.65
3.4695	0.3872	3.4695	0.7344	3.4695	1.936	3.4695	2.769	3.4695	4.332		3.468	0.0691	3.468	0.02691																314	98.7827	97.8253
3.471	0.3882	3.471	0.736	3.471	1.941	3.471	2.8	3.471	4.316		3.4695	0.06945	3.4695	0.02699																315	99.4484	95.6531
3.4725	0.3886	3.4725	0.7372	3.4725	1.943	3.4725	2.77	3.4725	4.325		3.471	0.06962	3.471	0.02667																316	97.1417	102.286
3.474	0.3902	3.474	0.7396	3.474	1.951	3.474	2.818	3.474	4.392		3.4725	0.06964	3.4725	0.02669																317	97.8301	99.9994
3.4755	0.3904	3.4755	0.7404	3.4755	1.952	3.4755	2.786	3.4755	4.363		3.474	0.06995	3.474	0.0275																318	97.6762	100.007
3.477	0.3916	3.477	0.7428	3.477	1.958	3.477	2.82	3.477	4.351		3.4755	0.06992	3.4755	0.027																319	98.682	97.8393
3.4785	0.3928	3.4785	0.7436	3.4785	1.964	3.4785	2.806	3.4785	4.386		3.477	0.07013	3.477	0.02674																320	100.443	97.867
3.48	0.3944	3.48	0.7472	3.48	1.972	3.48	2.841	3.48	4.432		3.4785	0.07035	3.4785	0.02711																321	98.5032	97.8221
3.4815	0.3958	3.4815	0.7496	3.4815	1.979	3.4815	2.82	3.4815	4.42		3.48	0.07066	3.48	0.02764																322	99.5797	93.6137
3.483	0.3956	3.483	0.7496	3.483	1.978	3.483	2.853	3.483	4.406		3.4815	0.07092	3.4815	0.02737																323	99.1793	97.8121
3.4845	0.397	3.4845	0.7524	3.4845	1.985	3.4845	2.826	3.4845	4.415		3.483	0.07079	3.483	0.02708																324	98.6559	97.8135
3.486	0.3984	3.486	0.7548	3.486	1.992	3.486	2.876	3.486	4.491		3.4845	0.07105	3.4845	0.0271																325	98.6465	95.6596
3.4875	0.3984	3.4875	0.7544	3.4875	1.992	3.4875	2.837	3.4875	4.447		3.486	0.07132	3.486	0.02803																326	97.7995	99.9949
3.489	0.4006	3.489	0.7576	3.489	2.003	3.489	2.88	3.489	4.451		3.4875	0.07124	3.4875	0.02733																327	97.8263	97.7727
3.4905	0.4016	3.4905	0.76	3.4905	2.008	3.4905	2.865	3.4905	4.478		3.489	0.07169	3.489	0.02728																328	97.9203	97.7905
3.492	0.4016	3.492	0.7604	3.492	2.008	3.492	2.886	3.492	4.505		3.4905	0.07186	3.4905	0.02755																329	99.3963	97.8254
3.4935	0.4034	3.4935	0.7636	3.4935	2.017	3.4935	2.875	3.4935	4.514		3.492	0.07178	3.492	0.02781																330	99.324	99.9956
3.495	0.404	3.495	0.764	3.495	2.02	3.495	2.91	3.495	4.492		3.4935	0.07214	3.4935	0.02783																331	99.2894	97.825
3.4965	0.4046	3.4965	0.7656	3.4965	2.023	3.4965	2.877	3.4965	4.499		3.495	0.07221	3.495	0.02743																332	98.9524	97.8415
3.498	0.4062	3.498	0.768	3.498	2.031	3.498	2.93	3.498	4.572		3.4965	0.07228	3.4965	0.02742																333	99.0697	97.8354
3.4995	0.4076	3.4995	0.7716	3.4995	2.038	3.4995	2.903	3.4995	4.563		3.498	0.07259	3.498	0.02832																334	98.6114	95.6578
3.501	0.4086	3.501	0.7728	3.501	2.043	3.501	2.933	3.501	4.535		3.4995	0.07285	3.4995	0.02809																335	98.9376	97.8312
3.5025	0.409	3.5025	0.774	3.5025	2.045	3.5025	2.92	3.5025	4.57		3.501	0.07301	3.501	0.02761																336	97.9019	100.009
3.504	0.4098	3.504	0.7756	3.504	2.049	3.504	2.946	3.504	4.601		3.5025	0.07304	3.5025	0.02798																337	100.066	97.8715
3.5055	0.4116	3.5055	0.7784	3.5055	2.058	3.5055	2.93	3.5055	4.605		3.504	0.07315	3.504	0.0283																338	100.206	95.745
3.507	0.411	3.507	0.7784	3.507	2.055	3.507	2.962	3.507	4.58		3.5055	0.07351	3.5055	0.02825																339	99.4979	97.8239
3.5085	0.413	3.5085	0.7812	3.5085	2.065	3.5085	2.942	3.5085	4.608		3.507	0.07329	3.507	0.02781																340	99.2279	97.8451
3.51	0.4146	3.51	0.784	3.51	2.073	3.51	2.987	3.51	4.669		3.5085	0.07369	3.5085	0.02809																341	99.9026	93.6338
3.5115	0.4144	3.5115	0.7836	3.5115	2.072	3.5115	2.948	3.5115	4.629		3.51	0.074	3.51	0.02882																342	97.9411	104.429
3.513	0.416	3.513	0.7864	3.513	2.08	3.513	2.989	3.513	4.63		3.5115	0.07388	3.5115	0.02817																343	98.6647	97.8281
3.5145	0.4166	3.5145	0.788	3.5145	2.083	3.5145	2.974	3.5145	4.66		3.513	0.07419	3.513	0.02808																344	99.331	95.6526
3.516	0.417	3.516	0.788	3.516	2.085	3.516	2.99	3.516	4.683		3.5145	0.07426	3.5145	0.02839																345	98.7958	95.6595
3.5175	0.4186	3.5175	0.7924	3.5175	2.093	3.5175	2.984	3.5175	4.696		3.516	0.07428	3.516	0.0286																346	98.5333	99.9934
3.519	0.4202	3.519	0.7936	3.519	2.101	3.519	3.02	3.519	4.682		3.5175	0.07459	3.5175	0.02868																347	99.0851	97.8187
3.5205	0.4204	3.5205	0.7948	3.5205	2.102	3.5205	2.99	3.5205	4.688		3.519	0.0749	3.519	0.02838																348	99.7647	93.6153
3.522	0.4218	3.522	0.7976	3.522	2.109	3.522	3.042	3.522	4.75		3.5205	0.07487	3.5205	0.02836																349	98.7052	97.8194
3.5235	0.422	3.5235	0.798	3.5235	2.11	3.5235	3.004	3.5235	4.724		3.522	0.07513	3.522	0.0291																350	98.867	95.6583
3.525	0.4232	3.525	0.8	3.525	2.116	3.525	3.037	3.525	4.717		3.5235	0.07511	3.5235	0.02865																351	98.0698	102.231
3.5265	0.4242	3.5265	0.8012	3.5265	2.121	3.5265	3.028	3.5265	4.744		3.525	0.07532	3.525	0.02845																352	97.9954	100.004
3.528	0.4252	3.528	0.804	3.528	2.126	3.528	3.053	3.528	4.781		3.5265	0.07548	3.5265	0.02872																353	99.0983	99.9943
3.5295	0.4268	3.5295	0.8064	3.5295	2.134	3.5295	3.036	3.5295	4.778		3.528	0.07565	3.528	0.02912																354	99.4749	97.8237
3.531	0.4264	3.531	0.8056	3.531	2.132	3.531	3.068	3.531	4.747		3.5295	0.07596	3.5295	0.02897																355	98.2741	99.9913
3.5325	0.4278	3.5325	0.8084	3.5325	2.139	3.5325	3.044	3.5325	4.78		3.531	0.07579	3.531	0.02845																356	99.1934	97.827
3.534	0.4292	3.534	0.8108	3.534	2.146	3.534	3.092	3.534	4.84		3.5325	0.07605	3.5325	0.0288																357	98.762	95.666
3.5355	0.4286	3.5355	0.81	3.5355	2.143	3.5355	3.046	3.5355	4.804		3.534	0.07631	3.534	0.02951																358	98.2766	100.003
3.537	0.4312	3.537	0.8156	3.537	2.156	3.537	3.105	3.537	4.822		3.5355	0.07609	3.5355	0.02892																359	97.5071	99.9936
3.5385	0.4326	3.5385	0.8176	3.5385	2.163	3.5385	3.086	3.5385	4.847		3.537	0.07664	3.537	0.02906																360	99.4616	97.8318
3.54	0.4322	3.54	0.8164	3.54	2.161	3.54	3.104	3.54	4.859		3.5385	0.0769	3.5385	0.0293																361	98.379	100.005
3.5415	0.4338	3.5415	0.8192	3.5415	2.169	3.5415	3.093	3.5415	4.87		3.54	0.07673	3.54	0.02936																362	97.899	100.002
3.543	0.434	3.543	0.82	3.543	2.17	3.543	3.123	3.543	4.846		3.5415	0.07704	3.5415	0.02941																363	98.0614	97.7835
3.5445	0.4346	3.5445	0.8216	3.5445	2.173	3.5445	3.093	3.5445	4.861		3.543	0.07701	3.543	0.02898																364	99.1989	95.6634
3.546	0.4362	3.546	0.8232	3.546	2.181	3.546	3.141	3.546	4.923		3.5445	0.07708	3.5445	0.02908																365	98.6909	97.8292
3.5475	0.4366	3.5475	0.8248	3.5475	2.183	3.5475	3.115	3.5475	4.908		3.546	0.07739	3.546	0.02982																366	98.6278	95.6521
3.549	0.4378	3.549	0.8264	3.549	2.189	3.549	3.144	3.549	4.878		3.5475	0.07741	3.5475	0.02952																367	99.0923	97.835
3.5505	0.438	3.5505	0.8272	3.5505	2.19	3.5505	3.131	3.5505	4.929		3.549	0.07762	3.549	0.02901																368	100.46	93.6263
3.552	0.4384	3.552	0.8284	3.552	2.192	3.552	3.156	3.552	4.951		3.5505	0.0776	3.5505	0.0296																369	100.041	95.7557
3.5535	0.4402	3.5535	0.8312	3.5535	2.201	3.5535	3.137	3.5535	4.957		3.552	0.07762	3.552	0.0298																370	99.2287	97.8313
3.555	0.44	3.555	0.83	3.555	2.2	3.555	3.17	3.555	4.923		3.5535	0.07797	3.5535	0.02978																371	98.7084	97.8293
3.5565	0.4416	3.5565	0.8348	3.5565	2.208	3.5565	3.151	3.5565	4.968		3.555	0.07785	3.555	0.02921																372	99.3548	97.8225
3.558	0.4428	3.558	0.8368	3.558	2.214	3.558	3.195	3.558	5.012		3.5565	0.07816	3.5565	0.02972																373	98.8898	97.8284
3.5595	0.4426	3.5595	0.8356	3.5595	2.213	3.5595	3.157	3.5595	4.985		3.558	0.07837	3.558	0.03022																374	99.6777	95.738
3.561	0.444	3.561	0.8388	3.561	2.22	3.561	3.193	3.561	4.972		3.5595	0.07825	3.5595	0.02975																375	98.6041	97.825
3.5625	0.4446	3.5625	0.84	3.5625	2.223	3.5625	3.182	3.5625	5.012		3.561	0.07851	3.561	0.02947																376	100.384	95.7431
3.564	0.4444	3.564	0.8396	3.564	2.222	3.564	3.199	3.564	5.027		3.5625	0.07858	3.5625	0.02991																377	98.8629	95.6493
3.5655	0.4462	3.5655	0.8432	3.5655	2.231	3.5655	3.191	3.5655	5.042		3.564	0.07846	3.564	0.03002																378	98.9155	99.9979
3.567	0.4464	3.567	0.8436	3.567	2.232	3.567	3.225	3.567	5.017		3.5655	0.07881	3.5655	0.03012																379	99.8418	95.7524
3.5685	0.4472	3.5685	0.8444	3.5685	2.236	3.5685	3.193	3.5685	5.033		3.567	0.07879	3.567	0.02968																380	100.277	95.7386
3.57	0.4482	3.57	0.8472	3.57	2.241	3.57	3.24	3.57	5.093		3.5685	0.0789	3.5685	0.02979																381	96.7142	104.548
3.5715	0.4484	3.5715	0.8468	3.5715	2.242	3.5715	3.208	3.5715	5.069		3.57	0.07907	3.57	0.0305																382	99.2144	95.648
3.573	0.4492	3.573	0.8492	3.573	2.246	3.573	3.236	3.573	5.046		3.5715	0.07904	3.5715	0.03008																383	98.7186	97.832
3.5745	0.45	3.5745	0.8496	3.5745	2.25	3.5745	3.226	3.5745	5.085		3.573	0.07916	3.573	0.02966																384	98.935	99.9948
3.576	0.4514	3.576	0.8532	3.576	2.257	3.576	3.262	3.576	5.128		3.5745	0.07928	3.5745	0.03009																385	98.1397	97.7839
3.5775	0.4526	3.5775	0.8552	3.5775	2.263	3.5775	3.236	3.5775	5.129		3.576	0.07954	3.576	0.03057																386	99.3167	95.6538
3.579	0.4522	3.579	0.8544	3.579	2.261	3.579	3.268	3.579	5.091		3.5775	0.07975	3.5775	0.03048																387	99.3541	97.8155
3.5805	0.4534	3.5805	0.856	3.5805	2.267	3.5805	3.243	3.5805	5.123		3.579	0.07958	3.579	0.02987																388	99.1501	95.648
3.582	0.4544	3.582	0.8592	3.582	2.272	3.582	3.287	3.582	5.174		3.5805	0.07979	3.5805	0.0302																389	98.099	99.9964
3.5835	0.4538	3.5835	0.8576	3.5835	2.269	3.5835	3.248	3.5835	5.137		3.582	0.07996	3.582	0.03079																390	98.927	97.8226
3.585	0.4552	3.585	0.8608	3.585	2.276	3.585	3.294	3.585	5.14		3.5835	0.07974	3.5835	0.03019																391	97.9574	102.234
3.5865	0.4562	3.5865	0.8624	3.5865	2.281	3.5865	3.276	3.5865	5.169		3.585	0.08	3.585	0.03012																392	97.7916	100.003
3.588	0.4564	3.588	0.8612	3.588	2.282	3.588	3.298	3.588	5.189		3.5865	0.08016	3.5865	0.03042																393	99.0801	97.8294
3.5895	0.4576	3.5895	0.8644	3.5895	2.288	3.5895	3.279	3.5895	5.199		3.588	0.08014	3.588	0.03059																394	98.2438	97.7851
3.591	0.4578	3.591	0.8644	3.591	2.289	3.591	3.313	3.591	5.174		3.5895	0.08035	3.5895	0.03062																395	98.3281	95.5637
3.5925	0.458	3.5925	0.8652	3.5925	2.29	3.5925	3.283	3.5925	5.187		3.591	0.08032	3.591	0.03018																396	97.7589	100.004
3.594	0.4594	3.594	0.8672	3.594	2.297	3.594	3.33	3.594	5.252		3.5925	0.08029	3.5925	0.03025																397	98.5006	100.005
3.5955	0.46	3.5955	0.8692	3.5955	2.3	3.5955	3.304	3.5955	5.233		3.594	0.08056	3.594	0.03104																398	97.8157	97.793
3.597	0.4608	3.597	0.8704	3.597	2.304	3.597	3.331	3.597	5.21		3.5955	0.08062	3.5955	0.03067																399	99.1533	97.8217
3.5985	0.461	3.5985	0.8712	3.5985	2.305	3.5985	3.316	3.5985	5.247		3.597	0.08074	3.597	0.03026																400	98.082	97.7929
3.6	0.4618	3.6	0.872	3.6	2.309	3.6	3.341	3.6	5.277		3.5985	0.08072	3.5985	0.03066																401	98.1406	99.9959
3.6015	0.4632	3.6015	0.8744	3.6015	2.316	3.6015	3.324	3.6015	5.272		3.6	0.08083	3.6	0.03097																402	98.5496	95.6555
3.603	0.4626	3.603	0.8732	3.603	2.313	3.603	3.356	3.603	5.248		3.6015	0.08109	3.6015	0.0308																403	98.6945	97.8153
3.6045	0.464	3.6045	0.876	3.6045	2.32	3.6045	3.332	3.6045	5.277		3.603	0.08087	3.603	0.03037																404	98.9481	97.8367
3.606	0.465	3.606	0.878	3.606	2.325	3.606	3.378	3.606	5.334		3.6045	0.08114	3.6045	0.03066																405	98.3092	97.7731
3.6075	0.4644	3.6075	0.8764	3.6075	2.322	3.6075	3.339	3.6075	5.289		3.606	0.0813	3.606	0.03133																406	97.8416	99.9963
3.609	0.466	3.609	0.8792	3.609	2.33	3.609	3.377	3.609	5.294		3.6075	0.08108	3.6075	0.03062																407	98.9659	97.8215
3.6105	0.4664	3.6105	0.8812	3.6105	2.332	3.6105	3.361	3.6105	5.319		3.609	0.08139	3.609	0.03059																408	97.5644	102.224
3.612	0.4664	3.612	0.8808	3.612	2.332	3.612	3.379	3.612	5.342		3.6105	0.08141	3.6105	0.03082																409	98.6151	100.009
3.6135	0.4686	3.6135	0.8848	3.6135	2.343	3.6135	3.389	3.6135	5.375		3.612	0.08134	3.612	0.03104																410	97.5096	99.9979
3.615	0.4724	3.615	0.8912	3.615	2.362	3.615	3.424	3.615	5.384		3.6135	0.08179	3.6135	0.03138																411	98.6411	97.8256
3.6165	0.4698	3.6165	0.8864	3.6165	2.349	3.6165	3.378	3.6165	5.357		3.615	0.08263	3.615	0.0314																412	98.175	97.7752
3.618	0.4708	3.618	0.8888	3.618	2.354	3.618	3.424	3.618	5.416		3.6165	0.08193	3.6165	0.03093																413	99.404	97.8248
3.6195	0.4708	3.6195	0.888	3.6195	2.354	3.6195	3.387	3.6195	5.383		3.618	0.08209	3.618	0.03163																414	97.9511	99.999
3.621	0.4714	3.621	0.8896	3.621	2.357	3.621	3.42	3.621	5.367		3.6195	0.08202	3.6195	0.03108																415	100.168	93.6065
3.6225	0.4716	3.6225	0.8904	3.6225	2.358	3.6225	3.407	3.6225	5.402		3.621	0.08209	3.621	0.03076																416	97.756	100.004
3.624	0.4724	3.624	0.8924	3.624	2.362	3.624	3.436	3.624	5.432		3.6225	0.08206	3.6225	0.03114																417	98.5021	97.8176
3.6255	0.4736	3.6255	0.8932	3.6255	2.368	3.6255	3.413	3.6255	5.434		3.624	0.08218	3.624	0.03144																418	96.716	102.275
3.627	0.4732	3.627	0.8928	3.627	2.366	3.627	3.444	3.627	5.402		3.6255	0.08239	3.6255	0.03137																419	98.1087	102.224
3.6285	0.4742	3.6285	0.8944	3.6285	2.371	3.6285	3.417	3.6285	5.429		3.627	0.08222	3.627	0.03083																420	98.1081	97.7717
3.63	0.4746	3.63	0.8968	3.63	2.373	3.63	3.462	3.63	5.481		3.6285	0.08238	3.6285	0.0311																421	98.6351	97.8306
3.6315	0.474	3.6315	0.8956	3.6315	2.37	3.6315	3.424	3.6315	5.44		3.63	0.0824	3.63	0.0317																422	97.927	97.7764
3.633	0.476	3.633	0.8984	3.633	2.38	3.633	3.469	3.633	5.454		3.6315	0.08219	3.6315	0.03104																423	98.6173	97.8363
3.6345	0.4768	3.6345	0.9008	3.6345	2.384	3.6345	3.452	3.6345	5.484		3.633	0.08259	3.633	0.03113																424	98.1252	99.9945
3.636	0.477	3.636	0.8996	3.636	2.385	3.636	3.47	3.636	5.496		3.6345	0.08271	3.6345	0.03144																425	98.1398	99.9976
3.6375	0.478	3.6375	0.9024	3.6375	2.39	3.6375	3.458	3.6375	5.506		3.636	0.08268	3.636	0.0315																426	99.2341	97.836
3.639	0.478	3.639	0.902	3.639	2.39	3.639	3.49	3.639	5.482		3.6375	0.08285	3.6375	0.03153																427	98.4645	102.223
3.6405	0.4786	3.6405	0.9032	3.6405	2.393	3.6405	3.457	3.6405	5.493		3.639	0.08277	3.639	0.0311																428	99.2443	95.6434
3.642	0.48	3.642	0.9056	3.642	2.4	3.642	3.503	3.642	5.551		3.6405	0.08284	3.6405	0.03115																429	99.0186	95.6555
3.6435	0.4798	3.6435	0.906	3.6435	2.399	3.6435	3.471	3.6435	5.537		3.642	0.0831	3.642	0.03184																430	97.4949	97.7945
3.645	0.4808	3.645	0.9068	3.645	2.404	3.645	3.5	3.645	5.513		3.6435	0.08298	3.6435	0.03155																431	97.6947	100.003
3.6465	0.4808	3.6465	0.9076	3.6465	2.404	3.6465	3.489	3.6465	5.556		3.645	0.08314	3.645	0.03112																432	98.719	99.9992
3.648	0.4816	3.648	0.9092	3.648	2.408	3.648	3.511	3.648	5.569		3.6465	0.08307	3.6465	0.0316																433	97.5457	97.7838
3.6495	0.4826	3.6495	0.9112	3.6495	2.413	3.6495	3.492	3.6495	5.58		3.648	0.08318	3.648	0.03167																434	97.5135	97.7755
3.651	0.4826	3.651	0.9104	3.651	2.413	3.651	3.522	3.651	5.539		3.6495	0.08335	3.6495	0.03172																435	97.9747	97.7688
3.6525	0.4844	3.6525	0.9156	3.6525	2.422	3.6525	3.506	3.6525	5.592		3.651	0.08327	3.651	0.03106																436	97.507	100.005
3.654	0.485	3.654	0.916	3.654	2.425	3.654	3.548	3.654	5.625		3.6525	0.08363	3.6525	0.03168																437	98.8662	99.9944
3.6555	0.4846	3.6555	0.9152	3.6555	2.423	3.6555	3.506	3.6555	5.606		3.654	0.0837	3.654	0.03203																438	98.4233	97.7776
3.657	0.4856	3.657	0.9172	3.657	2.428	3.657	3.543	3.657	5.583		3.6555	0.08353	3.6555	0.03167																439	99.4346	97.831
3.6585	0.4862	3.6585	0.9184	3.6585	2.431	3.6585	3.532	3.6585	5.627		3.657	0.08369	3.657	0.03125																440	98.4991	99.9946
3.66	0.4862	3.66	0.9172	3.66	2.431	3.66	3.547	3.66	5.638		3.6585	0.08376	3.6585	0.03175																441	97.8225	102.215
3.6615	0.4876	3.6615	0.9208	3.6615	2.438	3.6615	3.538	3.6615	5.66		3.66	0.08369	3.66	0.0318																442	98.9701	97.826
3.663	0.4878	3.663	0.9212	3.663	2.439	3.663	3.569	3.663	5.632		3.6615	0.08395	3.6615	0.03199																443	99.651	95.7539
3.6645	0.4884	3.6645	0.922	3.6645	2.442	3.6645	3.536	3.6645	5.644		3.663	0.08392	3.663	0.03151																444	100.091	97.8825
3.666	0.4892	3.666	0.9244	3.666	2.446	3.666	3.584	3.666	5.693		3.6645	0.08399	3.6645	0.03157																445	99.1061	97.8181
3.6675	0.4896	3.6675	0.9248	3.6675	2.448	3.6675	3.548	3.6675	5.68		3.666	0.08411	3.666	0.03214																446	99.8358	95.7539
3.669	0.4898	3.669	0.9256	3.669	2.449	3.669	3.577	3.669	5.649		3.6675	0.08413	3.6675	0.03186																447	97.5394	99.9976
3.6705	0.4904	3.6705	0.9256	3.6705	2.452	3.6705	3.568	3.6705	5.692		3.669	0.0841	3.669	0.03133																448	98.223	100
3.672	0.4918	3.672	0.9288	3.672	2.459	3.672	3.595	3.672	5.721		3.6705	0.08417	3.6705	0.03182																449	97.5788	100.015
3.6735	0.4924	3.6735	0.9308	3.6735	2.462	3.6735	3.577	3.6735	5.729		3.672	0.08443	3.672	0.03211																450	97.9927	97.7808
3.675	0.492	3.675	0.9296	3.675	2.46	3.675	3.606	3.675	5.695		3.6735	0.0845	3.6735	0.03212																451	99.1361	95.6441
3.6765	0.4932	3.6765	0.9316	3.6765	2.466	3.6765	3.581	3.6765	5.715		3.675	0.08433	3.675	0.03155																452	99.064	95.6587
3.678	0.494	3.678	0.9336	3.678	2.47	3.678	3.624	3.678	5.772		3.6765	0.08454	3.6765	0.03172																453	99.3767	100.005
3.6795	0.4932	3.6795	0.9328	3.6795	2.466	3.6795	3.585	3.6795	5.737		3.678	0.08466	3.678	0.0324																454	97.5321	100.005
3.681	0.4952	3.681	0.9348	3.681	2.476	3.681	3.625	3.681	5.732		3.6795	0.08439	3.6795	0.03182																455	98.3982	102.225
3.6825	0.4956	3.6825	0.9368	3.6825	2.478	3.6825	3.613	3.6825	5.766		3.681	0.0848	3.681	0.03165																456	99.4236	97.8346
3.684	0.4956	3.684	0.9364	3.684	2.478	3.684	3.627	3.684	5.78		3.6825	0.08482	3.6825	0.03201																457	98.8546	97.8184
3.6855	0.4966	3.6855	0.9388	3.6855	2.483	3.6855	3.616	3.6855	5.792		3.684	0.08474	3.684	0.0321																458	98.6725	100.006
3.687	0.497	3.687	0.9384	3.687	2.485	3.687	3.649	3.687	5.765		3.6855	0.08491	3.6855	0.03216																459	99.4619	95.6457
3.6885	0.4976	3.6885	0.9396	3.6885	2.488	3.6885	3.614	3.6885	5.778		3.687	0.08493	3.687	0.03169																460	97.9823	100
3.69	0.4984	3.69	0.942	3.69	2.492	3.69	3.664	3.69	5.846		3.6885	0.085	3.6885	0.03176																461	98.4996	97.8308
3.6915	0.5002	3.6915	0.9448	3.6915	2.501	3.6915	3.647	3.6915	5.838		3.69	0.08512	3.69	0.03259																462	97.9992	100.003
3.693	0.5006	3.693	0.946	3.693	2.503	3.693	3.665	3.693	5.806		3.6915	0.08547	3.6915	0.03237																463	98.7778	97.8345
3.6945	0.5006	3.6945	0.946	3.6945	2.503	3.6945	3.655	3.6945	5.837		3.693	0.08549	3.693	0.03184																464	99.0059	97.8258
3.696	0.501	3.696	0.9468	3.696	2.505	3.696	3.677	3.696	5.863		3.6945	0.08542	3.6945	0.03216																465	99.4647	97.8356
3.6975	0.502	3.6975	0.9484	3.6975	2.51	3.6975	3.657	3.6975	5.869		3.696	0.08544	3.696	0.03241																466	99.2216	97.844
3.699	0.5016	3.699	0.9476	3.699	2.508	3.699	3.686	3.699	5.832		3.6975	0.0856	3.6975	0.03239																467	98.5583	95.6449
3.7005	0.5026	3.7005	0.9508	3.7005	2.513	3.7005	3.666	3.7005	5.865		3.699	0.08543	3.699	0.03178																468	99.229	95.6578
3.702	0.5038	3.702	0.9528	3.702	2.519	3.702	3.704	3.702	5.926		3.7005	0.0856	3.7005	0.03213																469	98.6507	100.003
3.7035	0.503	3.7035	0.9512	3.7035	2.515	3.7035	3.672	3.7035	5.885		3.702	0.08581	3.702	0.03286																470	98.6192	97.8345
3.705	0.5042	3.705	0.954	3.705	2.521	3.705	3.705	3.705	5.878		3.7035	0.08554	3.7035	0.0322																471	98.871	97.8305
3.7065	0.505	3.7065	0.9556	3.7065	2.525	3.7065	3.693	3.7065	5.908		3.705	0.08576	3.705	0.032																472	97.5419	99.9988
3.708	0.5042	3.708	0.9548	3.708	2.521	3.708	3.707	3.708	5.925		3.7065	0.08587	3.7065	0.03231																473	98.3103	95.5632
3.7095	0.506	3.7095	0.958	3.7095	2.53	3.7095	3.703	3.7095	5.943		3.708	0.08561	3.708	0.03244																474	97.5062	97.7847
3.711	0.5066	3.711	0.9592	3.711	2.533	3.711	3.733	3.711	5.919		3.7095	0.08597	3.7095	0.03258																475	97.6354	99.9992
3.7125	0.507	3.7125	0.96	3.7125	2.535	3.7125	3.705	3.7125	5.924		3.711	0.08603	3.711	0.03215																476	97.8559	97.7802
3.714	0.508	3.714	0.9612	3.714	2.54	3.714	3.744	3.714	5.994		3.7125	0.08606	3.7125	0.03212																477	99.0422	97.8164
3.7155	0.5078	3.7155	0.9608	3.7155	2.539	3.7155	3.716	3.7155	5.959		3.714	0.08622	3.714	0.03297																478	99.058	97.8291
3.717	0.509	3.717	0.9632	3.717	2.545	3.717	3.742	3.717	5.942		3.7155	0.0861	3.7155	0.03239																479	97.6756	97.776
3.7185	0.5094	3.7185	0.9636	3.7185	2.547	3.7185	3.733	3.7185	5.976		3.717	0.08631	3.717	0.03206																480	99.2977	93.4865
3.72	0.5106	3.72	0.966	3.72	2.553	3.72	3.76	3.72	6.007		3.7185	0.08633	3.7185	0.03242																481	98.4494	100.006
3.7215	0.5114	3.7215	0.9676	3.7215	2.557	3.7215	3.739	3.7215	6.012		3.72	0.08654	3.72	0.03274																482	99.1247	97.8297
3.723	0.5108	3.723	0.9664	3.723	2.554	3.723	3.768	3.723	5.975		3.7215	0.08666	3.7215	0.0327																483	98.0525	97.774
3.7245	0.5118	3.7245	0.9688	3.7245	2.559	3.7245	3.744	3.7245	6.005		3.723	0.08644	3.723	0.0321																484	98.562	97.8335
3.726	0.5132	3.726	0.9704	3.726	2.566	3.726	3.783	3.726	6.061		3.7245	0.08661	3.7245	0.0324																485	99.3791	95.6459
3.7275	0.512	3.7275	0.9696	3.7275	2.56	3.7275	3.748	3.7275	6.019		3.726	0.08687	3.726	0.03306																486	98.1326	100.005
3.729	0.5146	3.729	0.9736	3.729	2.573	3.729	3.793	3.729	6.027		3.7275	0.0865	3.7275	0.03239																487	98.224	100.008
3.7305	0.5154	3.7305	0.976	3.7305	2.577	3.7305	3.777	3.7305	6.053		3.729	0.08705	3.729	0.0324																488	98.9261	95.6535
3.732	0.515	3.732	0.974	3.732	2.575	3.732	3.795	3.732	6.073		3.7305	0.08717	3.7305	0.03265																489	98.7387	95.6547
3.7335	0.516	3.7335	0.9768	3.7335	2.58	3.7335	3.78	3.7335	6.086		3.732	0.087	3.732	0.03282																490	98.2417	100
3.735	0.5162	3.735	0.9776	3.735	2.581	3.735	3.81	3.735	6.055		3.7335	0.08716	3.7335	0.03289																491	98.2386	97.7857
3.7365	0.5164	3.7365	0.978	3.7365	2.582	3.7365	3.781	3.7365	6.068		3.735	0.08714	3.735	0.03237																492	99.2133	97.8288
3.738	0.5172	3.738	0.9804	3.738	2.586	3.738	3.829	3.738	6.129		3.7365	0.08711	3.7365	0.03244																493	97.5726	97.7752
3.7395	0.5176	3.7395	0.9816	3.7395	2.588	3.7395	3.796	3.7395	6.106		3.738	0.08723	3.738	0.03317																494	99.2747	93.4816
3.741	0.5186	3.741	0.9824	3.741	2.593	3.741	3.824	3.741	6.082		3.7395	0.08725	3.7395	0.03276																495	97.5711	100.006
3.7425	0.5188	3.7425	0.9824	3.7425	2.594	3.7425	3.815	3.7425	6.121		3.741	0.08741	3.741	0.03233																496	98.6606	97.8355
3.744	0.5192	3.744	0.9832	3.744	2.596	3.744	3.835	3.744	6.148		3.7425	0.08739	3.7425	0.03276																497	98.3948	97.776
3.7455	0.5202	3.7455	0.986	3.7455	2.601	3.7455	3.82	3.7455	6.157		3.744	0.08741	3.744	0.03302																498	98.5681	97.8284
3.747	0.52	3.747	0.9844	3.747	2.6	3.747	3.844	3.747	6.114		3.7455	0.08757	3.7455	0.03304																499	97.6632	97.7736
3.7485	0.522	3.7485	0.9884	3.7485	2.61	3.7485	3.833	3.7485	6.16		3.747	0.08745	3.747	0.03235																500	98.7543	97.8253
3.75	0.5228	3.75	0.9904	3.75	2.614	3.75	3.87	3.75	6.2		3.7485	0.08785	3.7485	0.03288
3.7515	0.5222	3.7515	0.9884	3.7515	2.611	3.7515	3.833	3.7515	6.178		3.75	0.08797	3.75	0.03332
3.753	0.524	3.753	0.9916	3.753	2.62	3.753	3.869	3.753	6.159		3.7515	0.08775	3.7515	0.03292
3.7545	0.5242	3.7545	0.992	3.7545	2.621	3.7545	3.855	3.7545	6.193		3.753	0.08811	3.753	0.03256
3.756	0.5242	3.756	0.9924	3.756	2.621	3.756	3.872	3.756	6.213		3.7545	0.08808	3.7545	0.03292
3.7575	0.5256	3.7575	0.9956	3.7575	2.628	3.7575	3.863	3.7575	6.228		3.756	0.08801	3.756	0.03309
3.759	0.5262	3.759	0.9956	3.759	2.631	3.759	3.895	3.759	6.199		3.7575	0.08827	3.7575	0.03319
3.7605	0.527	3.7605	0.9964	3.7605	2.635	3.7605	3.862	3.7605	6.219		3.759	0.08834	3.759	0.03269
3.762	0.5276	3.762	0.9984	3.762	2.638	3.762	3.911	3.762	6.277		3.7605	0.08845	3.7605	0.03286
3.7635	0.5278	3.7635	0.9984	3.7635	2.639	3.7635	3.872	3.7635	6.245		3.762	0.08852	3.762	0.03355
3.765	0.5288	3.765	1	3.765	2.644	3.765	3.904	3.765	6.219		3.7635	0.0885	3.7635	0.03301
3.7665	0.5292	3.7665	1.0004	3.7665	2.646	3.7665	3.894	3.7665	6.266		3.765	0.08866	3.765	0.03256
3.768	0.5308	3.768	1.0036	3.768	2.654	3.768	3.925	3.768	6.307		3.7665	0.08868	3.7665	0.0331
3.7695	0.5312	3.7695	1.0052	3.7695	2.656	3.7695	3.905	3.7695	6.3		3.768	0.08899	3.768	0.03355
3.771	0.5312	3.771	1.004	3.771	2.656	3.771	3.935	3.771	6.266		3.7695	0.08901	3.7695	0.03335
3.7725	0.5322	3.7725	1.0068	3.7725	2.661	3.7725	3.911	3.7725	6.297		3.771	0.08894	3.771	0.03279
3.774	0.5332	3.774	1.008	3.774	2.666	3.774	3.955	3.774	6.352		3.7725	0.0891	3.7725	0.03311
3.7755	0.5328	3.7755	1.0076	3.7755	2.664	3.7755	3.912	3.7755	6.308		3.774	0.08927	3.774	0.03376
3.777	0.5342	3.777	1.0108	3.777	2.671	3.777	3.956	3.777	6.311		3.7755	0.0891	3.7755	0.03305
3.7785	0.5348	3.7785	1.0112	3.7785	2.674	3.7785	3.944	3.7785	6.34		3.777	0.08936	3.777	0.03299
3.78	0.5346	3.78	1.0112	3.78	2.673	3.78	3.959	3.78	6.364		3.7785	0.08943	3.7785	0.03329
3.7815	0.5358	3.7815	1.0144	3.7815	2.679	3.7815	3.949	3.7815	6.369		3.78	0.0893	3.78	0.03351
3.783	0.5362	3.783	1.0136	3.783	2.681	3.783	3.975	3.783	6.343		3.7815	0.08952	3.7815	0.03348
3.7845	0.537	3.7845	1.0144	3.7845	2.685	3.7845	3.943	3.7845	6.352		3.783	0.08954	3.783	0.03302
3.786	0.538	3.786	1.0168	3.786	2.69	3.786	3.996	3.786	6.422		3.7845	0.08966	3.7845	0.03304
3.7875	0.539	3.7875	1.0188	3.7875	2.695	3.7875	3.965	3.7875	6.4		3.786	0.08982	3.786	0.03389
3.789	0.5394	3.789	1.0204	3.789	2.697	3.789	3.993	3.789	6.379		3.7875	0.08998	3.7875	0.03349
3.7905	0.5398	3.7905	1.0212	3.7905	2.699	3.7905	3.984	3.7905	6.409		3.789	0.09001	3.789	0.0331
3.792	0.5404	3.792	1.0212	3.792	2.702	3.792	4.003	3.792	6.444		3.7905	0.09003	3.7905	0.03341
3.7935	0.5412	3.7935	1.0232	3.7935	2.706	3.7935	3.989	3.7935	6.434		3.792	0.0901	3.792	0.03378
3.795	0.5408	3.795	1.0228	3.795	2.704	3.795	4.02	3.795	6.411		3.7935	0.09021	3.7935	0.03354
3.7965	0.5428	3.7965	1.0256	3.7965	2.714	3.7965	3.994	3.7965	6.431		3.795	0.09004	3.795	0.03313
3.798	0.5436	3.798	1.0268	3.798	2.718	3.798	4.04	3.798	6.505		3.7965	0.09045	3.7965	0.0333
3.7995	0.5434	3.7995	1.0256	3.7995	2.717	3.7995	4.002	3.7995	6.453		3.798	0.09056	3.798	0.0342
3.801	0.5444	3.801	1.0288	3.801	2.722	3.801	4.037	3.801	6.457		3.7995	0.09044	3.7995	0.03339
3.8025	0.545	3.8025	1.0296	3.8025	2.725	3.8025	4.026	3.8025	6.482		3.801	0.09061	3.801	0.03335
3.804	0.5448	3.804	1.0296	3.804	2.724	3.804	4.041	3.804	6.501		3.8025	0.09067	3.8025	0.03359
3.8055	0.5468	3.8055	1.0336	3.8055	2.734	3.8055	4.038	3.8055	6.52		3.804	0.09055	3.804	0.03374
3.807	0.5476	3.807	1.0352	3.807	2.738	3.807	4.068	3.807	6.494		3.8055	0.09096	3.8055	0.0339
3.8085	0.5478	3.8085	1.0348	3.8085	2.739	3.8085	4.035	3.8085	6.506		3.807	0.09107	3.807	0.03344
3.81	0.5492	3.81	1.0368	3.81	2.746	3.81	4.081	3.81	6.571		3.8085	0.09105	3.8085	0.0335
3.8115	0.549	3.8115	1.0368	3.8115	2.745	3.8115	4.05	3.8115	6.538		3.81	0.09131	3.81	0.03429
3.813	0.55	3.813	1.0388	3.813	2.75	3.813	4.074	3.813	6.522		3.8115	0.09119	3.8115	0.03373
3.8145	0.5502	3.8145	1.0396	3.8145	2.751	3.8145	4.069	3.8145	6.553		3.813	0.09135	3.813	0.03342
3.816	0.5512	3.816	1.0416	3.816	2.756	3.816	4.093	3.816	6.59		3.8145	0.09132	3.8145	0.03373
3.8175	0.5522	3.8175	1.0432	3.8175	2.761	3.8175	4.072	3.8175	6.591		3.816	0.09149	3.816	0.03414
3.819	0.5516	3.819	1.0432	3.819	2.758	3.819	4.101	3.819	6.554		3.8175	0.09165	3.8175	0.03405
3.8205	0.553	3.8205	1.0448	3.8205	2.765	3.8205	4.08	3.8205	6.583		3.819	0.09143	3.819	0.03344
3.822	0.5536	3.822	1.0464	3.822	2.768	3.822	4.119	3.822	6.639		3.8205	0.09169	3.8205	0.03373
3.8235	0.5532	3.8235	1.046	3.8235	2.766	3.8235	4.085	3.8235	6.599		3.822	0.09176	3.822	0.03439
3.825	0.555	3.825	1.0496	3.825	2.775	3.825	4.126	3.825	6.602		3.8235	0.09159	3.8235	0.03375
3.8265	0.5562	3.8265	1.0508	3.8265	2.781	3.8265	4.111	3.8265	6.639		3.825	0.09195	3.825	0.03369
3.828	0.5556	3.828	1.0504	3.828	2.778	3.828	4.129	3.828	6.656		3.8265	0.09216	3.8265	0.03409
3.8295	0.5568	3.8295	1.0528	3.8295	2.784	3.8295	4.118	3.8295	6.658		3.828	0.09194	3.828	0.03422
3.831	0.5568	3.831	1.0528	3.831	2.784	3.831	4.147	3.831	6.635		3.8295	0.09216	3.8295	0.03414
3.8325	0.5576	3.8325	1.0532	3.8325	2.788	3.8325	4.118	3.8325	6.651		3.831	0.09208	3.831	0.03373
3.834	0.5586	3.834	1.0584	3.834	2.793	3.834	4.163	3.834	6.714		3.8325	0.0922	3.8325	0.03384
3.8355	0.559	3.8355	1.058	3.8355	2.795	3.8355	4.135	3.8355	6.689		3.834	0.09236	3.834	0.0346
3.837	0.56	3.837	1.0584	3.837	2.8	3.837	4.164	3.837	6.665		3.8355	0.09238	3.8355	0.03416
3.8385	0.56	3.8385	1.0596	3.8385	2.8	3.8385	4.152	3.8385	6.711		3.837	0.09255	3.837	0.03373
3.84	0.5608	3.84	1.0608	3.84	2.804	3.84	4.174	3.84	6.72		3.8385	0.09247	3.8385	0.03425
3.8415	0.5618	3.8415	1.0628	3.8415	2.809	3.8415	4.157	3.8415	6.728		3.84	0.09259	3.84	0.03427
3.843	0.5614	3.843	1.062	3.843	2.807	3.843	4.186	3.843	6.703		3.8415	0.09276	3.8415	0.03428
3.8445	0.564	3.8445	1.0672	3.8445	2.82	3.8445	4.176	3.8445	6.757		3.843	0.09259	3.843	0.03384
3.846	0.565	3.846	1.0692	3.846	2.825	3.846	4.206	3.846	6.786		3.8445	0.09313	3.8445	0.03447
3.8475	0.5644	3.8475	1.0668	3.8475	2.822	3.8475	4.174	3.8475	6.764		3.846	0.0933	3.846	0.03476
3.849	0.5654	3.849	1.0696	3.849	2.827	3.849	4.211	3.849	6.746		3.8475	0.09308	3.8475	0.03436
3.8505	0.5658	3.8505	1.0704	3.8505	2.829	3.8505	4.199	3.8505	6.784		3.849	0.09325	3.849	0.03401
3.852	0.5658	3.852	1.0704	3.852	2.829	3.852	4.215	3.852	6.793		3.8505	0.09327	3.8505	0.03443
3.8535	0.5672	3.8535	1.0736	3.8535	2.836	3.8535	4.206	3.8535	6.821		3.852	0.09319	3.852	0.03445
3.855	0.568	3.855	1.0744	3.855	2.84	3.855	4.237	3.855	6.787		3.8535	0.09345	3.8535	0.03473
3.8565	0.5678	3.8565	1.0748	3.8565	2.839	3.8565	4.21	3.8565	6.805		3.855	0.09357	3.855	0.03416
3.858	0.569	3.858	1.0764	3.858	2.845	3.858	4.254	3.858	6.855		3.8565	0.09345	3.8565	0.03431
3.8595	0.5692	3.8595	1.0768	3.8595	2.846	3.8595	4.223	3.8595	6.836		3.858	0.09366	3.858	0.03488
3.861	0.57	3.861	1.0792	3.861	2.85	3.861	4.245	3.861	6.807		3.8595	0.09363	3.8595	0.03452
3.8625	0.5702	3.8625	1.0792	3.8625	2.851	3.8625	4.244	3.8625	6.85		3.861	0.09375	3.861	0.03403
3.864	0.5718	3.864	1.0828	3.864	2.859	3.864	4.269	3.864	6.886		3.8625	0.09372	3.8625	0.03451
3.8655	0.5728	3.8655	1.0844	3.8655	2.864	3.8655	4.25	3.8655	6.889		3.864	0.09403	3.864	0.0349
3.867	0.5724	3.867	1.0836	3.867	2.862	3.867	4.279	3.867	6.854		3.8655	0.0942	3.8655	0.03484
3.8685	0.5736	3.8685	1.086	3.8685	2.868	3.8685	4.257	3.8685	6.877		3.867	0.09403	3.867	0.03426
3.87	0.5744	3.87	1.088	3.87	2.872	3.87	4.299	3.87	6.929		3.8685	0.09424	3.8685	0.03447
3.8715	0.5738	3.8715	1.0864	3.8715	2.869	3.8715	4.261	3.8715	6.9		3.87	0.09436	3.87	0.03507
3.873	0.5756	3.873	1.09	3.873	2.878	3.873	4.3	3.873	6.895		3.8715	0.09414	3.8715	0.03458
3.8745	0.5764	3.8745	1.0912	3.8745	2.882	3.8745	4.286	3.8745	6.933		3.873	0.09449	3.873	0.03441
3.876	0.5764	3.876	1.0912	3.876	2.882	3.876	4.305	3.876	6.949		3.8745	0.09461	3.8745	0.03482
3.8775	0.5778	3.8775	1.0948	3.8775	2.889	3.8775	4.292	3.8775	6.965		3.876	0.09454	3.876	0.03494
3.879	0.5774	3.879	1.0944	3.879	2.887	3.879	4.326	3.879	6.929		3.8775	0.0948	3.8775	0.03505
3.8805	0.5788	3.8805	1.0948	3.8805	2.894	3.8805	4.295	3.8805	6.941		3.879	0.09463	3.879	0.03446
3.882	0.5794	3.882	1.0976	3.882	2.897	3.882	4.341	3.882	7.006		3.8805	0.09489	3.8805	0.03452
3.8835	0.5806	3.8835	1.1012	3.8835	2.903	3.8835	4.317	3.8835	6.996		3.882	0.09496	3.882	0.03531
3.885	0.581	3.885	1.102	3.885	2.905	3.885	4.343	3.885	6.971		3.8835	0.09517	3.8835	0.03507
3.8865	0.581	3.8865	1.1004	3.8865	2.905	3.8865	4.332	3.8865	7.008		3.885	0.09519	3.885	0.03463
3.888	0.582	3.888	1.104	3.888	2.91	3.888	4.351	3.888	7.03		3.8865	0.09512	3.8865	0.03503
3.8895	0.5832	3.8895	1.1056	3.8895	2.916	3.8895	4.338	3.8895	7.036		3.888	0.09528	3.888	0.03522
3.891	0.583	3.891	1.1032	3.891	2.915	3.891	4.367	3.891	7.001		3.8895	0.09549	3.8895	0.0352
3.8925	0.5844	3.8925	1.1072	3.8925	2.922	3.8925	4.349	3.8925	7.036		3.891	0.09537	3.891	0.03463
3.894	0.5854	3.894	1.1084	3.894	2.927	3.894	4.39	3.894	7.085		3.8925	0.09563	3.8925	0.035
3.8955	0.5848	3.8955	1.1068	3.8955	2.924	3.8955	4.351	3.8955	7.052		3.894	0.0958	3.894	0.03556
3.897	0.5864	3.897	1.1108	3.897	2.932	3.897	4.386	3.897	7.044		3.8955	0.09558	3.8955	0.03501
3.8985	0.587	3.8985	1.112	3.8985	2.935	3.8985	4.378	3.8985	7.081		3.897	0.09589	3.897	0.0348
3.9	0.5868	3.9	1.1112	3.9	2.934	3.9	4.391	3.9	7.093		3.8985	0.09595	3.8985	0.0352
3.9015	0.5886	3.9015	1.1144	3.9015	2.943	3.9015	4.393	3.9015	7.118		3.9	0.09583	3.9	0.03526
3.903	0.5894	3.903	1.116	3.903	2.947	3.903	4.417	3.903	7.094		3.9015	0.09619	3.9015	0.0355
3.9045	0.589	3.9045	1.1164	3.9045	2.945	3.9045	4.388	3.9045	7.096		3.903	0.09631	3.903	0.03507
3.906	0.5906	3.906	1.118	3.906	2.953	3.906	4.431	3.906	7.174		3.9045	0.09613	3.9045	0.035
3.9075	0.5908	3.9075	1.1184	3.9075	2.954	3.9075	4.4	3.9075	7.129		3.906	0.09644	3.906	0.03596
3.909	0.5916	3.909	1.1204	3.909	2.958	3.909	4.429	3.909	7.12		3.9075	0.09642	3.9075	0.03524
3.9105	0.592	3.9105	1.1212	3.9105	2.96	3.9105	4.425	3.9105	7.152		3.909	0.09653	3.909	0.03502
3.912	0.593	3.912	1.1228	3.912	2.965	3.912	4.444	3.912	7.196		3.9105	0.09656	3.9105	0.03535
3.9135	0.5944	3.9135	1.1252	3.9135	2.972	3.9135	4.433	3.9135	7.191		3.912	0.09672	3.912	0.03585
3.915	0.5938	3.915	1.1248	3.915	2.969	3.915	4.458	3.915	7.161		3.9135	0.09698	3.9135	0.03568
3.9165	0.5948	3.9165	1.1264	3.9165	2.974	3.9165	4.436	3.9165	7.178		3.915	0.09676	3.915	0.03517
3.918	0.596	3.918	1.1288	3.918	2.98	3.918	4.478	3.918	7.255		3.9165	0.09693	3.9165	0.0353
3.9195	0.5954	3.9195	1.1288	3.9195	2.977	3.9195	4.441	3.9195	7.199		3.918	0.09714	3.918	0.03624
3.921	0.5986	3.921	1.1348	3.921	2.993	3.921	4.499	3.921	7.233		3.9195	0.09692	3.9195	0.03538
3.9225	0.6	3.9225	1.1356	3.9225	3	3.9225	4.479	3.9225	7.25		3.921	0.09761	3.921	0.03574
3.924	0.5986	3.924	1.1332	3.924	2.993	3.924	4.492	3.924	7.27		3.9225	0.09788	3.9225	0.03587
3.9255	0.6002	3.9255	1.1368	3.9255	3.001	3.9255	4.48	3.9255	7.272		3.924	0.09746	3.924	0.03604
3.927	0.6002	3.927	1.1364	3.927	3.001	3.927	4.509	3.927	7.249		3.9255	0.09777	3.9255	0.03597
3.9285	0.6008	3.9285	1.138	3.9285	3.004	3.9285	4.478	3.9285	7.263		3.927	0.0977	3.927	0.03555
3.93	0.6018	3.93	1.14	3.93	3.009	3.93	4.527	3.93	7.328		3.9285	0.09777	3.9285	0.03564
3.9315	0.6022	3.9315	1.1408	3.9315	3.011	3.9315	4.499	3.9315	7.307		3.93	0.09793	3.93	0.03642
3.933	0.6034	3.933	1.1428	3.933	3.017	3.933	4.525	3.933	7.279		3.9315	0.09795	3.9315	0.03603
3.9345	0.6038	3.9345	1.1432	3.9345	3.019	3.9345	4.518	3.9345	7.314		3.933	0.09817	3.933	0.03555
3.936	0.6042	3.936	1.1448	3.936	3.021	3.936	4.541	3.936	7.351		3.9345	0.09819	3.9345	0.03592
3.9375	0.6054	3.9375	1.1476	3.9375	3.027	3.9375	4.524	3.9375	7.354		3.936	0.09821	3.936	0.03633
3.939	0.6052	3.939	1.146	3.939	3.026	3.939	4.549	3.939	7.317		3.9375	0.09842	3.9375	0.03626
3.9405	0.6068	3.9405	1.1504	3.9405	3.034	3.9405	4.538	3.9405	7.35		3.939	0.0983	3.939	0.03566
3.942	0.6082	3.942	1.1516	3.942	3.041	3.942	4.578	3.942	7.412		3.9405	0.09861	3.9405	0.03601
3.9435	0.6076	3.9435	1.1504	3.9435	3.038	3.9435	4.542	3.9435	7.377		3.942	0.09887	3.942	0.03675
3.945	0.609	3.945	1.154	3.945	3.045	3.945	4.577	3.945	7.366		3.9435	0.09865	3.9435	0.03617
3.9465	0.6092	3.9465	1.1548	3.9465	3.046	3.9465	4.57	3.9465	7.397		3.945	0.09891	3.945	0.03592
3.948	0.6096	3.948	1.154	3.948	3.048	3.948	4.581	3.948	7.425		3.9465	0.09888	3.9465	0.03624
3.9495	0.611	3.9495	1.1576	3.9495	3.055	3.9495	4.581	3.9495	7.434		3.948	0.0989	3.948	0.03652
3.951	0.6116	3.951	1.1588	3.951	3.058	3.951	4.609	3.951	7.406		3.9495	0.09917	3.9495	0.03654
3.9525	0.6124	3.9525	1.1596	3.9525	3.062	3.9525	4.58	3.9525	7.42		3.951	0.09923	3.951	0.03605
3.954	0.6136	3.954	1.1624	3.954	3.068	3.954	4.625	3.954	7.492		3.9525	0.09935	3.9525	0.03614
3.9555	0.6136	3.9555	1.162	3.9555	3.068	3.9555	4.592	3.9555	7.452		3.954	0.09956	3.954	0.03702
3.957	0.6148	3.957	1.1636	3.957	3.074	3.957	4.62	3.957	7.443		3.9555	0.09949	3.9555	0.03637
3.9585	0.6146	3.9585	1.1644	3.9585	3.073	3.9585	4.618	3.9585	7.478		3.957	0.0997	3.957	0.03615
3.96	0.6166	3.96	1.1692	3.96	3.083	3.96	4.644	3.96	7.52		3.9585	0.09958	3.9585	0.03652
3.9615	0.6176	3.9615	1.1696	3.9615	3.088	3.9615	4.628	3.9615	7.522		3.96	0.09998	3.96	0.03699
3.963	0.6172	3.963	1.1688	3.963	3.086	3.963	4.654	3.963	7.483		3.9615	0.10015	3.9615	0.03692
3.9645	0.6184	3.9645	1.172	3.9645	3.092	3.9645	4.633	3.9645	7.512		3.963	0.09998	3.963	0.03628
3.966	0.6194	3.966	1.174	3.966	3.097	3.966	4.677	3.966	7.572		3.9645	0.10019	3.9645	0.03658
3.9675	0.6184	3.9675	1.1728	3.9675	3.092	3.9675	4.639	3.9675	7.536		3.966	0.10036	3.966	0.03729
3.969	0.6204	3.969	1.1764	3.969	3.102	3.969	4.677	3.969	7.534		3.9675	0.10004	3.9675	0.0367
3.9705	0.6212	3.9705	1.1772	3.9705	3.106	3.9705	4.668	3.9705	7.569		3.969	0.10045	3.969	0.03657
3.972	0.6214	3.972	1.1772	3.972	3.107	3.972	4.682	3.972	7.583		3.9705	0.10056	3.9705	0.03694
3.9735	0.6232	3.9735	1.1804	3.9735	3.116	3.9735	4.677	3.9735	7.601		3.972	0.10054	3.972	0.03703
3.975	0.623	3.975	1.1804	3.975	3.115	3.975	4.704	3.975	7.568		3.9735	0.10089	3.9735	0.03718
3.9765	0.6236	3.9765	1.1812	3.9765	3.118	3.9765	4.677	3.9765	7.585		3.975	0.10077	3.975	0.03662
3.978	0.6246	3.978	1.184	3.978	3.123	3.978	4.722	3.978	7.651		3.9765	0.10084	3.9765	0.03675
3.9795	0.626	3.9795	1.1868	3.9795	3.13	3.9795	4.701	3.9795	7.636		3.978	0.101	3.978	0.03755
3.981	0.6266	3.981	1.1892	3.981	3.133	3.981	4.724	3.981	7.611		3.9795	0.10126	3.9795	0.03724
3.9825	0.6268	3.9825	1.1872	3.9825	3.134	3.9825	4.716	3.9825	7.649		3.981	0.10133	3.981	0.0368
3.984	0.6274	3.984	1.1888	3.984	3.137	3.984	4.734	3.984	7.676		3.9825	0.10131	3.9825	0.03722
3.9855	0.6286	3.9855	1.192	3.9855	3.143	3.9855	4.725	3.9855	7.687		3.984	0.10138	3.984	0.03748
3.987	0.6282	3.987	1.1904	3.987	3.141	3.987	4.75	3.987	7.644		3.9855	0.10159	3.9855	0.03753
3.9885	0.6298	3.9885	1.1952	3.9885	3.149	3.9885	4.733	3.9885	7.682		3.987	0.10142	3.987	0.03684
3.99	0.631	3.99	1.1956	3.99	3.155	3.99	4.774	3.99	7.736		3.9885	0.10173	3.9885	0.03726
3.9915	0.6304	3.9915	1.1952	3.9915	3.152	3.9915	4.743	3.9915	7.709		3.99	0.10194	3.99	0.03789
3.993	0.6318	3.993	1.198	3.993	3.159	3.993	4.771	3.993	7.691		3.9915	0.10172	3.9915	0.03742
3.9945	0.6328	3.9945	1.2	3.9945	3.164	3.9945	4.768	3.9945	7.728		3.993	0.10198	3.993	0.03707
3.996	0.6328	3.996	1.1992	3.996	3.164	3.996	4.778	3.996	7.75		3.9945	0.10215	3.9945	0.03747
3.9975	0.635	3.9975	1.2036	3.9975	3.175	3.9975	4.783	3.9975	7.782		3.996	0.10207	3.996	0.03767
3.999	0.6362	3.999	1.2068	3.999	3.181	3.999	4.809	3.999	7.747		3.9975	0.10252	3.9975	0.03801
4.0005	0.636	4.0005	1.2064	4.0005	3.18	4.0005	4.784	4.0005	7.766		3.999	0.10274	3.999	0.03743
4.002	0.6376	4.002	1.208	4.002	3.188	4.002	4.825	4.002	7.83		4.0005	0.10261	4.0005	0.03758
4.0035	0.6372	4.0035	1.2092	4.0035	3.186	4.0035	4.8	4.0035	7.806		4.002	0.10292	4.002	0.03835
4.005	0.6382	4.005	1.2128	4.005	3.191	4.005	4.821	4.005	7.771		4.0035	0.10275	4.0035	0.03792
4.0065	0.6384	4.0065	1.212	4.0065	3.192	4.0065	4.817	4.0065	7.826		4.005	0.10292	4.005	0.03735
4.008	0.64	4.008	1.212	4.008	3.2	4.008	4.842	4.008	7.852		4.0065	0.10289	4.0065	0.03799
4.0095	0.6412	4.0095	1.2148	4.0095	3.206	4.0095	4.826	4.0095	7.862		4.008	0.1032	4.008	0.03824
4.011	0.6408	4.011	1.2144	4.011	3.204	4.011	4.852	4.011	7.821		4.0095	0.10341	4.0095	0.03828
4.0125	0.6418	4.0125	1.2176	4.0125	3.209	4.0125	4.836	4.0125	7.851		4.011	0.10324	4.011	0.03762
4.014	0.643	4.014	1.22	4.014	3.215	4.014	4.876	4.014	7.918		4.0125	0.10341	4.0125	0.03792
4.0155	0.643	4.0155	1.2196	4.0155	3.215	4.0155	4.839	4.0155	7.881		4.014	0.10362	4.014	0.03873
4.017	0.6448	4.017	1.2244	4.017	3.224	4.017	4.888	4.017	7.879		4.0155	0.10354	4.0155	0.03813
4.0185	0.6458	4.0185	1.2248	4.0185	3.229	4.0185	4.872	4.0185	7.918		4.017	0.1039	4.017	0.038
4.02	0.6458	4.02	1.2236	4.02	3.229	4.02	4.888	4.02	7.937		4.0185	0.10407	4.0185	0.03843
4.0215	0.6476	4.0215	1.2272	4.0215	3.238	4.0215	4.882	4.0215	7.951		4.02	0.10399	4.02	0.03858
4.023	0.648	4.023	1.2276	4.023	3.24	4.023	4.907	4.023	7.916		4.0215	0.10435	4.0215	0.03867
4.0245	0.6482	4.0245	1.228	4.0245	3.241	4.0245	4.886	4.0245	7.932		4.023	0.10437	4.023	0.03809
4.026	0.6496	4.026	1.2316	4.026	3.248	4.026	4.93	4.026	8.004		4.0245	0.10434	4.0245	0.03821
4.0275	0.6504	4.0275	1.2324	4.0275	3.252	4.0275	4.903	4.0275	7.985		4.026	0.1046	4.026	0.03909
4.029	0.6512	4.029	1.234	4.029	3.256	4.029	4.93	4.029	7.954		4.0275	0.10472	4.0275	0.03873
4.0305	0.6514	4.0305	1.2348	4.0305	3.257	4.0305	4.925	4.0305	7.999		4.029	0.10484	4.029	0.0382
4.032	0.652	4.032	1.2372	4.032	3.26	4.032	4.942	4.032	8.026		4.0305	0.10481	4.0305	0.03871
4.0335	0.6532	4.0335	1.2396	4.0335	3.266	4.0335	4.931	4.0335	8.035		4.032	0.10488	4.032	0.03898
4.035	0.6528	4.035	1.2392	4.035	3.264	4.035	4.962	4.035	7.99		4.0335	0.10509	4.0335	0.039
4.0365	0.655	4.0365	1.2424	4.0365	3.275	4.0365	4.949	4.0365	8.045		4.035	0.10492	4.035	0.03828
4.038	0.6564	4.038	1.2456	4.038	3.282	4.038	4.983	4.038	8.097		4.0365	0.10538	4.0365	0.03893
4.0395	0.656	4.0395	1.2444	4.0395	3.28	4.0395	4.955	4.0395	8.062		4.038	0.10564	4.038	0.03954
4.041	0.6572	4.041	1.2472	4.041	3.286	4.041	4.986	4.041	8.045		4.0395	0.10547	4.0395	0.03896
4.0425	0.6578	4.0425	1.2492	4.0425	3.289	4.0425	4.981	4.0425	8.091		4.041	0.10568	4.041	0.03862
4.044	0.6578	4.044	1.248	4.044	3.289	4.044	4.993	4.044	8.109		4.0425	0.10575	4.0425	0.03915
4.0455	0.66	4.0455	1.2524	4.0455	3.3	4.0455	4.992	4.0455	8.125		4.044	0.10567	4.044	0.03929
4.047	0.6604	4.047	1.2532	4.047	3.302	4.047	5.017	4.047	8.101		4.0455	0.10612	4.0455	0.03941
4.0485	0.661	4.0485	1.2552	4.0485	3.305	4.0485	4.992	4.0485	8.116		4.047	0.10615	4.047	0.03898
4.05	0.6624	4.05	1.2568	4.05	3.312	4.05	5.037	4.05	8.187		4.0485	0.10622	4.0485	0.03908
4.0515	0.6624	4.0515	1.258	4.0515	3.312	4.0515	5.008	4.0515	8.16		4.05	0.10648	4.05	0.03994
4.053	0.6636	4.053	1.2592	4.053	3.318	4.053	5.035	4.053	8.137		4.0515	0.1064	4.0515	0.03947
4.0545	0.664	4.0545	1.2596	4.0545	3.32	4.0545	5.034	4.0545	8.183		4.053	0.10661	4.053	0.03906
4.056	0.6656	4.056	1.2628	4.056	3.328	4.056	5.056	4.056	8.223		4.0545	0.10663	4.0545	0.03958
4.0575	0.667	4.0575	1.2656	4.0575	3.335	4.0575	5.041	4.0575	8.219		4.056	0.10694	4.056	0.04002
4.059	0.667	4.059	1.2652	4.059	3.335	4.059	5.068	4.059	8.185		4.0575	0.1072	4.0575	0.03987
4.0605	0.6684	4.0605	1.268	4.0605	3.342	4.0605	5.048	4.0605	8.215		4.059	0.10713	4.059	0.0393
4.062	0.6692	4.062	1.27	4.062	3.346	4.062	5.09	4.062	8.279		4.0605	0.10739	4.0605	0.03961
4.0635	0.6688	4.0635	1.2704	4.0635	3.344	4.0635	5.06	4.0635	8.234		4.062	0.10751	4.062	0.04038
4.065	0.6708	4.065	1.2736	4.065	3.354	4.065	5.095	4.065	8.247		4.0635	0.10734	4.0635	0.03966
4.0665	0.6722	4.0665	1.2736	4.0665	3.361	4.0665	5.091	4.0665	8.276		4.065	0.10774	4.065	0.03974
4.068	0.6716	4.068	1.2748	4.068	3.358	4.068	5.103	4.068	8.305		4.0665	0.108	4.0665	0.04003
4.0695	0.6734	4.0695	1.2796	4.0695	3.367	4.0695	5.097	4.0695	8.312		4.068	0.10778	4.068	0.04032
4.071	0.6736	4.071	1.2772	4.071	3.368	4.071	5.125	4.071	8.282		4.0695	0.10814	4.0695	0.04032
4.0725	0.6746	4.0725	1.2796	4.0725	3.373	4.0725	5.099	4.0725	8.299		4.071	0.10811	4.071	0.03981
4.074	0.6758	4.074	1.2848	4.074	3.379	4.074	5.147	4.074	8.371		4.0725	0.10828	4.0725	0.03994
4.0755	0.6778	4.0755	1.2848	4.0755	3.389	4.0755	5.125	4.0755	8.36		4.074	0.10849	4.074	0.04081
4.077	0.678	4.077	1.286	4.077	3.39	4.077	5.151	4.077	8.332		4.0755	0.1089	4.0755	0.04056
4.0785	0.6786	4.0785	1.2872	4.0785	3.393	4.0785	5.143	4.0785	8.366		4.077	0.10887	4.077	0.04008
4.08	0.6792	4.08	1.2888	4.08	3.396	4.08	5.159	4.08	8.41		4.0785	0.10894	4.0785	0.04044
4.0815	0.6812	4.0815	1.292	4.0815	3.406	4.0815	5.153	4.0815	8.405		4.08	0.10901	4.08	0.04094
4.083	0.6806	4.083	1.2924	4.083	3.403	4.083	5.179	4.083	8.377		4.0815	0.10941	4.0815	0.04077
4.0845	0.6824	4.0845	1.294	4.0845	3.412	4.0845	5.165	4.0845	8.409		4.083	0.10919	4.083	0.04028
4.086	0.684	4.086	1.2972	4.086	3.42	4.086	5.203	4.086	8.482		4.0845	0.10955	4.0845	0.04062
4.0875	0.6834	4.0875	1.2964	4.0875	3.417	4.0875	5.173	4.0875	8.429		4.086	0.10986	4.086	0.04151
4.089	0.685	4.089	1.2996	4.089	3.425	4.089	5.201	4.089	8.431		4.0875	0.10964	4.0875	0.04068
4.0905	0.686	4.0905	1.3004	4.0905	3.43	4.0905	5.202	4.0905	8.465		4.089	0.10995	4.089	0.04061
4.092	0.6858	4.092	1.3008	4.092	3.429	4.092	5.213	4.092	8.494		4.0905	0.11011	4.0905	0.04097
4.0935	0.6882	4.0935	1.3044	4.0935	3.441	4.0935	5.213	4.0935	8.505		4.092	0.10999	4.092	0.04126
4.095	0.689	4.095	1.3084	4.095	3.445	4.095	5.242	4.095	8.497		4.0935	0.11049	4.0935	0.04131
4.0965	0.6894	4.0965	1.3088	4.0965	3.447	4.0965	5.217	4.0965	8.5		4.095	0.11061	4.095	0.0411
4.098	0.691	4.098	1.3124	4.098	3.455	4.098	5.26	4.098	8.575		4.0965	0.11063	4.0965	0.04104
4.0995	0.6914	4.0995	1.3112	4.0995	3.457	4.0995	5.235	4.0995	8.532		4.098	0.11094	4.098	0.04196
4.101	0.6928	4.101	1.3124	4.101	3.464	4.101	5.257	4.101	8.528		4.0995	0.11096	4.0995	0.04127
4.1025	0.6936	4.1025	1.314	4.1025	3.468	4.1025	5.259	4.1025	8.56		4.101	0.11122	4.101	0.04111
4.104	0.6948	4.104	1.316	4.104	3.474	4.104	5.278	4.104	8.608		4.1025	0.11134	4.1025	0.04145
4.1055	0.6966	4.1055	1.322	4.1055	3.483	4.1055	5.269	4.1055	8.608		4.104	0.11155	4.104	0.042
4.107	0.6964	4.107	1.318	4.107	3.482	4.107	5.297	4.107	8.577		4.1055	0.11191	4.1055	0.04189
4.1085	0.6976	4.1085	1.3216	4.1085	3.488	4.1085	5.281	4.1085	8.599		4.107	0.11179	4.107	0.04137
4.11	0.6992	4.11	1.3244	4.11	3.496	4.11	5.318	4.11	8.671		4.1085	0.112	4.1085	0.04157
4.1115	0.6984	4.1115	1.3248	4.1115	3.492	4.1115	5.288	4.1115	8.624		4.11	0.11231	4.11	0.04245
4.113	0.7016	4.113	1.3276	4.113	3.508	4.113	5.328	4.113	8.646		4.1115	0.11204	4.1115	0.0417
4.1145	0.7028	4.1145	1.3308	4.1145	3.514	4.1145	5.327	4.1145	8.673		4.113	0.11273	4.113	0.0419
4.116	0.702	4.116	1.3304	4.116	3.51	4.116	5.333	4.116	8.7		4.1145	0.11295	4.1145	0.04217
4.1175	0.7038	4.1175	1.3336	4.1175	3.519	4.1175	5.331	4.1175	8.704		4.116	0.11268	4.116	0.04243
4.119	0.7046	4.119	1.3348	4.119	3.523	4.119	5.354	4.119	8.684		4.1175	0.11304	4.1175	0.04238
4.1205	0.705	4.1205	1.3368	4.1205	3.525	4.1205	5.334	4.1205	8.701		4.119	0.11315	4.119	0.04201
4.122	0.7068	4.122	1.3388	4.122	3.534	4.122	5.38	4.122	8.77		4.1205	0.11317	4.1205	0.04214
4.1235	0.7074	4.1235	1.3404	4.1235	3.537	4.1235	5.357	4.1235	8.753		4.122	0.11353	4.122	0.04298
4.125	0.7086	4.125	1.3424	4.125	3.543	4.125	5.38	4.125	8.732		4.1235	0.1136	4.1235	0.04264
4.1265	0.7092	4.1265	1.344	4.1265	3.546	4.1265	5.378	4.1265	8.762		4.125	0.11381	4.125	0.04226
4.128	0.7102	4.128	1.3452	4.128	3.551	4.128	5.393	4.128	8.809		4.1265	0.11388	4.1265	0.04256
4.1295	0.7116	4.1295	1.3488	4.1295	3.558	4.1295	5.389	4.1295	8.807		4.128	0.11405	4.128	0.0431
4.131	0.7116	4.131	1.348	4.131	3.558	4.131	5.41	4.131	8.786		4.1295	0.11431	4.1295	0.04297
4.1325	0.714	4.1325	1.3528	4.1325	3.57	4.1325	5.409	4.1325	8.822		4.131	0.11423	4.131	0.04258
4.134	0.7152	4.134	1.356	4.134	3.576	4.134	5.446	4.134	8.894		4.1325	0.11474	4.1325	0.04297
4.1355	0.7148	4.1355	1.3548	4.1355	3.574	4.1355	5.412	4.1355	8.85		4.134	0.11495	4.134	0.04385
4.137	0.7168	4.137	1.3572	4.137	3.584	4.137	5.447	4.137	8.844		4.1355	0.11478	4.1355	0.04315
4.1385	0.7176	4.1385	1.3592	4.1385	3.588	4.1385	5.442	4.1385	8.88		4.137	0.11518	4.137	0.04296
4.14	0.7178	4.14	1.3592	4.14	3.589	4.14	5.455	4.14	8.909		4.1385	0.1153	4.1385	0.04335
4.1415	0.7196	4.1415	1.3636	4.1415	3.598	4.1415	5.456	4.1415	8.93		4.14	0.11527	4.14	0.04364
4.143	0.7212	4.143	1.3652	4.143	3.606	4.143	5.479	4.143	8.901		4.1415	0.11563	4.1415	0.04383
4.1445	0.7218	4.1445	1.366	4.1445	3.609	4.1445	5.463	4.1445	8.918		4.143	0.11594	4.143	0.04333
4.146	0.7226	4.146	1.3684	4.146	3.613	4.146	5.501	4.146	8.993		4.1445	0.11601	4.1445	0.04346
4.1475	0.7236	4.1475	1.3696	4.1475	3.618	4.1475	5.477	4.1475	8.961		4.146	0.11612	4.146	0.04438
4.149	0.7252	4.149	1.3724	4.149	3.626	4.149	5.502	4.149	8.949		4.1475	0.11629	4.1475	0.04384
4.1505	0.7252	4.1505	1.3736	4.1505	3.626	4.1505	5.503	4.1505	8.98		4.149	0.1166	4.149	0.04357
4.152	0.7284	4.152	1.3796	4.152	3.642	4.152	5.539	4.152	9.049		4.1505	0.11652	4.1505	0.04389
4.1535	0.7294	4.1535	1.3808	4.1535	3.647	4.1535	5.52	4.1535	9.033		4.152	0.11722	4.152	0.04473
4.155	0.7286	4.155	1.38	4.155	3.643	4.155	5.541	4.155	9.006		4.1535	0.11738	4.1535	0.04441
4.1565	0.731	4.1565	1.3832	4.1565	3.655	4.1565	5.529	4.1565	9.035		4.155	0.11711	4.155	0.04394
4.158	0.7324	4.158	1.3856	4.158	3.662	4.158	5.575	4.158	9.103		4.1565	0.11761	4.1565	0.04423
4.1595	0.7316	4.1595	1.3852	4.1595	3.658	4.1595	5.534	4.1595	9.062		4.158	0.11788	4.158	0.04506
4.161	0.7346	4.161	1.3892	4.161	3.673	4.161	5.578	4.161	9.058		4.1595	0.11761	4.1595	0.0444
4.1625	0.735	4.1625	1.3916	4.1625	3.675	4.1625	5.568	4.1625	9.112		4.161	0.11825	4.161	0.04424
4.164	0.7356	4.164	1.3912	4.164	3.678	4.164	5.586	4.164	9.129		4.1625	0.11828	4.1625	0.04487
4.1655	0.7372	4.1655	1.396	4.1655	3.686	4.1655	5.586	4.1655	9.141		4.164	0.11834	4.164	0.045
4.167	0.7376	4.167	1.3956	4.167	3.688	4.167	5.613	4.167	9.118		4.1655	0.11865	4.1655	0.04506
4.1685	0.7386	4.1685	1.3976	4.1685	3.693	4.1685	5.583	4.1685	9.132		4.167	0.11867	4.167	0.04465
4.17	0.74	4.17	1.4	4.17	3.7	4.17	5.636	4.17	9.213		4.1685	0.11884	4.1685	0.04474
4.1715	0.7416	4.1715	1.4036	4.1715	3.708	4.1715	5.614	4.1715	9.195		4.17	0.1191	4.17	0.04574
4.173	0.7428	4.173	1.4052	4.173	3.714	4.173	5.639	4.173	9.178		4.1715	0.11941	4.1715	0.04539
4.1745	0.7438	4.1745	1.406	4.1745	3.719	4.1745	5.639	4.1745	9.21		4.173	0.11962	4.173	0.04506
4.176	0.7444	4.176	1.4084	4.176	3.722	4.176	5.655	4.176	9.248		4.1745	0.11979	4.1745	0.04539
4.1775	0.7462	4.1775	1.4112	4.1775	3.731	4.1775	5.651	4.1775	9.26		4.176	0.11986	4.176	0.0458
4.179	0.7462	4.179	1.4112	4.179	3.731	4.179	5.672	4.179	9.221		4.1775	0.12021	4.1775	0.04587
4.1805	0.7484	4.1805	1.4144	4.1805	3.742	4.1805	5.66	4.1805	9.269		4.179	0.12014	4.179	0.04523
4.182	0.7496	4.182	1.418	4.182	3.748	4.182	5.701	4.182	9.328		4.1805	0.12059	4.1805	0.04578
4.1835	0.7496	4.1835	1.4172	4.1835	3.748	4.1835	5.673	4.1835	9.287		4.182	0.1208	4.182	0.04648
4.185	0.7516	4.185	1.4208	4.185	3.758	4.185	5.704	4.185	9.289		4.1835	0.12073	4.1835	0.04583
4.1865	0.7524	4.1865	1.4228	4.1865	3.762	4.1865	5.704	4.1865	9.33		4.185	0.12113	4.185	0.04575
4.188	0.7524	4.188	1.4228	4.188	3.762	4.188	5.717	4.188	9.347		4.1865	0.12125	4.1865	0.04621
4.1895	0.7552	4.1895	1.4272	4.1895	3.776	4.1895	5.723	4.1895	9.382		4.188	0.12118	4.188	0.04634
4.191	0.7562	4.191	1.4296	4.191	3.781	4.191	5.748	4.191	9.36		4.1895	0.12177	4.1895	0.04671
4.1925	0.757	4.1925	1.4304	4.1925	3.785	4.1925	5.729	4.1925	9.37		4.191	0.12194	4.191	0.04631
4.194	0.7586	4.194	1.4344	4.194	3.793	4.194	5.764	4.194	9.438		4.1925	0.12205	4.1925	0.04634
4.1955	0.7594	4.1955	1.4352	4.1955	3.797	4.1955	5.746	4.1955	9.421		4.194	0.12236	4.194	0.04716
4.197	0.761	4.197	1.4372	4.197	3.805	4.197	5.772	4.197	9.4		4.1955	0.12248	4.1955	0.04683
4.1985	0.7616	4.1985	1.4384	4.1985	3.808	4.1985	5.775	4.1985	9.443		4.197	0.12279	4.197	0.04644
4.2	0.7632	4.2	1.4424	4.2	3.816	4.2	5.794	4.2	9.486		4.1985	0.12286	4.1985	0.04693
4.2015	0.7642	4.2015	1.4448	4.2015	3.821	4.2015	5.789	4.2015	9.497		4.2	0.12317	4.2	0.04741
4.203	0.7638	4.203	1.4444	4.203	3.819	4.203	5.81	4.203	9.457		4.2015	0.12333	4.2015	0.04746
4.2045	0.7658	4.2045	1.4476	4.2045	3.829	4.2045	5.796	4.2045	9.488		4.203	0.12316	4.203	0.04681
4.206	0.7672	4.206	1.4512	4.206	3.836	4.206	5.839	4.206	9.561		4.2045	0.12357	4.2045	0.04713
4.2075	0.7668	4.2075	1.45	4.2075	3.834	4.2075	5.807	4.2075	9.521		4.206	0.12383	4.206	0.04802
4.209	0.7696	4.209	1.4556	4.209	3.848	4.209	5.848	4.209	9.532		4.2075	0.12366	4.2075	0.04738
4.2105	0.7708	4.2105	1.4584	4.2105	3.854	4.2105	5.847	4.2105	9.569		4.209	0.12425	4.209	0.04742
4.212	0.7708	4.212	1.4584	4.212	3.854	4.212	5.859	4.212	9.59		4.2105	0.12447	4.2105	0.04782
4.2135	0.7726	4.2135	1.4624	4.2135	3.863	4.2135	5.863	4.2135	9.62		4.212	0.12439	4.212	0.04801
4.215	0.7734	4.215	1.4632	4.215	3.867	4.215	5.884	4.215	9.578		4.2135	0.12475	4.2135	0.04831
4.2165	0.7744	4.2165	1.4648	4.2165	3.872	4.2165	5.867	4.2165	9.608		4.215	0.12487	4.215	0.04764
4.218	0.776	4.218	1.4688	4.218	3.88	4.218	5.912	4.218	9.678		4.2165	0.12503	4.2165	0.04795
4.2195	0.7766	4.2195	1.4692	4.2195	3.883	4.2195	5.889	4.2195	9.665		4.218	0.12534	4.218	0.0488
4.221	0.7784	4.221	1.4732	4.221	3.892	4.221	5.919	4.221	9.635		4.2195	0.12541	4.2195	0.04852
4.2225	0.7792	4.2225	1.4736	4.2225	3.896	4.2225	5.917	4.2225	9.686		4.221	0.12577	4.221	0.04801
4.224	0.78	4.224	1.4756	4.224	3.9	4.224	5.933	4.224	9.714		4.2225	0.12588	4.2225	0.0486
4.2255	0.7822	4.2255	1.4796	4.2255	3.911	4.2255	5.93	4.2255	9.734		4.224	0.126	4.224	0.04888
4.227	0.7818	4.227	1.478	4.227	3.909	4.227	5.957	4.227	9.692		4.2255	0.12645	4.2255	0.04905
4.2285	0.7892	4.2285	1.4936	4.2285	3.946	4.2285	6.019	4.2285	9.863		4.227	0.12628	4.227	0.04838
4.23	0.7896	4.23	1.494	4.23	3.948	4.23	6.003	4.23	9.837		4.2285	0.12798	4.2285	0.0506
4.2315	0.787	4.2315	1.4892	4.2315	3.935	4.2315	5.969	4.2315	9.804		4.23	0.128	4.23	0.05014
4.233	0.7888	4.233	1.4924	4.233	3.944	4.233	6.001	4.233	9.783		4.2315	0.1273	4.2315	0.04959
4.2345	0.7902	4.2345	1.494	4.2345	3.951	4.2345	6.001	4.2345	9.831		4.233	0.12766	4.233	0.0492
4.236	0.7906	4.236	1.494	4.236	3.953	4.236	6.014	4.236	9.845		4.2345	0.12792	4.2345	0.04976
4.2375	0.7926	4.2375	1.4976	4.2375	3.963	4.2375	6.016	4.2375	9.883		4.236	0.12794	4.236	0.04984
4.239	0.7936	4.239	1.5004	4.239	3.968	4.239	6.044	4.239	9.843		4.2375	0.12835	4.2375	0.05026
4.2405	0.7944	4.2405	1.5012	4.2405	3.972	4.2405	6.025	4.2405	9.879		4.239	0.12851	4.239	0.04961
4.242	0.7958	4.242	1.5048	4.242	3.979	4.242	6.066	4.242	9.937		4.2405	0.12863	4.2405	0.05
4.2435	0.7962	4.2435	1.5056	4.2435	3.981	4.2435	6.045	4.2435	9.926		4.242	0.12889	4.242	0.05069
4.245	0.7976	4.245	1.508	4.245	3.988	4.245	6.066	4.245	9.894		4.2435	0.12891	4.2435	0.05044
4.2465	0.7988	4.2465	1.5096	4.2465	3.994	4.2465	6.069	4.2465	9.949		4.245	0.12917	4.245	0.0499
4.248	0.8006	4.248	1.5128	4.248	4.003	4.248	6.094	4.248	9.998		4.2465	0.12939	4.2465	0.05054
4.2495	0.8026	4.2495	1.516	4.2495	4.013	4.2495	6.092	4.2495	10		4.248	0.12974	4.248	0.05111
4.251	0.802	4.251	1.5164	4.251	4.01	4.251	6.111	4.251	9.964		4.2495	0.13015	4.2495	0.05103
4.2525	0.8036	4.2525	1.5196	4.2525	4.018	4.2525	6.102	4.2525	10		4.251	0.12993	4.251	0.05044
4.254	0.8052	4.254	1.5216	4.254	4.026	4.254	6.142	4.254	10.07		4.2525	0.13024	4.2525	0.05083
4.2555	0.8052	4.2555	1.5216	4.2555	4.026	4.2555	6.113	4.2555	10.04		4.254	0.13055	4.254	0.05168
4.257	0.8078	4.257	1.526	4.257	4.039	4.257	6.149	4.257	10.04		4.2555	0.13047	4.2555	0.05117
4.2585	0.8088	4.2585	1.5284	4.2585	4.044	4.2585	6.154	4.2585	10.09		4.257	0.13102	4.257	0.05107
4.26	0.8094	4.26	1.5284	4.26	4.047	4.26	6.162	4.26	10.1		4.2585	0.13119	4.2585	0.05165
4.2615	0.8114	4.2615	1.5316	4.2615	4.057	4.2615	6.167	4.2615	10.14		4.26	0.13126	4.26	0.05168
4.263	0.8122	4.263	1.5332	4.263	4.061	4.263	6.189	4.263	10.1		4.2615	0.13166	4.2615	0.05212
4.2645	0.813	4.2645	1.5344	4.2645	4.065	4.2645	6.171	4.2645	10.12		4.263	0.13178	4.263	0.05148
4.266	0.8148	4.266	1.5384	4.266	4.074	4.266	6.219	4.266	10.2		4.2645	0.1319	4.2645	0.05165
4.2675	0.8168	4.2675	1.542	4.2675	4.084	4.2675	6.208	4.2675	10.2		4.266	0.13225	4.266	0.05263
4.269	0.8174	4.269	1.5444	4.269	4.087	4.269	6.226	4.269	10.17		4.2675	0.13266	4.2675	0.05253
4.2705	0.8186	4.2705	1.5452	4.2705	4.093	4.2705	6.229	4.2705	10.21		4.269	0.13273	4.269	0.05202
4.272	0.8202	4.272	1.5472	4.272	4.101	4.272	6.245	4.272	10.25		4.2705	0.13294	4.2705	0.05246
4.2735	0.822	4.2735	1.5512	4.2735	4.11	4.2735	6.245	4.2735	10.27		4.272	0.13325	4.272	0.0529
4.275	0.8216	4.275	1.5504	4.275	4.108	4.275	6.264	4.275	10.22		4.2735	0.13361	4.2735	0.05307
4.2765	0.8232	4.2765	1.5552	4.2765	4.116	4.2765	6.26	4.2765	10.27		4.275	0.13343	4.275	0.05229
4.278	0.8256	4.278	1.5584	4.278	4.128	4.278	6.3	4.278	10.35		4.2765	0.13374	4.2765	0.05287
4.2795	0.825	4.2795	1.558	4.2795	4.125	4.2795	6.269	4.2795	10.31		4.278	0.13424	4.278	0.05386
4.281	0.8276	4.281	1.562	4.281	4.138	4.281	6.306	4.281	10.3		4.2795	0.13402	4.2795	0.05321
4.2825	0.8286	4.2825	1.5648	4.2825	4.143	4.2825	6.311	4.2825	10.35		4.281	0.13457	4.281	0.05297
4.284	0.829	4.284	1.5648	4.284	4.145	4.284	6.312	4.284	10.37		4.2825	0.13474	4.2825	0.05355
4.2855	0.8314	4.2855	1.5696	4.2855	4.157	4.2855	6.326	4.2855	10.41		4.284	0.13476	4.284	0.05372
4.287	0.8326	4.287	1.5716	4.287	4.163	4.287	6.354	4.287	10.39		4.2855	0.13526	4.2855	0.05416
4.2885	0.8332	4.2885	1.5728	4.2885	4.166	4.2885	6.335	4.2885	10.4		4.287	0.13547	4.287	0.05379
4.29	0.835	4.29	1.5764	4.29	4.175	4.29	6.379	4.29	10.48		4.2885	0.13554	4.2885	0.05382
4.2915	0.8356	4.2915	1.5768	4.2915	4.178	4.2915	6.355	4.2915	10.46		4.29	0.1359	4.29	0.05481
4.293	0.8374	4.293	1.58	4.293	4.187	4.293	6.381	4.293	10.44		4.2915	0.13597	4.2915	0.05443
4.2945	0.838	4.2945	1.582	4.2945	4.19	4.2945	6.385	4.2945	10.49		4.293	0.13633	4.293	0.05406
4.296	0.8398	4.296	1.5844	4.296	4.199	4.296	6.408	4.296	10.53		4.2945	0.13639	4.2945	0.05464
4.2975	0.8416	4.2975	1.5884	4.2975	4.208	4.2975	6.403	4.2975	10.53		4.296	0.13675	4.296	0.05508
4.299	0.8416	4.299	1.5864	4.299	4.208	4.299	6.425	4.299	10.51		4.2975	0.13711	4.2975	0.05498
4.3005	0.8434	4.3005	1.5912	4.3005	4.217	4.3005	6.413	4.3005	10.54		4.299	0.13703	4.299	0.0546
4.302	0.8454	4.302	1.594	4.302	4.227	4.302	6.455	4.302	10.62		4.3005	0.13739	4.3005	0.05491
4.3035	0.8448	4.3035	1.5928	4.3035	4.224	4.3035	6.425	4.3035	10.58		4.302	0.1378	4.302	0.0559
4.305	0.8482	4.305	1.5992	4.305	4.241	4.305	6.478	4.305	10.61		4.3035	0.13758	4.3035	0.05525
4.3065	0.8502	4.3065	1.6028	4.3065	4.251	4.3065	6.475	4.3065	10.64		4.305	0.13832	4.305	0.05556
4.308	0.8494	4.308	1.6016	4.308	4.247	4.308	6.479	4.308	10.66		4.3065	0.13872	4.3065	0.05586
4.3095	0.8522	4.3095	1.6068	4.3095	4.261	4.3095	6.487	4.3095	10.68		4.308	0.13846	4.308	0.05603
4.311	0.8518	4.311	1.6076	4.311	4.259	4.311	6.509	4.311	10.66		4.3095	0.13905	4.3095	0.0562
4.3125	0.8532	4.3125	1.6084	4.3125	4.266	4.3125	6.489	4.3125	10.68		4.311	0.13888	4.311	0.05583
4.314	0.8548	4.314	1.6116	4.314	4.274	4.314	6.537	4.314	10.76		4.3125	0.13914	4.3125	0.056
4.3155	0.856	4.3155	1.6136	4.3155	4.28	4.3155	6.523	4.3155	10.75		4.314	0.13945	4.314	0.05698
4.317	0.8574	4.317	1.6164	4.317	4.287	4.317	6.539	4.317	10.73		4.3155	0.13967	4.3155	0.05675
4.3185	0.8586	4.3185	1.6176	4.3185	4.293	4.3185	6.547	4.3185	10.76		4.317	0.13993	4.317	0.05637
4.32	0.859	4.32	1.6208	4.32	4.295	4.32	6.563	4.32	10.81		4.3185	0.14014	4.3185	0.05668
4.3215	0.8612	4.3215	1.6248	4.3215	4.306	4.3215	6.559	4.3215	10.82		4.32	0.14016	4.32	0.05726
4.323	0.8612	4.323	1.6224	4.323	4.306	4.323	6.584	4.323	10.79		4.3215	0.14061	4.3215	0.05729
4.3245	0.8636	4.3245	1.6284	4.3245	4.318	4.3245	6.583	4.3245	10.83		4.323	0.14054	4.323	0.05678
4.326	0.8658	4.326	1.6312	4.326	4.329	4.326	6.618	4.326	10.91		4.3245	0.14104	4.3245	0.05722
4.3275	0.8652	4.3275	1.6304	4.3275	4.326	4.3275	6.597	4.3275	10.87		4.326	0.14149	4.326	0.05821
4.329	0.867	4.329	1.6348	4.329	4.335	4.329	6.624	4.329	10.87		4.3275	0.14127	4.3275	0.05756
4.3305	0.8684	4.3305	1.6356	4.3305	4.342	4.3305	6.627	4.3305	10.91		4.329	0.14163	4.329	0.05746
4.332	0.8684	4.332	1.6372	4.332	4.342	4.332	6.635	4.332	10.94		4.3305	0.14189	4.3305	0.0579
4.3335	0.8702	4.3335	1.6416	4.3335	4.351	4.3335	6.64	4.3335	10.96		4.332	0.14182	4.332	0.05821
4.335	0.8718	4.335	1.6424	4.335	4.359	4.335	6.673	4.335	10.95		4.3335	0.14217	4.3335	0.05838
4.3365	0.8726	4.3365	1.6436	4.3365	4.363	4.3365	6.65	4.3365	10.96		4.335	0.14248	4.335	0.05814
4.338	0.874	4.338	1.646	4.338	4.37	4.338	6.696	4.338	11.04		4.3365	0.1426	4.3365	0.05817
4.3395	0.8744	4.3395	1.6476	4.3395	4.372	4.3395	6.672	4.3395	11.01		4.338	0.14286	4.338	0.05916
4.341	0.8762	4.341	1.65	4.341	4.381	4.341	6.7	4.341	11.01		4.3395	0.14288	4.3395	0.05865
4.3425	0.8766	4.3425	1.6516	4.3425	4.383	4.3425	6.698	4.3425	11.04		4.341	0.14324	4.341	0.05855
4.344	0.8796	4.344	1.6548	4.344	4.398	4.344	6.727	4.344	11.11		4.3425	0.14326	4.3425	0.05885
4.3455	0.8806	4.3455	1.658	4.3455	4.403	4.3455	6.722	4.3455	11.11		4.344	0.1439	4.344	0.0597
4.347	0.88	4.347	1.6576	4.347	4.4	4.347	6.739	4.347	11.08		4.3455	0.14407	4.3455	0.0596
4.3485	0.882	4.3485	1.6604	4.3485	4.41	4.3485	6.736	4.3485	11.11		4.347	0.14385	4.347	0.05909
4.35	0.8838	4.35	1.664	4.35	4.419	4.35	6.773	4.35	11.19		4.3485	0.14426	4.3485	0.0594
4.3515	0.8832	4.3515	1.662	4.3515	4.416	4.3515	6.742	4.3515	11.15		4.35	0.14461	4.35	0.06038
4.353	0.8854	4.353	1.6676	4.353	4.427	4.353	6.78	4.353	11.16		4.3515	0.14439	4.3515	0.05974
4.3545	0.8866	4.3545	1.6696	4.3545	4.433	4.3545	6.78	4.3545	11.19		4.353	0.14485	4.353	0.05977
4.356	0.8868	4.356	1.6704	4.356	4.434	4.356	6.79	4.356	11.23		4.3545	0.14506	4.3545	0.06008
4.3575	0.889	4.3575	1.6744	4.3575	4.445	4.3575	6.793	4.3575	11.24		4.356	0.14503	4.356	0.06052
4.359	0.8894	4.359	1.674	4.359	4.447	4.359	6.818	4.359	11.23		4.3575	0.14549	4.3575	0.06055
4.3605	0.8898	4.3605	1.676	4.3605	4.449	4.3605	6.795	4.3605	11.23		4.359	0.14551	4.359	0.06032
4.362	0.892	4.362	1.68	4.362	4.46	4.362	6.847	4.362	11.33		4.3605	0.14553	4.3605	0.06021
4.3635	0.893	4.3635	1.6828	4.3635	4.465	4.3635	6.831	4.3635	11.32		4.362	0.14598	4.362	0.06147
4.365	0.8942	4.365	1.6844	4.365	4.471	4.365	6.848	4.365	11.29		4.3635	0.14615	4.3635	0.06123
4.3665	0.8946	4.3665	1.6864	4.3665	4.473	4.3665	6.853	4.3665	11.33		4.365	0.14636	4.365	0.06072
4.368	0.8952	4.368	1.6872	4.368	4.476	4.368	6.869	4.368	11.38		4.3665	0.14638	4.3665	0.06117
4.3695	0.8976	4.3695	1.6904	4.3695	4.488	4.3695	6.869	4.3695	11.39		4.368	0.14645	4.368	0.06174
4.371	0.8968	4.371	1.69	4.371	4.484	4.371	6.882	4.371	11.35		4.3695	0.14695	4.3695	0.06178
4.3725	0.8994	4.3725	1.6948	4.3725	4.497	4.3725	6.878	4.3725	11.39		4.371	0.14668	4.371	0.06113
4.374	0.9008	4.374	1.698	4.374	4.504	4.374	6.925	4.374	11.47		4.3725	0.14723	4.3725	0.06157
4.3755	0.9002	4.3755	1.696	4.3755	4.501	4.3755	6.887	4.3755	11.42		4.374	0.14749	4.374	0.06256
4.377	0.9024	4.377	1.6996	4.377	4.512	4.377	6.925	4.377	11.44		4.3755	0.14727	4.3755	0.06178
4.3785	0.9034	4.3785	1.7016	4.3785	4.517	4.3785	6.925	4.3785	11.46		4.377	0.14773	4.377	0.06195
4.38	0.9036	4.38	1.7012	4.38	4.518	4.38	6.933	4.38	11.5		4.3785	0.14789	4.3785	0.06212
4.3815	0.906	4.3815	1.706	4.3815	4.53	4.3815	6.946	4.3815	11.53		4.38	0.14786	4.38	0.06256
4.383	0.9074	4.383	1.7084	4.383	4.537	4.383	6.97	4.383	11.51		4.3815	0.14837	4.3815	0.06287
4.3845	0.9074	4.3845	1.7092	4.3845	4.537	4.3845	6.952	4.3845	11.52		4.383	0.14863	4.383	0.06249
4.386	0.91	4.386	1.7124	4.386	4.55	4.386	6.991	4.386	11.6		4.3845	0.14855	4.3845	0.06253
4.3875	0.9096	4.3875	1.712	4.3875	4.548	4.3875	6.975	4.3875	11.58		4.386	0.1491	4.386	0.06351
4.389	0.9112	4.389	1.7152	4.389	4.556	4.389	6.992	4.389	11.57		4.3875	0.14893	4.3875	0.06314
4.3905	0.9118	4.3905	1.7156	4.3905	4.559	4.3905	7.005	4.3905	11.6		4.389	0.14924	4.389	0.0629
4.392	0.913	4.392	1.7188	4.392	4.565	4.392	7.018	4.392	11.66		4.3905	0.14931	4.3905	0.06321
4.3935	0.9154	4.3935	1.7216	4.3935	4.577	4.3935	7.014	4.3935	11.66		4.392	0.14952	4.392	0.06392
4.395	0.9146	4.395	1.7216	4.395	4.573	4.395	7.038	4.395	11.63		4.3935	0.15002	4.3935	0.06382
4.3965	0.916	4.3965	1.7248	4.3965	4.58	4.3965	7.021	4.3965	11.65		4.395	0.14975	4.395	0.06331
4.398	0.9178	4.398	1.7272	4.398	4.589	4.398	7.062	4.398	11.75		4.3965	0.15002	4.3965	0.06348
4.3995	0.9174	4.3995	1.7268	4.3995	4.587	4.3995	7.039	4.3995	11.7		4.398	0.15037	4.398	0.06474
4.401	0.9204	4.401	1.7312	4.401	4.602	4.401	7.078	4.401	11.72		4.3995	0.1502	4.3995	0.06395
4.4025	0.9216	4.4025	1.734	4.4025	4.608	4.4025	7.075	4.4025	11.75		4.401	0.15085	4.401	0.06412
4.404	0.9214	4.404	1.7328	4.404	4.607	4.404	7.086	4.404	11.79		4.4025	0.15106	4.4025	0.06443
4.4055	0.9236	4.4055	1.7372	4.4055	4.618	4.4055	7.092	4.4055	11.81		4.404	0.15094	4.404	0.06487
4.407	0.9234	4.407	1.7376	4.407	4.617	4.407	7.107	4.407	11.77		4.4055	0.15139	4.4055	0.06504
4.4085	0.9242	4.4085	1.7392	4.4085	4.621	4.4085	7.095	4.4085	11.79		4.407	0.15127	4.407	0.0644
4.41	0.9264	4.41	1.742	4.41	4.632	4.41	7.136	4.41	11.89		4.4085	0.15138	4.4085	0.06457
4.4115	0.9268	4.4115	1.7432	4.4115	4.634	4.4115	7.117	4.4115	11.87		4.41	0.15184	4.41	0.06582
4.413	0.9282	4.413	1.7468	4.413	4.641	4.413	7.137	4.413	11.84		4.4115	0.15186	4.4115	0.06545
4.4145	0.9288	4.4145	1.7468	4.4145	4.644	4.4145	7.144	4.4145	11.88		4.413	0.15212	4.413	0.06494
4.416	0.9302	4.416	1.7484	4.416	4.651	4.416	7.155	4.416	11.93		4.4145	0.15219	4.4145	0.06538
4.4175	0.9322	4.4175	1.752	4.4175	4.661	4.4175	7.153	4.4175	11.94		4.416	0.15245	4.416	0.06596
4.419	0.9314	4.419	1.7512	4.419	4.657	4.419	7.177	4.419	11.91		4.4175	0.15285	4.4175	0.06599
4.4205	0.9342	4.4205	1.7552	4.4205	4.671	4.4205	7.182	4.4205	11.95		4.419	0.15259	4.419	0.06548
4.422	0.936	4.422	1.7584	4.422	4.68	4.422	7.209	4.422	12.03		4.4205	0.15318	4.4205	0.06593
4.4235	0.9352	4.4235	1.7572	4.4235	4.676	4.4235	7.187	4.4235	11.99		4.422	0.15354	4.422	0.06691
4.425	0.9372	4.425	1.7616	4.425	4.686	4.425	7.22	4.425	11.98		4.4235	0.15327	4.4235	0.06627
4.4265	0.938	4.4265	1.7624	4.4265	4.69	4.4265	7.214	4.4265	12.03		4.425	0.15368	4.425	0.06603
4.428	0.9378	4.428	1.762	4.428	4.689	4.428	7.225	4.428	12.06		4.4265	0.15379	4.4265	0.06661
4.4295	0.9406	4.4295	1.7684	4.4295	4.703	4.4295	7.235	4.4295	12.09		4.428	0.15367	4.428	0.06691
4.431	0.941	4.431	1.768	4.431	4.705	4.431	7.257	4.431	12.06		4.4295	0.15427	4.4295	0.06722
4.4325	0.9422	4.4325	1.7692	4.4325	4.711	4.4325	7.234	4.4325	12.07		4.431	0.15429	4.431	0.06671
4.434	0.9436	4.434	1.7724	4.434	4.718	4.434	7.285	4.434	12.16		4.4325	0.1545	4.4325	0.06674
4.4355	0.943	4.4355	1.772	4.4355	4.715	4.4355	7.258	4.4355	12.13		4.434	0.15476	4.434	0.06786
4.437	0.9454	4.437	1.776	4.437	4.727	4.437	7.281	4.437	12.12		4.4355	0.15455	4.4355	0.06735
4.4385	0.9454	4.4385	1.776	4.4385	4.727	4.4385	7.288	4.4385	12.16		4.437	0.15505	4.437	0.06712
4.44	0.9476	4.44	1.7812	4.44	4.738	4.44	7.306	4.44	12.22		4.4385	0.15497	4.4385	0.06756
4.4415	0.9498	4.4415	1.7824	4.4415	4.749	4.4415	7.308	4.4415	12.23		4.44	0.15542	4.44	0.06827
4.443	0.9488	4.443	1.782	4.443	4.744	4.443	7.324	4.443	12.19		4.4415	0.15588	4.4415	0.06831
4.4445	0.9506	4.4445	1.7856	4.4445	4.753	4.4445	7.314	4.4445	12.22		4.443	0.15556	4.443	0.06766
4.446	0.9522	4.446	1.7884	4.446	4.761	4.446	7.348	4.446	12.31		4.4445	0.15592	4.4445	0.06797
4.4475	0.9514	4.4475	1.7864	4.4475	4.757	4.4475	7.324	4.4475	12.26		4.446	0.15623	4.446	0.06909
4.449	0.9542	4.449	1.7912	4.449	4.771	4.449	7.361	4.449	12.27		4.4475	0.15596	4.4475	0.06831
4.4505	0.9558	4.4505	1.794	4.4505	4.779	4.4505	7.362	4.4505	12.32		4.449	0.15656	4.449	0.06834
4.452	0.9554	4.452	1.7944	4.452	4.777	4.452	7.368	4.452	12.35		4.4505	0.15687	4.4505	0.06892
4.4535	0.9578	4.4535	1.7984	4.4535	4.789	4.4535	7.379	4.4535	12.37		4.452	0.1567	4.452	0.06922
4.455	0.958	4.455	1.7976	4.455	4.79	4.455	7.394	4.455	12.33		4.4535	0.1572	4.4535	0.06939
4.4565	0.9592	4.4565	1.8008	4.4565	4.796	4.4565	7.377	4.4565	12.35		4.455	0.15717	4.455	0.06875
4.458	0.9612	4.458	1.804	4.458	4.806	4.458	7.432	4.458	12.44		4.4565	0.15738	4.4565	0.06892
4.4595	0.9636	4.4595	1.8084	4.4595	4.818	4.4595	7.42	4.4595	12.46		4.458	0.15779	4.458	0.07004
4.461	0.9638	4.461	1.8092	4.461	4.819	4.461	7.434	4.461	12.41		4.4595	0.15829	4.4595	0.07021
4.4625	0.9646	4.4625	1.8096	4.4625	4.823	4.4625	7.44	4.4625	12.46		4.461	0.15826	4.461	0.06943
4.464	0.9652	4.464	1.8116	4.464	4.826	4.464	7.448	4.464	12.51		4.4625	0.15838	4.4625	0.07001
4.4655	0.967	4.4655	1.8156	4.4655	4.835	4.4655	7.447	4.4655	12.51		4.464	0.15845	4.464	0.07058
4.467	0.967	4.467	1.814	4.467	4.835	4.467	7.471	4.467	12.46		4.4655	0.1588	4.4655	0.07048
4.4685	0.9694	4.4685	1.8192	4.4685	4.847	4.4685	7.469	4.4685	12.53		4.467	0.15873	4.467	0.0697
4.47	0.9714	4.47	1.8212	4.47	4.857	4.47	7.504	4.47	12.59		4.4685	0.15923	4.4685	0.07055
4.4715	0.9704	4.4715	1.8208	4.4715	4.852	4.4715	7.476	4.4715	12.56		4.47	0.15964	4.47	0.07126
4.473	0.9722	4.473	1.8252	4.473	4.861	4.473	7.503	4.473	12.55		4.4715	0.15932	4.4715	0.07075
4.4745	0.9736	4.4745	1.8264	4.4745	4.868	4.4745	7.512	4.4745	12.6		4.473	0.15968	4.473	0.07052
4.476	0.9738	4.476	1.826	4.476	4.869	4.476	7.508	4.476	12.62		4.4745	0.15994	4.4745	0.07109
4.4775	0.9762	4.4775	1.8304	4.4775	4.881	4.4775	7.526	4.4775	12.65		4.476	0.15991	4.476	0.07126
4.479	0.978	4.479	1.8344	4.479	4.89	4.479	7.556	4.479	12.63		4.4775	0.16041	4.4775	0.07157
4.4805	0.9786	4.4805	1.8344	4.4805	4.893	4.4805	7.53	4.4805	12.65		4.479	0.16077	4.479	0.0712
4.482	0.9804	4.482	1.8384	4.482	4.902	4.482	7.575	4.482	12.73		4.4805	0.16084	4.4805	0.07137
4.4835	0.9808	4.4835	1.8388	4.4835	4.904	4.4835	7.554	4.4835	12.7		4.482	0.1612	4.482	0.07235
4.485	0.9828	4.485	1.842	4.485	4.914	4.485	7.576	4.485	12.68		4.4835	0.16122	4.4835	0.07184
4.4865	0.983	4.4865	1.842	4.4865	4.915	4.4865	7.587	4.4865	12.73		4.485	0.16162	4.485	0.07147
4.488	0.9848	4.488	1.8452	4.488	4.924	4.488	7.596	4.488	12.78		4.4865	0.16159	4.4865	0.07205
4.4895	0.9868	4.4895	1.85	4.4895	4.934	4.4895	7.602	4.4895	12.79		4.488	0.16195	4.488	0.07262
4.491	0.9866	4.491	1.8488	4.491	4.933	4.491	7.618	4.491	12.74		4.4895	0.16236	4.4895	0.07266
4.4925	0.9884	4.4925	1.852	4.4925	4.942	4.4925	7.61	4.4925	12.78		4.491	0.16223	4.491	0.07188
4.494	0.9902	4.494	1.8556	4.494	4.951	4.494	7.649	4.494	12.87		4.4925	0.16259	4.4925	0.07232
4.4955	0.99	4.4955	1.8544	4.4955	4.95	4.4955	7.625	4.4955	12.84		4.494	0.16295	4.494	0.07344
4.497	0.9934	4.497	1.86	4.497	4.967	4.497	7.657	4.497	12.84		4.4955	0.16283	4.4955	0.07293
4.4985	0.994	4.4985	1.8636	4.4985	4.97	4.4985	7.668	4.4985	12.89		4.497	0.16357	4.497	0.07283
4.5	0.9944	4.5	1.8628	4.5	4.972	4.5	7.67	4.5	12.92		4.4985	0.16363	4.4985	0.07341
4.5015	0.997	4.5015	1.8672	4.5015	4.985	4.5015	7.68	4.5015	12.94		4.5	0.16366	4.5	0.07371
4.503	0.9976	4.503	1.8672	4.503	4.988	4.503	7.693	4.503	12.91		4.5015	0.16421	4.5015	0.07388
4.5045	0.9988	4.5045	1.8696	4.5045	4.994	4.5045	7.682	4.5045	12.93		4.503	0.16427	4.503	0.07337
4.506	1.0006	4.506	1.8732	4.506	5.003	4.506	7.728	4.506	13.01		4.5045	0.16449	4.5045	0.07354
4.5075	1.0014	4.5075	1.874	4.5075	5.007	4.5075	7.713	4.5075	13		4.506	0.16484	4.506	0.07453
4.509	1.0028	4.509	1.8768	4.509	5.014	4.509	7.721	4.509	12.98		4.5075	0.16496	4.5075	0.07429
4.5105	1.0038	4.5105	1.8776	4.5105	5.019	4.5105	7.733	4.5105	13.02		4.509	0.16522	4.509	0.07392
4.512	1.005	4.512	1.8788	4.512	5.025	4.512	7.749	4.512	13.07		4.5105	0.16539	4.5105	0.07436
4.5135	1.0068	4.5135	1.8836	4.5135	5.034	4.5135	7.75	4.5135	13.09		4.512	0.1656	4.512	0.07494
4.515	1.0068	4.515	1.8824	4.515	5.034	4.515	7.765	4.515	13.04		4.5135	0.16596	4.5135	0.07511
4.5165	1.0098	4.5165	1.8892	4.5165	5.049	4.5165	7.77	4.5165	13.1		4.515	0.16588	4.515	0.07432
4.518	1.0116	4.518	1.8924	4.518	5.058	4.518	7.801	4.518	13.17		4.5165	0.16653	4.5165	0.07504
4.5195	1.0108	4.5195	1.8908	4.5195	5.054	4.5195	7.778	4.5195	13.13		4.518	0.16688	4.518	0.07589
4.521	1.0136	4.521	1.896	4.521	5.068	4.521	7.807	4.521	13.13		4.5195	0.16662	4.5195	0.07524
4.5225	1.0144	4.5225	1.8976	4.5225	5.072	4.5225	7.814	4.5225	13.18		4.521	0.16721	4.521	0.07514
4.524	1.0148	4.524	1.8988	4.524	5.074	4.524	7.816	4.524	13.21		4.5225	0.16733	4.5225	0.07572
4.5255	1.0178	4.5255	1.902	4.5255	5.089	4.5255	7.834	4.5255	13.24		4.524	0.16735	4.524	0.07602
4.527	1.019	4.527	1.9032	4.527	5.095	4.527	7.853	4.527	13.2		4.5255	0.168	4.5255	0.07633
4.5285	1.0198	4.5285	1.9056	4.5285	5.099	4.5285	7.841	4.5285	13.23		4.527	0.16821	4.527	0.07568
4.53	1.0214	4.53	1.9084	4.53	5.107	4.53	7.875	4.53	13.31		4.5285	0.16833	4.5285	0.07599
4.5315	1.0218	4.5315	1.9088	4.5315	5.109	4.5315	7.856	4.5315	13.29		4.53	0.16864	4.53	0.07698
4.533	1.0238	4.533	1.912	4.533	5.119	4.533	7.876	4.533	13.25		4.5315	0.16866	4.5315	0.0766
4.5345	1.0248	4.5345	1.9144	4.5345	5.124	4.5345	7.893	4.5345	13.32		4.533	0.16906	4.533	0.07596
4.536	1.029	4.536	1.9232	4.536	5.145	4.536	7.934	4.536	13.43		4.5345	0.16923	4.5345	0.07681
4.5375	1.0298	4.5375	1.924	4.5375	5.149	4.5375	7.918	4.5375	13.4		4.536	0.17016	4.536	0.0782
4.539	1.0298	4.539	1.9236	4.539	5.149	4.539	7.928	4.539	13.35		4.5375	0.17028	4.5375	0.07769
4.5405	1.0318	4.5405	1.9264	4.5405	5.159	4.5405	7.929	4.5405	13.4		4.539	0.1702	4.539	0.07691
4.542	1.033	4.542	1.9308	4.542	5.165	4.542	7.964	4.542	13.47		4.5405	0.17061	4.5405	0.07749
4.5435	1.033	4.5435	1.9292	4.5435	5.165	4.5435	7.933	4.5435	13.44		4.542	0.17082	4.542	0.07834
4.545	1.0356	4.545	1.9336	4.545	5.178	4.545	7.972	4.545	13.43		4.5435	0.17075	4.5435	0.07783
4.5465	1.0374	4.5465	1.9372	4.5465	5.187	4.5465	7.976	4.5465	13.49		4.545	0.17129	4.545	0.07759
4.548	1.0372	4.548	1.9376	4.548	5.186	4.548	7.98	4.548	13.51		4.5465	0.17165	4.5465	0.0783
4.5495	1.0404	4.5495	1.942	4.5495	5.202	4.5495	7.989	4.5495	13.54		4.548	0.17153	4.548	0.07847
4.551	1.0404	4.551	1.9432	4.551	5.202	4.551	8.008	4.551	13.49		4.5495	0.17222	4.5495	0.07878
4.5525	1.0416	4.5525	1.946	4.5525	5.208	4.5525	7.993	4.5525	13.53		4.551	0.17215	4.551	0.078
4.554	1.0438	4.554	1.9484	4.554	5.219	4.554	8.034	4.554	13.61		4.5525	0.17236	4.5525	0.07844
4.5555	1.0462	4.5555	1.9504	4.5555	5.231	4.5555	8.03	4.5555	13.61		4.554	0.17281	4.554	0.07942
4.557	1.0472	4.557	1.9552	4.557	5.236	4.557	8.04	4.557	13.57		4.5555	0.17331	4.5555	0.07932
4.5585	1.0484	4.5585	1.9552	4.5585	5.242	4.5585	8.055	4.5585	13.62		4.557	0.17348	4.557	0.07868
4.56	1.0494	4.56	1.958	4.56	5.247	4.56	8.062	4.56	13.67		4.5585	0.17369	4.5585	0.07925
4.5615	1.052	4.5615	1.962	4.5615	5.26	4.5615	8.07	4.5615	13.69		4.56	0.17386	4.56	0.07983
4.563	1.0516	4.563	1.962	4.563	5.258	4.563	8.079	4.563	13.64		4.5615	0.17441	4.5615	0.08
4.5645	1.0548	4.5645	1.9672	4.5645	5.274	4.5645	8.083	4.5645	13.7		4.563	0.17423	4.563	0.07922
4.566	1.0564	4.566	1.9712	4.566	5.282	4.566	8.119	4.566	13.77		4.5645	0.17493	4.5645	0.07993
4.5675	1.0566	4.5675	1.9696	4.5675	5.283	4.5675	8.095	4.5675	13.74		4.566	0.17524	4.566	0.08078
4.569	1.0588	4.569	1.9752	4.569	5.294	4.569	8.121	4.569	13.72		4.5675	0.17521	4.5675	0.08027
4.5705	1.0602	4.5705	1.976	4.5705	5.301	4.5705	8.136	4.5705	13.77		4.569	0.17566	4.569	0.0799
4.572	1.0612	4.572	1.978	4.572	5.306	4.572	8.131	4.572	13.8		4.5705	0.17592	4.5705	0.08048
4.5735	1.0644	4.5735	1.9828	4.5735	5.322	4.5735	8.152	4.5735	13.84		4.572	0.17609	4.572	0.08078
4.575	1.0656	4.575	1.9868	4.575	5.328	4.575	8.179	4.575	13.81		4.5735	0.17678	4.5735	0.08123
4.5765	1.067	4.5765	1.9884	4.5765	5.335	4.5765	8.157	4.5765	13.84		4.575	0.17699	4.575	0.08072
4.578	1.069	4.578	1.992	4.578	5.345	4.578	8.2	4.578	13.91		4.5765	0.17726	4.5765	0.08102
4.5795	1.0696	4.5795	1.9924	4.5795	5.348	4.5795	8.185	4.5795	13.91		4.578	0.17766	4.578	0.08187
4.581	1.0718	4.581	1.996	4.581	5.359	4.581	8.203	4.581	13.87		4.5795	0.17773	4.5795	0.08177
4.5825	1.0726	4.5825	1.9988	4.5825	5.363	4.5825	8.215	4.5825	13.93		4.581	0.17818	4.581	0.08112
4.584	1.075	4.584	2.0008	4.584	5.375	4.584	8.229	4.584	13.98		4.5825	0.1783	4.5825	0.08184
4.5855	1.0768	4.5855	2.0064	4.5855	5.384	4.5855	8.232	4.5855	13.99		4.584	0.1788	4.584	0.08242
4.587	1.0772	4.587	2.0056	4.587	5.386	4.587	8.243	4.587	13.95		4.5855	0.17916	4.5855	0.08245
4.5885	1.079	4.5885	2.0084	4.5885	5.395	4.5885	8.243	4.5885	13.99		4.587	0.17918	4.587	0.0818
4.59	1.0816	4.59	2.0136	4.59	5.408	4.59	8.279	4.59	14.07		4.5885	0.17953	4.5885	0.08225
4.5915	1.081	4.5915	2.012	4.5915	5.405	4.5915	8.252	4.5915	14.04		4.59	0.18008	4.59	0.08323
4.593	1.085	4.593	2.0184	4.593	5.425	4.593	8.294	4.593	14.04		4.5915	0.17987	4.5915	0.08272
4.5945	1.087	4.5945	2.0216	4.5945	5.435	4.5945	8.3	4.5945	14.09		4.593	0.18075	4.593	0.08262
4.596	1.0872	4.596	2.0224	4.596	5.436	4.596	8.303	4.596	14.12		4.5945	0.18115	4.5945	0.0832
4.5975	1.0896	4.5975	2.0284	4.5975	5.448	4.5975	8.318	4.5975	14.14		4.596	0.18113	4.596	0.0835
4.599	1.0908	4.599	2.0284	4.599	5.454	4.599	8.331	4.599	14.1		4.5975	0.18163	4.5975	0.08367
4.6005	1.0924	4.6005	2.03	4.6005	5.462	4.6005	8.315	4.6005	14.13		4.599	0.18184	4.599	0.08303
4.602	1.0944	4.602	2.0352	4.602	5.472	4.602	8.363	4.602	14.22		4.6005	0.18215	4.6005	0.08333
4.6035	1.0954	4.6035	2.0372	4.6035	5.477	4.6035	8.353	4.6035	14.21		4.602	0.18256	4.602	0.08446
4.605	1.0978	4.605	2.042	4.605	5.489	4.605	8.361	4.605	14.17		4.6035	0.18272	4.6035	0.08422
4.6065	1.099	4.6065	2.042	4.6065	5.495	4.6065	8.381	4.6065	14.23		4.605	0.18322	4.605	0.08357
4.608	1.1006	4.608	2.0452	4.608	5.503	4.608	8.387	4.608	14.27		4.6065	0.18343	4.6065	0.08429
4.6095	1.1032	4.6095	2.0496	4.6095	5.516	4.6095	8.4	4.6095	14.29		4.608	0.18374	4.608	0.08473
4.611	1.1028	4.611	2.0492	4.611	5.514	4.611	8.412	4.611	14.24		4.6095	0.18429	4.6095	0.0849
4.6125	1.1076	4.6125	2.0568	4.6125	5.538	4.6125	8.43	4.6125	14.32		4.611	0.18412	4.611	0.08412
4.614	1.1092	4.614	2.0616	4.614	5.546	4.614	8.454	4.614	14.39		4.6125	0.1852	4.6125	0.0851
4.6155	1.1096	4.6155	2.0596	4.6155	5.548	4.6155	8.429	4.6155	14.36		4.614	0.18551	4.614	0.08595
4.617	1.112	4.617	2.0648	4.617	5.56	4.617	8.455	4.617	14.33		4.6155	0.18553	4.6155	0.08544
4.6185	1.1138	4.6185	2.0672	4.6185	5.569	4.6185	8.474	4.6185	14.38		4.617	0.18603	4.617	0.08493
4.62	1.114	4.62	2.0684	4.62	5.57	4.62	8.47	4.62	14.41		4.6185	0.18639	4.6185	0.08551
4.6215	1.1172	4.6215	2.0732	4.6215	5.586	4.6215	8.483	4.6215	14.46		4.62	0.18636	4.62	0.08582
4.623	1.1186	4.623	2.0748	4.623	5.593	4.623	8.509	4.623	14.41		4.6215	0.18705	4.6215	0.08639
4.6245	1.1206	4.6245	2.0772	4.6245	5.603	4.6245	8.499	4.6245	14.45		4.623	0.18731	4.623	0.08561
4.626	1.1232	4.626	2.0816	4.626	5.616	4.626	8.534	4.626	14.53		4.6245	0.18772	4.6245	0.08605
4.6275	1.1242	4.6275	2.0836	4.6275	5.621	4.6275	8.515	4.6275	14.51		4.626	0.18827	4.626	0.08704
4.629	1.1262	4.629	2.0868	4.629	5.631	4.629	8.543	4.629	14.47		4.6275	0.18843	4.6275	0.08667
4.6305	1.1272	4.6305	2.0896	4.6305	5.636	4.6305	8.553	4.6305	14.54		4.629	0.18884	4.629	0.08602
4.632	1.1304	4.632	2.0948	4.632	5.652	4.632	8.571	4.632	14.59		4.6305	0.189	4.6305	0.08687
4.6335	1.133	4.6335	2.0988	4.6335	5.665	4.6335	8.579	4.6335	14.61		4.632	0.1897	4.632	0.08745
4.635	1.1328	4.635	2.0988	4.635	5.664	4.635	8.59	4.635	14.56		4.6335	0.19025	4.6335	0.08762
4.6365	1.136	4.6365	2.1036	4.6365	5.68	4.6365	8.591	4.6365	14.6		4.635	0.19012	4.635	0.08684
4.638	1.1384	4.638	2.1088	4.638	5.692	4.638	8.623	4.638	14.7		4.6365	0.19081	4.6365	0.08728
4.6395	1.1382	4.6395	2.1088	4.6395	5.691	4.6395	8.604	4.6395	14.65		4.638	0.19132	4.638	0.08854
4.641	1.1422	4.641	2.1156	4.641	5.711	4.641	8.634	4.641	14.64		4.6395	0.19119	4.6395	0.08775
4.6425	1.1434	4.6425	2.1196	4.6425	5.717	4.6425	8.653	4.6425	14.7		4.641	0.19208	4.641	0.08752
4.644	1.1442	4.644	2.1184	4.644	5.721	4.644	8.652	4.644	14.73		4.6425	0.19229	4.6425	0.08823
4.6455	1.1478	4.6455	2.1244	4.6455	5.739	4.6455	8.66	4.6455	14.76		4.644	0.19241	4.644	0.08854
4.647	1.1484	4.647	2.126	4.647	5.742	4.647	8.689	4.647	14.71		4.6455	0.1932	4.6455	0.08884
4.6485	1.1502	4.6485	2.1304	4.6485	5.751	4.6485	8.67	4.6485	14.74		4.647	0.19327	4.647	0.08806
4.65	1.1526	4.65	2.1352	4.65	5.763	4.65	8.711	4.65	14.83		4.6485	0.19362	4.6485	0.08837
4.6515	1.1558	4.6515	2.1388	4.6515	5.779	4.6515	8.711	4.6515	14.84		4.65	0.19412	4.65	0.08949
4.653	1.1576	4.653	2.144	4.653	5.788	4.653	8.723	4.653	14.79		4.6515	0.19482	4.6515	0.08952
4.6545	1.1588	4.6545	2.1436	4.6545	5.794	4.6545	8.739	4.6545	14.84		4.653	0.19517	4.653	0.08874
4.656	1.161	4.656	2.1476	4.656	5.805	4.656	8.746	4.656	14.89		4.6545	0.19539	4.6545	0.08932
4.6575	1.1644	4.6575	2.154	4.6575	5.822	4.6575	8.758	4.6575	14.92		4.656	0.19584	4.656	0.0899
4.659	1.1642	4.659	2.1544	4.659	5.821	4.659	8.775	4.659	14.86		4.6575	0.19658	4.6575	0.0902
4.6605	1.1678	4.6605	2.1608	4.6605	5.839	4.6605	8.784	4.6605	14.93		4.659	0.19646	4.659	0.08928
4.662	1.1704	4.662	2.1644	4.662	5.852	4.662	8.822	4.662	15		4.6605	0.19725	4.6605	0.09013
4.6635	1.1708	4.6635	2.1644	4.6635	5.854	4.6635	8.794	4.6635	14.98		4.662	0.1978	4.662	0.09098
4.665	1.1744	4.665	2.1724	4.665	5.872	4.665	8.833	4.665	14.96		4.6635	0.19782	4.6635	0.09061
4.6665	1.1762	4.6665	2.1752	4.6665	5.881	4.6665	8.841	4.6665	15.01		4.665	0.19861	4.665	0.09024
4.668	1.1774	4.668	2.1752	4.668	5.887	4.668	8.84	4.668	15.04		4.6665	0.19896	4.6665	0.09081
4.6695	1.181	4.6695	2.182	4.6695	5.905	4.6695	8.866	4.6695	15.08		4.668	0.19918	4.668	0.09112
4.671	1.1834	4.671	2.1864	4.671	5.917	4.671	8.881	4.671	15.05		4.6695	0.19997	4.6695	0.09156
4.6725	1.1856	4.6725	2.1896	4.6725	5.928	4.6725	8.869	4.6725	15.07		4.671	0.20047	4.671	0.09105
4.674	1.1878	4.674	2.1948	4.674	5.939	4.674	8.922	4.674	15.17		4.6725	0.20092	4.6725	0.09122
4.6755	1.189	4.6755	2.1956	4.6755	5.945	4.6755	8.9	4.6755	15.14		4.674	0.20137	4.674	0.09248
4.677	1.192	4.677	2.2004	4.677	5.96	4.677	8.919	4.677	15.11		4.6755	0.20159	4.6755	0.09197
4.6785	1.1936	4.6785	2.2032	4.6785	5.968	4.6785	8.945	4.6785	15.17		4.677	0.20223	4.677	0.09146
4.68	1.1968	4.68	2.2088	4.68	5.984	4.68	8.95	4.68	15.22		4.6785	0.20254	4.6785	0.09217
4.6815	1.1996	4.6815	2.214	4.6815	5.998	4.6815	8.969	4.6815	15.26		4.68	0.20323	4.68	0.09275
4.683	1.2006	4.683	2.2152	4.683	6.003	4.683	8.974	4.683	15.19		4.6815	0.20383	4.6815	0.09319
4.6845	1.2032	4.6845	2.2208	4.6845	6.016	4.6845	8.974	4.6845	15.25		4.683	0.20399	4.683	0.09214
4.686	1.2052	4.686	2.2256	4.686	6.026	4.686	9.017	4.686	15.34		4.6845	0.20454	4.6845	0.09285
4.6875	1.2062	4.6875	2.2256	4.6875	6.031	4.6875	8.99	4.6875	15.3		4.686	0.20495	4.686	0.09398
4.689	1.2106	4.689	2.2344	4.689	6.053	4.689	9.032	4.689	15.3		4.6875	0.20511	4.6875	0.09333
4.6905	1.2128	4.6905	2.2372	4.6905	6.064	4.6905	9.044	4.6905	15.36		4.689	0.20609	4.689	0.09323
4.692	1.2144	4.692	2.2388	4.692	6.072	4.692	9.048	4.692	15.4		4.6905	0.20655	4.6905	0.09394
4.6935	1.2176	4.6935	2.2464	4.6935	6.088	4.6935	9.069	4.6935	15.42		4.692	0.20686	4.692	0.09438
4.695	1.22	4.695	2.2488	4.695	6.1	4.695	9.089	4.695	15.38		4.6935	0.20755	4.6935	0.09455
4.6965	1.2228	4.6965	2.2528	4.6965	6.114	4.6965	9.077	4.6965	15.41		4.695	0.20805	4.695	0.09391
4.698	1.225	4.698	2.2604	4.698	6.125	4.698	9.122	4.698	15.51		4.6965	0.20865	4.6965	0.09421
4.6995	1.2278	4.6995	2.2624	4.6995	6.139	4.6995	9.118	4.6995	15.49		4.698	0.2091	4.698	0.09547
4.701	1.2306	4.701	2.2684	4.701	6.153	4.701	9.131	4.701	15.47		4.6995	0.2097	4.6995	0.0951
4.7025	1.2326	4.7025	2.2708	4.7025	6.163	4.7025	9.157	4.7025	15.53		4.701	0.21029	4.701	0.09472
4.704	1.2352	4.704	2.274	4.704	6.176	4.704	9.159	4.704	15.56		4.7025	0.2107	4.7025	0.09544
4.7055	1.2386	4.7055	2.2812	4.7055	6.193	4.7055	9.178	4.7055	15.6		4.704	0.21125	4.704	0.09574
4.707	1.239	4.707	2.2836	4.707	6.195	4.707	9.189	4.707	15.55		4.7055	0.21199	4.7055	0.09619
4.7085	1.244	4.7085	2.29	4.7085	6.22	4.7085	9.206	4.7085	15.61		4.707	0.21201	4.707	0.0954
4.71	1.247	4.71	2.2972	4.71	6.235	4.71	9.235	4.71	15.7		4.7085	0.21313	4.7085	0.09612
4.7115	1.2476	4.7115	2.298	4.7115	6.238	4.7115	9.221	4.7115	15.67		4.71	0.21378	4.71	0.09724
4.713	1.2514	4.713	2.3044	4.713	6.257	4.713	9.254	4.713	15.65		4.7115	0.21385	4.7115	0.09673
4.7145	1.2536	4.7145	2.3092	4.7145	6.268	4.7145	9.268	4.7145	15.7		4.713	0.21469	4.713	0.09636
4.716	1.2554	4.716	2.3108	4.716	6.277	4.716	9.273	4.716	15.74		4.7145	0.21514	4.7145	0.09693
4.7175	1.26	4.7175	2.32	4.7175	6.3	4.7175	9.294	4.7175	15.78		4.716	0.2155	4.716	0.09738
4.719	1.2624	4.719	2.3232	4.719	6.312	4.719	9.319	4.719	15.74		4.7175	0.21653	4.7175	0.09782
4.7205	1.2652	4.7205	2.328	4.7205	6.326	4.7205	9.306	4.7205	15.77		4.719	0.21703	4.719	0.09717
4.722	1.2676	4.722	2.3344	4.722	6.338	4.722	9.353	4.722	15.87		4.7205	0.21762	4.7205	0.09748
4.7235	1.2702	4.7235	2.3376	4.7235	6.351	4.7235	9.345	4.7235	15.85		4.722	0.21812	4.722	0.09874
4.725	1.2736	4.725	2.3444	4.725	6.368	4.725	9.362	4.725	15.82		4.7235	0.21867	4.7235	0.09836
4.7265	1.2754	4.7265	2.3492	4.7265	6.377	4.7265	9.388	4.7265	15.89		4.725	0.21941	4.725	0.09785
4.728	1.28	4.728	2.3564	4.728	6.4	4.728	9.407	4.728	15.95		4.7265	0.21977	4.7265	0.0987
4.7295	1.284	4.7295	2.364	4.7295	6.42	4.7295	9.42	4.7295	15.97		4.728	0.2208	4.728	0.09942
4.731	1.2846	4.731	2.366	4.731	6.423	4.731	9.431	4.731	15.92		4.7295	0.22168	4.7295	0.09959
4.7325	1.2884	4.7325	2.372	4.7325	6.442	4.7325	9.444	4.7325	15.98		4.731	0.22175	4.731	0.0988
4.734	1.2918	4.734	2.3788	4.734	6.459	4.734	9.479	4.734	16.07		4.7325	0.22259	4.7325	0.09952
4.7355	1.2932	4.7355	2.3828	4.7355	6.466	4.7355	9.463	4.7355	16.04		4.734	0.22333	4.734	0.10064
4.737	1.298	4.737	2.3896	4.737	6.49	4.737	9.504	4.737	16.04		4.7355	0.22359	4.7355	0.10013
4.7385	1.301	4.7385	2.3964	4.7385	6.505	4.7385	9.522	4.7385	16.09		4.737	0.22467	4.737	0.10003
4.74	1.3034	4.74	2.4	4.74	6.517	4.74	9.525	4.74	16.13		4.7385	0.22531	4.7385	0.10061
4.7415	1.3076	4.7415	2.4088	4.7415	6.538	4.7415	9.546	4.7415	16.17		4.74	0.22582	4.74	0.10105
4.743	1.31	4.743	2.4116	4.743	6.55	4.743	9.566	4.743	16.13		4.7415	0.22675	4.7415	0.10149
4.7445	1.313	4.7445	2.418	4.7445	6.565	4.7445	9.569	4.7445	16.18		4.743	0.22725	4.743	0.10084
4.746	1.317	4.746	2.4244	4.746	6.585	4.746	9.607	4.746	16.26		4.7445	0.22789	4.7445	0.10142
4.7475	1.3214	4.7475	2.4308	4.7475	6.607	4.7475	9.612	4.7475	16.27		4.746	0.22878	4.746	0.10241
4.749	1.324	4.749	2.4384	4.749	6.62	4.749	9.639	4.749	16.23		4.7475	0.22976	4.7475	0.10244
4.7505	1.3266	4.7505	2.4436	4.7505	6.633	4.7505	9.657	4.7505	16.29		4.749	0.23031	4.749	0.1018
4.752	1.3302	4.752	2.4496	4.752	6.651	4.752	9.674	4.752	16.35		4.7505	0.23086	4.7505	0.10251
4.7535	1.3344	4.7535	2.458	4.7535	6.672	4.7535	9.686	4.7535	16.38		4.752	0.23165	4.752	0.10322
4.755	1.3368	4.755	2.4616	4.755	6.684	4.755	9.708	4.755	16.33		4.7535	0.23258	4.7535	0.10353
4.7565	1.3414	4.7565	2.4716	4.7565	6.707	4.7565	9.722	4.7565	16.4		4.755	0.23308	4.755	0.10275
4.758	1.345	4.758	2.4788	4.758	6.725	4.758	9.759	4.758	16.47		4.7565	0.23411	4.7565	0.1036
4.7595	1.3474	4.7595	2.4808	4.7595	6.737	4.7595	9.749	4.7595	16.46		4.758	0.2349	4.758	0.10445
4.761	1.352	4.761	2.492	4.761	6.76	4.761	9.784	4.761	16.45		4.7595	0.2354	4.7595	0.10421
4.7625	1.3552	4.7625	2.4972	4.7625	6.776	4.7625	9.808	4.7625	16.52		4.761	0.23643	4.761	0.10397
4.764	1.3588	4.764	2.5028	4.764	6.794	4.764	9.81	4.764	16.56		4.7625	0.23712	4.7625	0.10482
4.7655	1.364	4.7655	2.5148	4.7655	6.82	4.7655	9.853	4.7655	16.63		4.764	0.23791	4.764	0.10526
4.767	1.3688	4.767	2.5248	4.767	6.844	4.767	9.883	4.767	16.59		4.7655	0.23908	4.7655	0.10611
4.7685	1.3712	4.7685	2.5292	4.7685	6.856	4.7685	9.872	4.7685	16.63		4.767	0.24016	4.767	0.10547
4.77	1.376	4.77	2.5384	4.77	6.88	4.77	9.919	4.77	16.73		4.7685	0.24066	4.7685	0.10591
4.7715	1.379	4.7715	2.5448	4.7715	6.895	4.7715	9.92	4.7715	16.72		4.77	0.24174	4.77	0.10717
4.773	1.383	4.773	2.552	4.773	6.915	4.773	9.942	4.773	16.69		4.7715	0.24239	4.7715	0.10693
4.7745	1.3862	4.7745	2.56	4.7745	6.931	4.7745	9.971	4.7745	16.75		4.773	0.24327	4.773	0.10642
4.776	1.3916	4.776	2.5704	4.776	6.958	4.776	9.985	4.776	16.84		4.7745	0.24396	4.7745	0.10713
4.7775	1.396	4.7775	2.5792	4.7775	6.98	4.7775	10.01	4.7775	16.86		4.776	0.24518	4.776	0.10826
4.779	1.3984	4.779	2.5828	4.779	6.992	4.779	10.02	4.779	16.8		4.7775	0.24617	4.7775	0.10843
4.7805	1.4042	4.7805	2.5936	4.7805	7.021	4.7805	10.05	4.7805	16.87		4.779	0.24667	4.779	0.10751
4.782	1.409	4.782	2.6028	4.782	7.045	4.782	10.09	4.782	16.97		4.7805	0.24798	4.7805	0.10836
4.7835	1.411	4.7835	2.6084	4.7835	7.055	4.7835	10.08	4.7835	16.95		4.782	0.24906	4.782	0.10962
4.785	1.4172	4.785	2.6224	4.785	7.086	4.785	10.13	4.785	16.95		4.7835	0.24946	4.7835	0.10924
4.7865	1.4226	4.7865	2.63	4.7865	7.113	4.7865	10.16	4.7865	17.02		4.785	0.25088	4.785	0.10914
4.788	1.4256	4.788	2.638	4.788	7.128	4.788	10.16	4.788	17.08		4.7865	0.2521	4.7865	0.10999
4.7895	1.4322	4.7895	2.6496	4.7895	7.161	4.7895	10.19	4.7895	17.13		4.788	0.25274	4.788	0.1107
4.791	1.4358	4.791	2.6552	4.791	7.179	4.791	10.22	4.791	17.07		4.7895	0.25425	4.7895	0.11128
4.7925	1.4404	4.7925	2.6656	4.7925	7.202	4.7925	10.23	4.7925	17.15		4.791	0.25504	4.791	0.11036
4.794	1.4456	4.794	2.6768	4.794	7.228	4.794	10.28	4.794	17.25		4.7925	0.25607	4.7925	0.11135
4.7955	1.45	4.7955	2.6856	4.7955	7.25	4.7955	10.28	4.7955	17.26		4.794	0.25724	4.794	0.11261
4.797	1.4552	4.797	2.6968	4.797	7.276	4.797	10.32	4.797	17.22		4.7955	0.25822	4.7955	0.11264
4.7985	1.4598	4.7985	2.7072	4.7985	7.299	4.7985	10.35	4.7985	17.29		4.797	0.2594	4.797	0.112
4.8	1.2996	4.8	2.3848	4.8	6.498	4.8	7.871	4.8	13.67		4.7985	0.26043	4.7985	0.11285
4.7985	0.9348	4.7985	1.6524	4.7985	4.674	4.7985	5.228	4.7985	8.543		4.8	0.2219	4.8	0.11379
4.797	0.8176	4.797	1.4232	4.797	4.088	4.797	4.435	4.797	6.974		4.7985	0.13443	4.7985	0.10122
4.7955	0.7494	4.7955	1.286	4.7955	3.747	4.7955	3.902	4.7955	6.024		4.797	0.10637	4.797	0.09485
4.794	0.6962	4.794	1.1808	4.794	3.481	4.794	3.485	4.794	5.288		4.7955	0.09008	4.7955	0.08193
4.7925	0.655	4.7925	1.1024	4.7925	3.275	4.7925	3.134	4.7925	4.678		4.794	0.07739	4.794	0.07192
4.791	0.6158	4.791	1.024	4.791	3.079	4.791	2.845	4.791	4.062		4.7925	0.06757	4.7925	0.06362
4.7895	0.5818	4.7895	0.9604	4.7895	2.909	4.7895	2.55	4.7895	3.609		4.791	0.05824	4.791	0.05524
4.788	0.5522	4.788	0.904	4.788	2.761	4.788	2.345	4.788	3.256		4.7895	0.05016	4.7895	0.04908
4.7865	0.5238	4.7865	0.848	4.7865	2.619	4.7865	2.106	4.7865	2.829		4.788	0.04313	4.788	0.04428
4.785	0.4984	4.785	0.7988	4.785	2.492	4.785	1.907	4.785	2.425		4.7865	0.03639	4.7865	0.03847
4.7835	0.4768	4.7835	0.7576	4.7835	2.384	4.7835	1.745	4.7835	2.155		4.785	0.03037	4.785	0.03298
4.782	0.4532	4.782	0.7136	4.782	2.266	4.782	1.559	4.782	1.867		4.7835	0.02526	4.7835	0.02931
4.7805	0.4344	4.7805	0.6756	4.7805	2.172	4.7805	1.409	4.7805	1.61		4.782	0.01967	4.782	0.02539
4.779	0.4144	4.779	0.6392	4.779	2.072	4.779	1.271	4.779	1.289		4.7805	0.01523	4.7805	0.0219
4.7775	0.3962	4.7775	0.606	4.7775	1.981	4.7775	1.115	4.7775	1.059		4.779	0.01051	4.779	0.01753
4.776	0.379	4.776	0.5708	4.776	1.895	4.776	0.9905	4.776	0.8741		4.7775	0.00621	4.7775	0.0144
4.7745	0.363	4.7745	0.5396	4.7745	1.815	4.7745	0.8686	4.7745	0.6392		4.776	0.00216	4.776	0.01189
4.773	0.3494	4.773	0.5148	4.773	1.747	4.773	0.7456	4.773	0.3809		4.7745	-0.0016	4.7745	0.00869
4.7715	0.3336	4.7715	0.4852	4.7715	1.668	4.7715	0.6472	4.7715	0.223		4.773	-0.00479	4.773	0.00518
4.77	0.3198	4.77	0.4568	4.77	1.599	4.77	0.5287	4.77	0.06301		4.7715	-0.00851	4.7715	0.00303
4.7685	0.3084	4.7685	0.4348	4.7685	1.542	4.7685	0.4473	4.7685	-0.09074		4.77	-0.01175	4.77	0.000856936
4.767	0.2934	4.767	0.4076	4.767	1.467	4.767	0.331	4.767	-0.3563		4.7685	-0.01441	4.7685	-0.00123
4.7655	0.2802	4.7655	0.38276	4.7655	1.401	4.7655	0.2363	4.7655	-0.4889		4.767	-0.01793	4.767	-0.00485
4.764	0.2714	4.764	0.36592	4.764	1.357	4.764	0.1798	4.764	-0.5479		4.7655	-0.02103	4.7655	-0.00665
4.7625	0.26	4.7625	0.34064	4.7625	1.3	4.7625	0.09023	4.7625	-0.7415		4.764	-0.02306	4.764	-0.00745
4.761	0.2492	4.761	0.32344	4.761	1.246	4.761	-0.00124	4.761	-0.9159		4.7625	-0.02573	4.7625	-0.01008
4.7595	0.2394	4.7595	0.30476	4.7595	1.197	4.7595	-0.05223	4.7595	-1.011		4.761	-0.02824	4.761	-0.01246
4.758	0.2284	4.758	0.28384	4.758	1.142	4.758	-0.1466	4.758	-1.123		4.7595	-0.03052	4.7595	-0.01375
4.7565	0.2194	4.7565	0.26792	4.7565	1.097	4.7565	-0.2022	4.7565	-1.233		4.758	-0.03308	4.758	-0.01527
4.755	0.2102	4.755	0.25088	4.755	1.051	4.755	-0.2573	4.755	-1.405		4.7565	-0.03517	4.7565	-0.01677
4.7535	0.2016	4.7535	0.23368	4.7535	1.008	4.7535	-0.347	4.7535	-1.508		4.755	-0.0373	4.755	-0.01911
4.752	0.19376	4.752	0.21948	4.752	0.9688	4.752	-0.3883	4.752	-1.553		4.7535	-0.03929	4.7535	-0.02051
4.7505	0.18468	4.7505	0.20188	4.7505	0.9234	4.7505	-0.4493	4.7505	-1.681		4.752	-0.0411	4.752	-0.02112
4.749	0.17672	4.749	0.18952	4.749	0.8836	4.749	-0.5159	4.749	-1.828		4.7505	-0.0432	4.7505	-0.02286
4.7475	0.16766	4.7475	0.17252	4.7475	0.8383	4.7475	-0.5723	4.7475	-1.919		4.749	-0.04504	4.749	-0.02486
4.746	0.15962	4.746	0.15772	4.746	0.7981	4.746	-0.6324	4.746	-1.992		4.7475	-0.04714	4.7475	-0.0261
4.7445	0.15536	4.7445	0.14912	4.7445	0.7768	4.7445	-0.6592	4.7445	-2.041		4.746	-0.04899	4.746	-0.02709
4.743	0.14706	4.743	0.13336	4.743	0.7353	4.743	-0.7171	4.743	-2.199		4.7445	-0.04994	4.7445	-0.02776
4.7415	0.13954	4.7415	0.11976	4.7415	0.6977	4.7415	-0.777	4.7415	-2.282		4.743	-0.05186	4.743	-0.02991
4.74	0.13498	4.74	0.11108	4.74	0.6749	4.74	-0.805	4.74	-2.284		4.7415	-0.05359	4.7415	-0.03104
4.7385	0.12764	4.7385	0.09624	4.7385	0.6382	4.7385	-0.8611	4.7385	-2.405		4.74	-0.0546	4.74	-0.03106
4.737	0.1214	4.737	0.08504	4.737	0.607	4.737	-0.9087	4.737	-2.545		4.7385	-0.05629	4.7385	-0.03271
4.7355	0.11648	4.7355	0.07516	4.7355	0.5824	4.7355	-0.9342	4.7355	-2.558		4.737	-0.05771	4.737	-0.03461
4.734	0.10974	4.734	0.06296	4.734	0.5487	4.734	-0.9956	4.734	-2.624		4.7355	-0.05882	4.7355	-0.03479
4.7325	0.1049	4.7325	0.05368	4.7325	0.5245	4.7325	-1.022	4.7325	-2.675		4.734	-0.06036	4.734	-0.03569
4.731	0.09936	4.731	0.04336	4.731	0.4968	4.731	-1.057	4.731	-2.811		4.7325	-0.06145	4.7325	-0.03638
4.7295	0.09272	4.7295	0.03358	4.7295	0.4636	4.7295	-1.108	4.7295	-2.854		4.731	-0.0627	4.731	-0.03823
4.728	0.08736	4.728	0.02222	4.728	0.4368	4.728	-1.147	4.728	-2.891		4.7295	-0.06422	4.7295	-0.03881
4.7265	0.0821	4.7265	0.01243	4.7265	0.4105	4.7265	-1.169	4.7265	-2.954		4.728	-0.06543	4.728	-0.03932
4.725	0.07906	4.725	0.00658	4.725	0.3953	4.725	-1.215	4.725	-3.07		4.7265	-0.06662	4.7265	-0.04017
4.7235	0.0735	4.7235	-0.00474	4.7235	0.3675	4.7235	-1.235	4.7235	-3.081		4.725	-0.06728	4.725	-0.04175
4.722	0.06784	4.722	-0.01291	4.722	0.3392	4.722	-1.283	4.722	-3.121		4.7235	-0.06853	4.7235	-0.0419
4.7205	0.06552	4.7205	-0.01908	4.7205	0.3276	4.7205	-1.301	4.7205	-3.167		4.722	-0.06982	4.722	-0.04245
4.719	0.05908	4.719	-0.02922	4.719	0.2954	4.719	-1.335	4.719	-3.278		4.7205	-0.0703	4.7205	-0.04307
4.7175	0.05508	4.7175	-0.0383	4.7175	0.2754	4.7175	-1.38	4.7175	-3.313		4.719	-0.07177	4.719	-0.04458
4.716	0.05206	4.716	-0.0424	4.716	0.2603	4.716	-1.383	4.716	-3.286		4.7175	-0.07266	4.7175	-0.04506
4.7145	0.0471	4.7145	-0.05292	4.7145	0.2355	4.7145	-1.427	4.7145	-3.38		4.716	-0.07331	4.716	-0.04469
4.713	0.04352	4.713	-0.05908	4.713	0.2176	4.713	-1.462	4.713	-3.492		4.7145	-0.07442	4.7145	-0.04597
4.7115	0.04018	4.7115	-0.06624	4.7115	0.2009	4.7115	-1.469	4.7115	-3.48		4.713	-0.07521	4.713	-0.04749
4.71	0.0347	4.71	-0.07596	4.71	0.1735	4.71	-1.523	4.71	-3.523		4.7115	-0.07593	4.7115	-0.04733
4.7085	0.0308	4.7085	-0.0812	4.7085	0.154	4.7085	-1.539	4.7085	-3.584		4.71	-0.07717	4.71	-0.04791
4.707	0.02796	4.707	-0.08884	4.707	0.1398	4.707	-1.556	4.707	-3.659		4.7085	-0.07803	4.7085	-0.04874
4.7055	0.02444	4.7055	-0.09412	4.7055	0.1222	4.7055	-1.601	4.7055	-3.688		4.707	-0.07864	4.707	-0.04976
4.704	0.02136	4.704	-0.10076	4.704	0.1068	4.704	-1.61	4.704	-3.668		4.7055	-0.07941	4.7055	-0.05016
4.7025	0.0172	4.7025	-0.10856	4.7025	0.086	4.7025	-1.622	4.7025	-3.734		4.704	-0.08007	4.704	-0.04988
4.701	0.01516	4.701	-0.11324	4.701	0.07579	4.701	-1.664	4.701	-3.834		4.7025	-0.081	4.7025	-0.05078
4.6995	0.01034	4.6995	-0.12096	4.6995	0.05172	4.6995	-1.68	4.6995	-3.839		4.701	-0.08141	4.701	-0.05214
4.698	0.00641	4.698	-0.12792	4.698	0.03207	4.698	-1.715	4.698	-3.865		4.6995	-0.08249	4.6995	-0.05221
4.6965	0.00533	4.6965	-0.1294	4.6965	0.02666	4.6965	-1.716	4.6965	-3.875		4.698	-0.08336	4.698	-0.05256
4.695	0.00101	4.695	-0.13776	4.695	0.00505	4.695	-1.743	4.695	-3.978		4.6965	-0.08355	4.6965	-0.0527
4.6935	-0.00296	4.6935	-0.144	4.6935	-0.0148	4.6935	-1.783	4.6935	-4.011		4.695	-0.08451	4.695	-0.0541
4.692	-0.0042	4.692	-0.14812	4.692	-0.02099	4.692	-1.786	4.692	-3.98		4.6935	-0.08539	4.6935	-0.05455
4.6905	-0.00895	4.6905	-0.15612	4.6905	-0.04476	4.6905	-1.814	4.6905	-4.061		4.692	-0.08561	4.692	-0.05413
4.689	-0.01164	4.689	-0.16248	4.689	-0.05822	4.689	-1.846	4.689	-4.15		4.6905	-0.08667	4.6905	-0.05523
4.6875	-0.01308	4.6875	-0.16396	4.6875	-0.06539	4.6875	-1.839	4.6875	-4.122		4.689	-0.08724	4.689	-0.05644
4.686	-0.01736	4.686	-0.17076	4.686	-0.08681	4.686	-1.88	4.686	-4.145		4.6875	-0.08751	4.6875	-0.05606
4.6845	-0.0187	4.6845	-0.17488	4.6845	-0.09349	4.6845	-1.889	4.6845	-4.162		4.686	-0.08847	4.686	-0.05637
4.683	-0.02186	4.683	-0.18048	4.683	-0.1093	4.683	-1.9	4.683	-4.244		4.6845	-0.08871	4.6845	-0.0566
4.6815	-0.02478	4.6815	-0.1858	4.6815	-0.1239	4.6815	-1.937	4.6815	-4.266		4.683	-0.0894	4.683	-0.05772
4.68	-0.02732	4.68	-0.1906	4.68	-0.1366	4.68	-1.948	4.68	-4.253		4.6815	-0.09002	4.6815	-0.05802
4.6785	-0.03034	4.6785	-0.19764	4.6785	-0.1517	4.6785	-1.956	4.6785	-4.303		4.68	-0.09056	4.68	-0.05784
4.677	-0.0321	4.677	-0.19876	4.677	-0.1605	4.677	-1.982	4.677	-4.374		4.6785	-0.09121	4.6785	-0.05852
4.6755	-0.03488	4.6755	-0.2042	4.6755	-0.1744	4.6755	-1.99	4.6755	-4.361		4.677	-0.09155	4.677	-0.05949
4.674	-0.0379	4.674	-0.2108	4.674	-0.1895	4.674	-2.025	4.674	-4.379		4.6755	-0.09215	4.6755	-0.05931
4.6725	-0.03908	4.6725	-0.21236	4.6725	-0.1954	4.6725	-2.017	4.6725	-4.399		4.674	-0.0928	4.674	-0.05955
4.671	-0.04252	4.671	-0.21896	4.671	-0.2126	4.671	-2.052	4.671	-4.484		4.6725	-0.093	4.6725	-0.05983
4.6695	-0.04528	4.6695	-0.22444	4.6695	-0.2264	4.6695	-2.071	4.6695	-4.508		4.671	-0.09375	4.671	-0.06098
4.668	-0.04534	4.668	-0.22548	4.668	-0.2267	4.668	-2.071	4.668	-4.447		4.6695	-0.09434	4.6695	-0.06131
4.6665	-0.04912	4.6665	-0.23176	4.6665	-0.2456	4.6665	-2.088	4.6665	-4.522		4.668	-0.09428	4.668	-0.06048
4.665	-0.05062	4.665	-0.23532	4.665	-0.2531	4.665	-2.122	4.665	-4.599		4.6665	-0.09511	4.6665	-0.0615
4.6635	-0.05288	4.6635	-0.2382	4.6635	-0.2644	4.6635	-2.109	4.6635	-4.566		4.665	-0.0954	4.665	-0.06255
4.662	-0.05542	4.662	-0.24468	4.662	-0.2771	4.662	-2.151	4.662	-4.583		4.6635	-0.09587	4.6635	-0.0621
4.6605	-0.05768	4.6605	-0.24748	4.6605	-0.2884	4.6605	-2.154	4.6605	-4.619		4.662	-0.0964	4.662	-0.06233
4.659	-0.05954	4.659	-0.25052	4.659	-0.2977	4.659	-2.158	4.659	-4.679		4.6605	-0.09687	4.6605	-0.06282
4.6575	-0.06136	4.6575	-0.25468	4.6575	-0.3068	4.6575	-2.188	4.6575	-4.695		4.659	-0.09724	4.659	-0.06363
4.656	-0.06324	4.656	-0.2574	4.656	-0.3162	4.656	-2.194	4.656	-4.668		4.6575	-0.0976	4.6575	-0.06385
4.6545	-0.06582	4.6545	-0.26232	4.6545	-0.3291	4.6545	-2.204	4.6545	-4.708		4.656	-0.09798	4.656	-0.06348
4.653	-0.06714	4.653	-0.26372	4.653	-0.3357	4.653	-2.228	4.653	-4.78		4.6545	-0.09852	4.6545	-0.06403
4.6515	-0.06994	4.6515	-0.26992	4.6515	-0.3497	4.6515	-2.238	4.6515	-4.783		4.653	-0.09876	4.653	-0.06501
4.65	-0.07214	4.65	-0.27472	4.65	-0.3607	4.65	-2.264	4.65	-4.782		4.6515	-0.09936	4.6515	-0.06505
4.6485	-0.07222	4.6485	-0.27452	4.6485	-0.3611	4.6485	-2.25	4.6485	-4.778		4.65	-0.09981	4.65	-0.06504
4.647	-0.07496	4.647	-0.27908	4.647	-0.3748	4.647	-2.275	4.647	-4.852		4.6485	-0.09976	4.6485	-0.06498
4.6455	-0.07702	4.6455	-0.28316	4.6455	-0.3851	4.6455	-2.294	4.6455	-4.874		4.647	-0.10034	4.647	-0.06599
4.644	-0.07788	4.644	-0.28368	4.644	-0.3894	4.644	-2.293	4.644	-4.811		4.6455	-0.10076	4.6455	-0.06629
4.6425	-0.08068	4.6425	-0.28964	4.6425	-0.4034	4.6425	-2.309	4.6425	-4.883		4.644	-0.10089	4.644	-0.06543
4.641	-0.08254	4.641	-0.29364	4.641	-0.4127	4.641	-2.334	4.641	-4.95		4.6425	-0.10149	4.6425	-0.06641
4.6395	-0.0833	4.6395	-0.29452	4.6395	-0.4165	4.6395	-2.32	4.6395	-4.914		4.641	-0.10186	4.641	-0.06732
4.638	-0.08614	4.638	-0.29944	4.638	-0.4307	4.638	-2.362	4.638	-4.934		4.6395	-0.10197	4.6395	-0.06683
4.6365	-0.08676	4.6365	-0.30152	4.6365	-0.4338	4.6365	-2.352	4.6365	-4.948		4.638	-0.10257	4.638	-0.0671
4.635	-0.08882	4.635	-0.3046	4.635	-0.4441	4.635	-2.368	4.635	-5.012		4.6365	-0.10265	4.6365	-0.06729
4.6335	-0.09044	4.6335	-0.30792	4.6335	-0.4522	4.6335	-2.389	4.6335	-5.018		4.635	-0.10307	4.635	-0.06816
4.632	-0.09262	4.632	-0.31252	4.632	-0.4631	4.632	-2.398	4.632	-4.999		4.6335	-0.10338	4.6335	-0.06824
4.6305	-0.09454	4.6305	-0.31568	4.6305	-0.4727	4.6305	-2.399	4.6305	-5.024		4.632	-0.10383	4.632	-0.06799
4.629	-0.09488	4.629	-0.31468	4.629	-0.4744	4.629	-2.414	4.629	-5.098		4.6305	-0.10421	4.6305	-0.06833
4.6275	-0.09654	4.6275	-0.31916	4.6275	-0.4827	4.6275	-2.422	4.6275	-5.067		4.629	-0.10422	4.629	-0.06933
4.626	-0.09938	4.626	-0.32392	4.626	-0.4969	4.626	-2.443	4.626	-5.073		4.6275	-0.10454	4.6275	-0.06891
4.6245	-0.0993	4.6245	-0.3228	4.6245	-0.4965	4.6245	-2.432	4.6245	-5.081		4.626	-0.10515	4.626	-0.06899
4.623	-0.10262	4.623	-0.32828	4.623	-0.5131	4.623	-2.461	4.623	-5.163		4.6245	-0.10506	4.6245	-0.0691
4.6215	-0.10396	4.6215	-0.33236	4.6215	-0.5198	4.6215	-2.475	4.6215	-5.165		4.623	-0.10578	4.623	-0.07022
4.62	-0.10424	4.62	-0.33184	4.62	-0.5212	4.62	-2.463	4.62	-5.111		4.6215	-0.10603	4.6215	-0.07024
4.6185	-0.10668	4.6185	-0.33772	4.6185	-0.5334	4.6185	-2.486	4.6185	-5.159		4.62	-0.10602	4.62	-0.06951
4.617	-0.1079	4.617	-0.33876	4.617	-0.5395	4.617	-2.506	4.617	-5.226		4.6185	-0.10653	4.6185	-0.07016
4.6155	-0.1089	4.6155	-0.3416	4.6155	-0.5445	4.6155	-2.499	4.6155	-5.201		4.617	-0.10675	4.617	-0.07107
4.614	-0.11162	4.614	-0.34552	4.614	-0.5581	4.614	-2.535	4.614	-5.215		4.6155	-0.10691	4.6155	-0.07073
4.6125	-0.11404	4.6125	-0.35036	4.6125	-0.5702	4.6125	-2.53	4.6125	-5.251		4.614	-0.10749	4.614	-0.07092
4.611	-0.11414	4.611	-0.35068	4.611	-0.5707	4.611	-2.534	4.611	-5.281		4.6125	-0.10799	4.6125	-0.07141
4.6095	-0.11544	4.6095	-0.35248	4.6095	-0.5772	4.6095	-2.55	4.6095	-5.283		4.611	-0.10794	4.611	-0.07182
4.608	-0.11568	4.608	-0.35388	4.608	-0.5784	4.608	-2.552	4.608	-5.245		4.6095	-0.10818	4.6095	-0.07185
4.6065	-0.11796	4.6065	-0.35724	4.6065	-0.5898	4.6065	-2.556	4.6065	-5.277		4.608	-0.10816	4.608	-0.07133
4.605	-0.11852	4.605	-0.35856	4.605	-0.5926	4.605	-2.577	4.605	-5.353		4.6065	-0.10864	4.6065	-0.07177
4.6035	-0.12046	4.6035	-0.36244	4.6035	-0.6023	4.6035	-2.579	4.6035	-5.324		4.605	-0.10869	4.605	-0.0728
4.602	-0.12244	4.602	-0.36556	4.602	-0.6122	4.602	-2.601	4.602	-5.327		4.6035	-0.10909	4.6035	-0.07241
4.6005	-0.12226	4.6005	-0.36444	4.6005	-0.6113	4.6005	-2.582	4.6005	-5.325		4.602	-0.10949	4.602	-0.07245
4.599	-0.12418	4.599	-0.36944	4.599	-0.6209	4.599	-2.604	4.599	-5.397		4.6005	-0.10937	4.6005	-0.07242
4.5975	-0.126	4.5975	-0.37112	4.5975	-0.63	4.5975	-2.624	4.5975	-5.408		4.599	-0.10975	4.599	-0.0734
4.596	-0.12586	4.596	-0.37256	4.596	-0.6293	4.596	-2.617	4.596	-5.341		4.5975	-0.11012	4.5975	-0.07355
4.5945	-0.128	4.5945	-0.37676	4.5945	-0.64	4.5945	-2.631	4.5945	-5.414		4.596	-0.11001	4.596	-0.07264
4.593	-0.12966	4.593	-0.3794	4.593	-0.6483	4.593	-2.654	4.593	-5.473		4.5945	-0.11045	4.5945	-0.07363
4.5915	-0.13024	4.5915	-0.3794	4.5915	-0.6512	4.5915	-2.63	4.5915	-5.427		4.593	-0.11077	4.593	-0.07443
4.59	-0.13194	4.59	-0.38228	4.59	-0.6597	4.59	-2.665	4.59	-5.433		4.5915	-0.11083	4.5915	-0.07381
4.5885	-0.13206	4.5885	-0.383	4.5885	-0.6603	4.5885	-2.66	4.5885	-5.442		4.59	-0.11117	4.59	-0.07389
4.587	-0.13346	4.587	-0.38696	4.587	-0.6673	4.587	-2.665	4.587	-5.495		4.5885	-0.11112	4.5885	-0.07401
4.5855	-0.13538	4.5855	-0.3888	4.5855	-0.6769	4.5855	-2.688	4.5855	-5.507		4.587	-0.11138	4.587	-0.07473
4.584	-0.13594	4.584	-0.39152	4.584	-0.6797	4.584	-2.693	4.584	-5.47		4.5855	-0.11177	4.5855	-0.0749
4.5825	-0.13782	4.5825	-0.39392	4.5825	-0.6891	4.5825	-2.685	4.5825	-5.503		4.584	-0.11183	4.584	-0.07439
4.581	-0.13786	4.581	-0.39392	4.581	-0.6893	4.581	-2.715	4.581	-5.554		4.5825	-0.1122	4.5825	-0.07484
4.5795	-0.1397	4.5795	-0.39692	4.5795	-0.6985	4.5795	-2.7	4.5795	-5.545		4.581	-0.11214	4.581	-0.07553
4.578	-0.14126	4.578	-0.4008	4.578	-0.7063	4.578	-2.732	4.578	-5.533		4.5795	-0.1125	4.5795	-0.07541
4.5765	-0.14148	4.5765	-0.3992	4.5765	-0.7074	4.5765	-2.718	4.5765	-5.542		4.578	-0.1128	4.578	-0.07525
4.575	-0.1438	4.575	-0.404	4.575	-0.719	4.575	-2.746	4.575	-5.609		4.5765	-0.11278	4.5765	-0.07537
4.5735	-0.1454	4.5735	-0.4068	4.5735	-0.727	4.5735	-2.755	4.5735	-5.615		4.575	-0.11326	4.575	-0.07628
4.572	-0.14442	4.572	-0.406	4.572	-0.7221	4.572	-2.743	4.572	-5.548		4.5735	-0.11357	4.5735	-0.07636
4.5705	-0.14658	4.5705	-0.4096	4.5705	-0.7329	4.5705	-2.754	4.5705	-5.593		4.572	-0.11326	4.572	-0.07545
4.569	-0.1475	4.569	-0.4104	4.569	-0.7375	4.569	-2.777	4.569	-5.651		4.5705	-0.1137	4.5705	-0.07606
4.5675	-0.1475	4.5675	-0.4116	4.5675	-0.7375	4.5675	-2.76	4.5675	-5.628		4.569	-0.11385	4.569	-0.07685
4.566	-0.15022	4.566	-0.4152	4.566	-0.7511	4.566	-2.79	4.566	-5.62		4.5675	-0.11377	4.5675	-0.07654
4.5645	-0.15062	4.5645	-0.4168	4.5645	-0.7531	4.5645	-2.785	4.5645	-5.635		4.566	-0.11435	4.566	-0.07643
4.563	-0.1517	4.563	-0.4188	4.563	-0.7585	4.563	-2.791	4.563	-5.679		4.5645	-0.11437	4.5645	-0.07664
4.5615	-0.15254	4.5615	-0.42	4.5615	-0.7627	4.5615	-2.805	4.5615	-5.686		4.563	-0.11456	4.563	-0.07723
4.56	-0.15334	4.56	-0.4216	4.56	-0.7667	4.56	-2.809	4.56	-5.647		4.5615	-0.11468	4.5615	-0.07733
4.5585	-0.15452	4.5585	-0.4252	4.5585	-0.7726	4.5585	-2.806	4.5585	-5.689		4.56	-0.1148	4.56	-0.0768
4.557	-0.15498	4.557	-0.4252	4.557	-0.7749	4.557	-2.836	4.557	-5.742		4.5585	-0.11501	4.5585	-0.07737
4.5555	-0.1572	4.5555	-0.4288	4.5555	-0.786	4.5555	-2.827	4.5555	-5.722		4.557	-0.11505	4.557	-0.07809
4.554	-0.15878	4.554	-0.4316	4.554	-0.7939	4.554	-2.846	4.554	-5.712		4.5555	-0.1155	4.5555	-0.07782
4.5525	-0.15742	4.5525	-0.4292	4.5525	-0.7871	4.5525	-2.83	4.5525	-5.717		4.554	-0.11581	4.554	-0.07768
4.551	-0.16018	4.551	-0.4336	4.551	-0.8009	4.551	-2.846	4.551	-5.76		4.5525	-0.11541	4.5525	-0.07775
4.5495	-0.16072	4.5495	-0.436	4.5495	-0.8036	4.5495	-2.858	4.5495	-5.79		4.551	-0.11599	4.551	-0.07834
4.548	-0.16044	4.548	-0.4348	4.548	-0.8022	4.548	-2.857	4.548	-5.723		4.5495	-0.11605	4.5495	-0.07874
4.5465	-0.16332	4.5465	-0.44	4.5465	-0.8166	4.5465	-2.866	4.5465	-5.772		4.548	-0.11591	4.548	-0.07783
4.545	-0.16414	4.545	-0.4412	4.545	-0.8207	4.545	-2.886	4.545	-5.834		4.5465	-0.11652	4.5465	-0.0785
4.5435	-0.16394	4.5435	-0.4412	4.5435	-0.8197	4.5435	-2.871	4.5435	-5.791		4.545	-0.11664	4.545	-0.07934
4.542	-0.166	4.542	-0.4452	4.542	-0.83	4.542	-2.894	4.542	-5.779		4.5435	-0.11652	4.5435	-0.07876
4.5405	-0.16634	4.5405	-0.4456	4.5405	-0.8317	4.5405	-2.885	4.5405	-5.808		4.542	-0.11694	4.542	-0.07859
4.539	-0.16748	4.539	-0.4476	4.539	-0.8374	4.539	-2.897	4.539	-5.848		4.5405	-0.11695	4.5405	-0.07899
4.5375	-0.1688	4.5375	-0.4496	4.5375	-0.844	4.5375	-2.913	4.5375	-5.85		4.539	-0.11715	4.539	-0.07953
4.536	-0.17236	4.536	-0.456	4.536	-0.8618	4.536	-2.944	4.536	-5.865		4.5375	-0.11739	4.5375	-0.07956
4.5345	-0.17158	4.5345	-0.4552	4.5345	-0.8579	4.5345	-2.91	4.5345	-5.857		4.536	-0.11817	4.536	-0.07976
4.533	-0.1714	4.533	-0.4536	4.533	-0.857	4.533	-2.94	4.533	-5.907		4.5345	-0.1179	4.5345	-0.07966
4.5315	-0.17242	4.5315	-0.456	4.5315	-0.8621	4.5315	-2.922	4.5315	-5.869		4.533	-0.11779	4.533	-0.08034
4.53	-0.17334	4.53	-0.4588	4.53	-0.8667	4.53	-2.951	4.53	-5.877		4.5315	-0.11796	4.5315	-0.07982
4.5285	-0.17386	4.5285	-0.4584	4.5285	-0.8693	4.5285	-2.931	4.5285	-5.867		4.53	-0.1181	4.53	-0.07993
4.527	-0.17498	4.527	-0.4616	4.527	-0.8749	4.527	-2.951	4.527	-5.933		4.5285	-0.11815	4.5285	-0.07979
4.5255	-0.17682	4.5255	-0.4644	4.5255	-0.8841	4.5255	-2.959	4.5255	-5.937		4.527	-0.11835	4.527	-0.08069
4.524	-0.17592	4.524	-0.4628	4.524	-0.8796	4.524	-2.96	4.524	-5.871		4.5255	-0.11871	4.5255	-0.08074
4.5225	-0.17782	4.5225	-0.4664	4.5225	-0.8891	4.5225	-2.96	4.5225	-5.92		4.524	-0.11842	4.524	-0.07985
4.521	-0.17888	4.521	-0.4672	4.521	-0.8944	4.521	-2.988	4.521	-5.983		4.5225	-0.1188	4.5225	-0.08051
4.5195	-0.17866	4.5195	-0.4676	4.5195	-0.8933	4.5195	-2.966	4.5195	-5.951		4.521	-0.11898	4.521	-0.08137
4.518	-0.18098	4.518	-0.472	4.518	-0.9049	4.518	-2.994	4.518	-5.943		4.5195	-0.11885	4.5195	-0.08093
4.5165	-0.18086	4.5165	-0.4728	4.5165	-0.9043	4.5165	-2.99	4.5165	-5.961		4.518	-0.11934	4.518	-0.08082
4.515	-0.18178	4.515	-0.4732	4.515	-0.9089	4.515	-2.993	4.515	-5.985		4.5165	-0.11923	4.5165	-0.08107
4.5135	-0.18282	4.5135	-0.4764	4.5135	-0.9141	4.5135	-3.006	4.5135	-6.005		4.515	-0.11938	4.515	-0.0814
4.512	-0.18294	4.512	-0.476	4.512	-0.9147	4.512	-3.006	4.512	-5.955		4.5135	-0.11955	4.5135	-0.08167
4.5105	-0.1845	4.5105	-0.4788	4.5105	-0.9225	4.5105	-3.004	4.5105	-5.992		4.512	-0.11951	4.512	-0.08099
4.509	-0.1851	4.509	-0.4792	4.509	-0.9255	4.509	-3.029	4.509	-6.04		4.5105	-0.11981	4.5105	-0.08149
4.5075	-0.18624	4.5075	-0.4812	4.5075	-0.9312	4.5075	-3.018	4.5075	-6.025		4.509	-0.11987	4.509	-0.08214
4.506	-0.1878	4.506	-0.4848	4.506	-0.939	4.506	-3.042	4.506	-6.009		4.5075	-0.12007	4.5075	-0.08194
4.5045	-0.18712	4.5045	-0.4824	4.5045	-0.9356	4.5045	-3.017	4.5045	-6.013		4.506	-0.12037	4.506	-0.08172
4.503	-0.18866	4.503	-0.486	4.503	-0.9433	4.503	-3.043	4.503	-6.067		4.5045	-0.12013	4.5045	-0.08178
4.5015	-0.18984	4.5015	-0.488	4.5015	-0.9492	4.5015	-3.052	4.5015	-6.075		4.503	-0.12043	4.503	-0.08251
4.5	-0.18926	4.5	-0.4876	4.5	-0.9463	4.5	-3.045	4.5	-6.006		4.5015	-0.12064	4.5015	-0.08262
4.4985	-0.19134	4.4985	-0.4912	4.4985	-0.9567	4.4985	-3.057	4.4985	-6.084		4.5	-0.12042	4.5	-0.08168
4.497	-0.19272	4.497	-0.494	4.497	-0.9636	4.497	-3.078	4.497	-6.119		4.4985	-0.12085	4.4985	-0.08274
4.4955	-0.19216	4.4955	-0.4928	4.4955	-0.9608	4.4955	-3.046	4.4955	-6.078		4.497	-0.1211	4.497	-0.08322
4.494	-0.1935	4.494	-0.4964	4.494	-0.9675	4.494	-3.088	4.494	-6.077		4.4955	-0.12089	4.4955	-0.08266
4.4925	-0.1939	4.4925	-0.4956	4.4925	-0.9695	4.4925	-3.064	4.4925	-6.084		4.494	-0.12114	4.494	-0.08265
4.491	-0.19486	4.491	-0.4972	4.491	-0.9743	4.491	-3.083	4.491	-6.122		4.4925	-0.12116	4.4925	-0.08274
4.4895	-0.19572	4.4895	-0.4996	4.4895	-0.9786	4.4895	-3.092	4.4895	-6.138		4.491	-0.12132	4.491	-0.08326
4.488	-0.19632	4.488	-0.5004	4.488	-0.9816	4.488	-3.096	4.488	-6.095		4.4895	-0.12145	4.4895	-0.08348
4.4865	-0.19748	4.4865	-0.5044	4.4865	-0.9874	4.4865	-3.083	4.4865	-6.125		4.488	-0.12152	4.488	-0.08289
4.485	-0.19698	4.485	-0.502	4.485	-0.9849	4.485	-3.112	4.485	-6.164		4.4865	-0.12172	4.4865	-0.0833
4.4835	-0.19784	4.4835	-0.5044	4.4835	-0.9892	4.4835	-3.095	4.4835	-6.148		4.485	-0.12153	4.485	-0.08383
4.482	-0.19982	4.482	-0.508	4.482	-0.9991	4.482	-3.119	4.482	-6.141		4.4835	-0.12166	4.4835	-0.08361
4.4805	-0.1989	4.4805	-0.506	4.4805	-0.9945	4.4805	-3.101	4.4805	-6.141		4.482	-0.12206	4.482	-0.08352
4.479	-0.201	4.479	-0.51	4.479	-1.005	4.479	-3.123	4.479	-6.203		4.4805	-0.12176	4.4805	-0.08352
4.4775	-0.202	4.4775	-0.5124	4.4775	-1.01	4.4775	-3.128	4.4775	-6.202		4.479	-0.12219	4.479	-0.08436
4.476	-0.2014	4.476	-0.51	4.476	-1.007	4.476	-3.125	4.476	-6.132		4.4775	-0.12235	4.4775	-0.08435
4.4745	-0.203	4.4745	-0.5144	4.4745	-1.015	4.4745	-3.123	4.4745	-6.187		4.476	-0.12214	4.476	-0.0834
4.473	-0.2036	4.473	-0.5152	4.473	-1.018	4.473	-3.148	4.473	-6.226		4.4745	-0.12245	4.4745	-0.08414
4.4715	-0.204	4.4715	-0.5144	4.4715	-1.02	4.4715	-3.129	4.4715	-6.2		4.473	-0.12251	4.473	-0.08467
4.47	-0.2058	4.47	-0.5188	4.47	-1.029	4.47	-3.158	4.47	-6.201		4.4715	-0.12254	4.4715	-0.08432
4.4685	-0.2056	4.4685	-0.5188	4.4685	-1.028	4.4685	-3.147	4.4685	-6.207		4.47	-0.12289	4.47	-0.08433
4.467	-0.2062	4.467	-0.5204	4.467	-1.031	4.467	-3.147	4.467	-6.238		4.4685	-0.12277	4.4685	-0.08442
4.4655	-0.2072	4.4655	-0.522	4.4655	-1.036	4.4655	-3.158	4.4655	-6.252		4.467	-0.12284	4.467	-0.08484
4.464	-0.2076	4.464	-0.5224	4.464	-1.038	4.464	-3.163	4.464	-6.203		4.4655	-0.123	4.4655	-0.08503
4.4625	-0.2092	4.4625	-0.5248	4.4625	-1.046	4.4625	-3.156	4.4625	-6.24		4.464	-0.12302	4.464	-0.08436
4.461	-0.2094	4.461	-0.5252	4.461	-1.047	4.461	-3.177	4.461	-6.29		4.4625	-0.12333	4.4625	-0.08486
4.4595	-0.2116	4.4595	-0.5296	4.4595	-1.058	4.4595	-3.181	4.4595	-6.302		4.461	-0.12331	4.461	-0.08554
4.458	-0.2124	4.458	-0.5316	4.458	-1.062	4.458	-3.195	4.458	-6.252		4.4595	-0.12376	4.4595	-0.08571
4.4565	-0.2104	4.4565	-0.528	4.4565	-1.052	4.4565	-3.17	4.4565	-6.259		4.458	-0.12388	4.458	-0.08503
4.455	-0.2126	4.455	-0.5312	4.455	-1.063	4.455	-3.189	4.455	-6.306		4.4565	-0.12332	4.4565	-0.08512
4.4535	-0.2132	4.4535	-0.534	4.4535	-1.066	4.4535	-3.193	4.4535	-6.318		4.455	-0.12377	4.455	-0.08576
4.452	-0.2132	4.452	-0.5316	4.452	-1.066	4.452	-3.195	4.452	-6.249		4.4535	-0.12384	4.4535	-0.08592
4.4505	-0.2148	4.4505	-0.536	4.4505	-1.074	4.4505	-3.195	4.4505	-6.304		4.452	-0.12377	4.452	-0.08499
4.449	-0.2152	4.449	-0.5372	4.449	-1.076	4.449	-3.22	4.449	-6.349		4.4505	-0.12408	4.4505	-0.08573
4.4475	-0.2154	4.4475	-0.5368	4.4475	-1.077	4.4475	-3.194	4.4475	-6.316		4.449	-0.1241	4.449	-0.08635
4.446	-0.2168	4.446	-0.5396	4.446	-1.084	4.446	-3.227	4.446	-6.317		4.4475	-0.12407	4.4475	-0.0859
4.4445	-0.2166	4.4445	-0.5388	4.4445	-1.083	4.4445	-3.207	4.4445	-6.318		4.446	-0.12433	4.446	-0.08591
4.443	-0.2176	4.443	-0.5412	4.443	-1.088	4.443	-3.223	4.443	-6.357		4.4445	-0.12421	4.4445	-0.08592
4.4415	-0.2184	4.4415	-0.5428	4.4415	-1.092	4.4415	-3.227	4.4415	-6.368		4.443	-0.12437	4.443	-0.08646
4.44	-0.2194	4.44	-0.5444	4.44	-1.097	4.44	-3.241	4.44	-6.323		4.4415	-0.12449	4.4415	-0.0866
4.4385	-0.221	4.4385	-0.5456	4.4385	-1.105	4.4385	-3.226	4.4385	-6.355		4.44	-0.12466	4.44	-0.08599
4.437	-0.22	4.437	-0.5452	4.437	-1.1	4.437	-3.255	4.437	-6.399		4.4385	-0.12496	4.4385	-0.08643
4.4355	-0.2212	4.4355	-0.5468	4.4355	-1.106	4.4355	-3.231	4.4355	-6.375		4.437	-0.12465	4.437	-0.08703
4.434	-0.2228	4.434	-0.5492	4.434	-1.114	4.434	-3.262	4.434	-6.363		4.4355	-0.12486	4.4355	-0.0867
4.4325	-0.222	4.4325	-0.548	4.4325	-1.11	4.4325	-3.242	4.4325	-6.366		4.434	-0.12517	4.434	-0.08654
4.431	-0.2236	4.431	-0.5516	4.431	-1.118	4.431	-3.263	4.431	-6.422		4.4325	-0.12491	4.4325	-0.08658
4.4295	-0.2244	4.4295	-0.5532	4.4295	-1.122	4.4295	-3.267	4.4295	-6.431		4.431	-0.12521	4.431	-0.08734
4.428	-0.2242	4.428	-0.5512	4.428	-1.121	4.428	-3.262	4.428	-6.363		4.4295	-0.12533	4.4295	-0.08746
4.4265	-0.2252	4.4265	-0.5552	4.4265	-1.126	4.4265	-3.267	4.4265	-6.416		4.428	-0.12521	4.428	-0.08654
4.425	-0.2262	4.425	-0.5552	4.425	-1.131	4.425	-3.296	4.425	-6.452		4.4265	-0.12537	4.4265	-0.08726
4.4235	-0.2264	4.4235	-0.556	4.4235	-1.132	4.4235	-3.267	4.4235	-6.424		4.425	-0.12554	4.425	-0.08775
4.422	-0.2278	4.422	-0.5588	4.422	-1.139	4.422	-3.301	4.422	-6.428		4.4235	-0.12551	4.4235	-0.08737
4.4205	-0.2292	4.4205	-0.5604	4.4205	-1.146	4.4205	-3.291	4.4205	-6.44		4.422	-0.12577	4.422	-0.08742
4.419	-0.2286	4.419	-0.5608	4.419	-1.143	4.419	-3.296	4.419	-6.462		4.4205	-0.12603	4.4205	-0.08758
4.4175	-0.23	4.4175	-0.5616	4.4175	-1.15	4.4175	-3.3	4.4175	-6.477		4.419	-0.12581	4.419	-0.08788
4.416	-0.2304	4.416	-0.5608	4.416	-1.152	4.416	-3.308	4.416	-6.416		4.4175	-0.12607	4.4175	-0.08809
4.4145	-0.2312	4.4145	-0.5648	4.4145	-1.156	4.4145	-3.295	4.4145	-6.462		4.416	-0.1261	4.416	-0.08726
4.413	-0.231	4.413	-0.564	4.413	-1.155	4.413	-3.323	4.413	-6.495		4.4145	-0.12621	4.4145	-0.08788
4.4115	-0.2324	4.4115	-0.5664	4.4115	-1.162	4.4115	-3.31	4.4115	-6.486		4.413	-0.12609	4.413	-0.08833
4.41	-0.234	4.41	-0.5688	4.41	-1.17	4.41	-3.333	4.41	-6.47		4.4115	-0.12635	4.4115	-0.08821
4.4085	-0.2332	4.4085	-0.5668	4.4085	-1.166	4.4085	-3.308	4.4085	-6.471		4.41	-0.12666	4.41	-0.08799
4.407	-0.2344	4.407	-0.57	4.407	-1.172	4.407	-3.331	4.407	-6.515		4.4085	-0.12639	4.4085	-0.08801
4.4055	-0.2356	4.4055	-0.572	4.4055	-1.178	4.4055	-3.337	4.4055	-6.537		4.407	-0.12661	4.407	-0.0886
4.404	-0.235	4.404	-0.5704	4.404	-1.175	4.404	-3.336	4.404	-6.462		4.4055	-0.12682	4.4055	-0.0889
4.4025	-0.237	4.4025	-0.5752	4.4025	-1.185	4.4025	-3.337	4.4025	-6.516		4.404	-0.1266	4.404	-0.08788
4.401	-0.238	4.401	-0.5756	4.401	-1.19	4.401	-3.363	4.401	-6.559		4.4025	-0.12701	4.4025	-0.08862
4.3995	-0.2372	4.3995	-0.5744	4.3995	-1.186	4.3995	-3.329	4.3995	-6.517		4.401	-0.12717	4.401	-0.0892
4.398	-0.2388	4.398	-0.5776	4.398	-1.194	4.398	-3.37	4.398	-6.511		4.3995	-0.1269	4.3995	-0.08863
4.3965	-0.2388	4.3965	-0.5776	4.3965	-1.194	4.3965	-3.347	4.3965	-6.521		4.398	-0.12721	4.398	-0.08855
4.395	-0.2396	4.395	-0.5788	4.395	-1.198	4.395	-3.363	4.395	-6.557		4.3965	-0.12714	4.3965	-0.08869
4.3935	-0.2406	4.3935	-0.5804	4.3935	-1.203	4.3935	-3.363	4.3935	-6.576		4.395	-0.12725	4.395	-0.08918
4.392	-0.241	4.392	-0.5816	4.392	-1.205	4.392	-3.376	4.392	-6.528		4.3935	-0.12742	4.3935	-0.08943
4.3905	-0.242	4.3905	-0.5844	4.3905	-1.21	4.3905	-3.365	4.3905	-6.555		4.392	-0.12744	4.392	-0.08878
4.389	-0.2416	4.389	-0.5832	4.389	-1.208	4.389	-3.388	4.389	-6.59		4.3905	-0.12761	4.3905	-0.08915
4.3875	-0.243	4.3875	-0.5852	4.3875	-1.215	4.3875	-3.369	4.3875	-6.575		4.389	-0.12743	4.389	-0.08962
4.386	-0.244	4.386	-0.5872	4.386	-1.22	4.386	-3.397	4.386	-6.561		4.3875	-0.1277	4.3875	-0.08942
4.3845	-0.2438	4.3845	-0.586	4.3845	-1.219	4.3845	-3.376	4.3845	-6.571		4.386	-0.12786	4.386	-0.08923
4.383	-0.2454	4.383	-0.5904	4.383	-1.227	4.383	-3.405	4.383	-6.614		4.3845	-0.12774	4.3845	-0.08937
4.3815	-0.2468	4.3815	-0.5912	4.3815	-1.234	4.3815	-3.401	4.3815	-6.63		4.383	-0.12805	4.383	-0.08995
4.38	-0.2456	4.38	-0.59	4.38	-1.228	4.38	-3.4	4.38	-6.551		4.3815	-0.12831	4.3815	-0.09017
4.3785	-0.2468	4.3785	-0.5924	4.3785	-1.234	4.3785	-3.396	4.3785	-6.604		4.38	-0.12794	4.38	-0.08909
4.377	-0.2472	4.377	-0.5932	4.377	-1.236	4.377	-3.425	4.377	-6.635		4.3785	-0.12816	4.3785	-0.08981
4.3755	-0.2474	4.3755	-0.5936	4.3755	-1.237	4.3755	-3.394	4.3755	-6.615		4.377	-0.12818	4.377	-0.09024
4.374	-0.2492	4.374	-0.596	4.374	-1.246	4.374	-3.433	4.374	-6.601		4.3755	-0.12815	4.3755	-0.08996
4.3725	-0.2494	4.3725	-0.5968	4.3725	-1.247	4.3725	-3.41	4.3725	-6.622		4.374	-0.12851	4.374	-0.08977
4.371	-0.2494	4.371	-0.5972	4.371	-1.247	4.371	-3.419	4.371	-6.643		4.3725	-0.12848	4.3725	-0.09006
4.3695	-0.2504	4.3695	-0.5992	4.3695	-1.252	4.3695	-3.428	4.3695	-6.661		4.371	-0.12841	4.371	-0.09034
4.368	-0.2506	4.368	-0.5992	4.368	-1.253	4.368	-3.434	4.368	-6.605		4.3695	-0.12857	4.3695	-0.09059
4.3665	-0.2516	4.3665	-0.6016	4.3665	-1.258	4.3665	-3.42	4.3665	-6.644		4.368	-0.12854	4.368	-0.08983
4.365	-0.252	4.365	-0.6012	4.365	-1.26	4.365	-3.451	4.365	-6.679		4.3665	-0.12871	4.3665	-0.09036
4.3635	-0.2534	4.3635	-0.6048	4.3635	-1.267	4.3635	-3.439	4.3635	-6.68		4.365	-0.12873	4.365	-0.09083
4.362	-0.2544	4.362	-0.6068	4.362	-1.272	4.362	-3.463	4.362	-6.648		4.3635	-0.12899	4.3635	-0.09085
4.3605	-0.2536	4.3605	-0.6044	4.3605	-1.268	4.3605	-3.435	4.3605	-6.65		4.362	-0.12916	4.362	-0.09041
4.359	-0.255	4.359	-0.6068	4.359	-1.275	4.359	-3.459	4.359	-6.692		4.3605	-0.12889	4.3605	-0.09044
4.3575	-0.256	4.3575	-0.6092	4.3575	-1.28	4.3575	-3.463	4.3575	-6.712		4.359	-0.12915	4.359	-0.09101
4.356	-0.2552	4.356	-0.6076	4.356	-1.276	4.356	-3.461	4.356	-6.642		4.3575	-0.12932	4.3575	-0.09128
4.3545	-0.2572	4.3545	-0.61	4.3545	-1.286	4.3545	-3.457	4.3545	-6.684		4.356	-0.12905	4.356	-0.09033
4.353	-0.2574	4.353	-0.612	4.353	-1.287	4.353	-3.488	4.353	-6.729		4.3545	-0.12945	4.3545	-0.0909
4.3515	-0.2574	4.3515	-0.6112	4.3515	-1.287	4.3515	-3.453	4.3515	-6.7		4.353	-0.12943	4.353	-0.09151
4.35	-0.2584	4.35	-0.614	4.35	-1.292	4.35	-3.496	4.35	-6.691		4.3515	-0.12935	4.3515	-0.09112
4.3485	-0.2586	4.3485	-0.6132	4.3485	-1.293	4.3485	-3.471	4.3485	-6.698		4.35	-0.12952	4.35	-0.091
4.347	-0.2594	4.347	-0.6152	4.347	-1.297	4.347	-3.489	4.347	-6.73		4.3485	-0.12949	4.3485	-0.09109
4.3455	-0.2604	4.3455	-0.6168	4.3455	-1.302	4.3455	-3.49	4.3455	-6.742		4.347	-0.12961	4.347	-0.09153
4.344	-0.2612	4.344	-0.6188	4.344	-1.306	4.344	-3.506	4.344	-6.697		4.3455	-0.12977	4.3455	-0.09169
4.3425	-0.262	4.3425	-0.6204	4.3425	-1.31	4.3425	-3.485	4.3425	-6.728		4.344	-0.12989	4.344	-0.09108
4.341	-0.2614	4.341	-0.6192	4.341	-1.307	4.341	-3.512	4.341	-6.76		4.3425	-0.13001	4.3425	-0.0915
4.3395	-0.262	4.3395	-0.6208	4.3395	-1.31	4.3395	-3.492	4.3395	-6.735		4.341	-0.12979	4.341	-0.09194
4.338	-0.2632	4.338	-0.6228	4.338	-1.316	4.338	-3.52	4.338	-6.724		4.3395	-0.12986	4.3395	-0.0916
4.3365	-0.2628	4.3365	-0.6208	4.3365	-1.314	4.3365	-3.497	4.3365	-6.73		4.338	-0.13007	4.338	-0.09145
4.335	-0.2652	4.335	-0.624	4.335	-1.326	4.335	-3.52	4.335	-6.771		4.3365	-0.1299	4.3365	-0.09153
4.3335	-0.2648	4.3335	-0.6264	4.3335	-1.324	4.3335	-3.517	4.3335	-6.778		4.335	-0.1304	4.335	-0.09209
4.332	-0.2646	4.332	-0.6244	4.332	-1.323	4.332	-3.518	4.332	-6.713		4.3335	-0.13023	4.3335	-0.09218
4.3305	-0.2662	4.3305	-0.6272	4.3305	-1.331	4.3305	-3.512	4.3305	-6.759		4.332	-0.1301	4.332	-0.0913
4.329	-0.2664	4.329	-0.6284	4.329	-1.332	4.329	-3.538	4.329	-6.803		4.3305	-0.13041	4.3305	-0.09192
4.3275	-0.2666	4.3275	-0.6284	4.3275	-1.333	4.3275	-3.523	4.3275	-6.764		4.329	-0.13039	4.329	-0.09252
4.326	-0.268	4.326	-0.6316	4.326	-1.34	4.326	-3.551	4.326	-6.76		4.3275	-0.13036	4.3275	-0.09199
4.3245	-0.2688	4.3245	-0.6316	4.3245	-1.344	4.3245	-3.533	4.3245	-6.781		4.326	-0.13062	4.326	-0.09194
4.323	-0.2684	4.323	-0.632	4.323	-1.342	4.323	-3.541	4.323	-6.803		4.3245	-0.13074	4.3245	-0.09222
4.3215	-0.2694	4.3215	-0.6332	4.3215	-1.347	4.3215	-3.544	4.3215	-6.812		4.323	-0.13057	4.323	-0.09252
4.32	-0.2694	4.32	-0.634	4.32	-1.347	4.32	-3.553	4.32	-6.758		4.3215	-0.13073	4.3215	-0.09264
4.3185	-0.2704	4.3185	-0.6356	4.3185	-1.352	4.3185	-3.532	4.3185	-6.788		4.32	-0.13066	4.32	-0.09191
4.317	-0.2708	4.317	-0.6356	4.317	-1.354	4.317	-3.569	4.317	-6.831		4.3185	-0.13082	4.3185	-0.09232
4.3155	-0.2716	4.3155	-0.638	4.3155	-1.358	4.3155	-3.546	4.3155	-6.815		4.317	-0.13084	4.317	-0.0929
4.314	-0.273	4.314	-0.6396	4.314	-1.365	4.314	-3.574	4.314	-6.798		4.3155	-0.13096	4.3155	-0.09268
4.3125	-0.2716	4.3125	-0.6372	4.3125	-1.358	4.3125	-3.545	4.3125	-6.797		4.314	-0.13122	4.314	-0.09245
4.311	-0.2734	4.311	-0.6412	4.311	-1.367	4.311	-3.567	4.311	-6.841		4.3125	-0.13081	4.3125	-0.09244
4.3095	-0.2736	4.3095	-0.6432	4.3095	-1.368	4.3095	-3.568	4.3095	-6.852		4.311	-0.13117	4.311	-0.09304
4.308	-0.2736	4.308	-0.6412	4.308	-1.368	4.308	-3.57	4.308	-6.786		4.3095	-0.13114	4.3095	-0.09319
4.3065	-0.275	4.3065	-0.646	4.3065	-1.375	4.3065	-3.576	4.3065	-6.845		4.308	-0.13106	4.308	-0.09229
4.305	-0.2764	4.305	-0.648	4.305	-1.382	4.305	-3.599	4.305	-6.876		4.3065	-0.13133	4.3065	-0.09309
4.3035	-0.2756	4.3035	-0.6452	4.3035	-1.378	4.3035	-3.562	4.3035	-6.834		4.305	-0.13159	4.305	-0.09351
4.302	-0.277	4.302	-0.6472	4.302	-1.385	4.302	-3.598	4.302	-6.83		4.3035	-0.13132	4.3035	-0.09294
4.3005	-0.2766	4.3005	-0.6464	4.3005	-1.383	4.3005	-3.571	4.3005	-6.835		4.302	-0.13158	4.302	-0.09289
4.299	-0.2774	4.299	-0.6488	4.299	-1.387	4.299	-3.59	4.299	-6.865		4.3005	-0.13141	4.3005	-0.09296
4.2975	-0.2778	4.2975	-0.6496	4.2975	-1.389	4.2975	-3.589	4.2975	-6.875		4.299	-0.13153	4.299	-0.09336
4.296	-0.2786	4.296	-0.6504	4.296	-1.393	4.296	-3.6	4.296	-6.827		4.2975	-0.13155	4.2975	-0.0935
4.2945	-0.2796	4.2945	-0.6528	4.2945	-1.398	4.2945	-3.582	4.2945	-6.866		4.296	-0.13166	4.296	-0.09285
4.293	-0.2794	4.293	-0.6516	4.293	-1.397	4.293	-3.614	4.293	-6.894		4.2945	-0.13183	4.2945	-0.09338
4.2915	-0.2804	4.2915	-0.6528	4.2915	-1.402	4.2915	-3.589	4.2915	-6.876		4.293	-0.13171	4.293	-0.09376
4.29	-0.2814	4.29	-0.6556	4.29	-1.407	4.29	-3.623	4.29	-6.866		4.2915	-0.13187	4.2915	-0.09351
4.2885	-0.2806	4.2885	-0.6536	4.2885	-1.403	4.2885	-3.589	4.2885	-6.864		4.29	-0.13204	4.29	-0.09338
4.287	-0.282	4.287	-0.6576	4.287	-1.41	4.287	-3.625	4.287	-6.916		4.2885	-0.13177	4.2885	-0.09335
4.2855	-0.2828	4.2855	-0.6592	4.2855	-1.414	4.2855	-3.613	4.2855	-6.914		4.287	-0.13203	4.287	-0.09406
4.284	-0.2818	4.284	-0.6564	4.284	-1.409	4.284	-3.618	4.284	-6.839		4.2855	-0.13215	4.2855	-0.09403
4.2825	-0.2832	4.2825	-0.66	4.2825	-1.416	4.2825	-3.606	4.2825	-6.889		4.284	-0.13183	4.284	-0.09301
4.281	-0.2836	4.281	-0.66	4.281	-1.418	4.281	-3.635	4.281	-6.931		4.2825	-0.13209	4.2825	-0.09369
4.2795	-0.2832	4.2795	-0.6596	4.2795	-1.416	4.2795	-3.607	4.2795	-6.892		4.281	-0.13211	4.281	-0.09426
4.278	-0.2852	4.278	-0.6624	4.278	-1.426	4.278	-3.644	4.278	-6.896		4.2795	-0.13194	4.2795	-0.09373
4.2765	-0.2854	4.2765	-0.6628	4.2765	-1.427	4.2765	-3.616	4.2765	-6.899		4.278	-0.13235	4.278	-0.09379
4.275	-0.2856	4.275	-0.6624	4.275	-1.428	4.275	-3.637	4.275	-6.934		4.2765	-0.13232	4.2765	-0.09383
4.2735	-0.2862	4.2735	-0.6644	4.2735	-1.431	4.2735	-3.631	4.2735	-6.932		4.275	-0.13229	4.275	-0.0943
4.272	-0.287	4.272	-0.6648	4.272	-1.435	4.272	-3.643	4.272	-6.883		4.2735	-0.13236	4.2735	-0.09428
4.2705	-0.288	4.2705	-0.6664	4.2705	-1.44	4.2705	-3.629	4.2705	-6.918		4.272	-0.13248	4.272	-0.09361
4.269	-0.2874	4.269	-0.666	4.269	-1.437	4.269	-3.658	4.269	-6.955		4.2705	-0.13265	4.2705	-0.09408
4.2675	-0.2892	4.2675	-0.6688	4.2675	-1.446	4.2675	-3.638	4.2675	-6.946		4.269	-0.13243	4.269	-0.09459
4.266	-0.2904	4.266	-0.6708	4.266	-1.452	4.266	-3.665	4.266	-6.931		4.2675	-0.13278	4.2675	-0.09447
4.2645	-0.2886	4.2645	-0.6688	4.2645	-1.443	4.2645	-3.639	4.2645	-6.916		4.266	-0.133	4.266	-0.09426
4.263	-0.2898	4.263	-0.6704	4.263	-1.449	4.263	-3.66	4.263	-6.966		4.2645	-0.13249	4.2645	-0.09406
4.2615	-0.291	4.2615	-0.672	4.2615	-1.455	4.2615	-3.654	4.2615	-6.961		4.263	-0.1327	4.263	-0.09474
4.26	-0.29	4.26	-0.6708	4.26	-1.45	4.26	-3.66	4.26	-6.902		4.2615	-0.13292	4.2615	-0.09467
4.2585	-0.2918	4.2585	-0.6744	4.2585	-1.459	4.2585	-3.654	4.2585	-6.947		4.26	-0.1326	4.26	-0.09387
4.257	-0.2922	4.257	-0.6748	4.257	-1.461	4.257	-3.684	4.257	-6.989		4.2585	-0.13296	4.2585	-0.09448
4.2555	-0.2922	4.2555	-0.6732	4.2555	-1.461	4.2555	-3.645	4.2555	-6.943		4.257	-0.13298	4.257	-0.09505
4.254	-0.2934	4.254	-0.6764	4.254	-1.467	4.254	-3.683	4.254	-6.947		4.2555	-0.1329	4.2555	-0.09442
4.2525	-0.2932	4.2525	-0.6764	4.2525	-1.466	4.2525	-3.661	4.2525	-6.946		4.254	-0.13312	4.254	-0.09448
4.251	-0.2936	4.251	-0.6764	4.251	-1.468	4.251	-3.677	4.251	-6.987		4.2525	-0.13299	4.2525	-0.09447
4.2495	-0.2942	4.2495	-0.6784	4.2495	-1.471	4.2495	-3.672	4.2495	-6.994		4.251	-0.13301	4.251	-0.09502
4.248	-0.2952	4.248	-0.6808	4.248	-1.476	4.248	-3.687	4.248	-6.96		4.2495	-0.13308	4.2495	-0.09512
4.2465	-0.296	4.2465	-0.6816	4.2465	-1.48	4.2465	-3.657	4.2465	-6.971		4.248	-0.13325	4.248	-0.09466
4.245	-0.2956	4.245	-0.6804	4.245	-1.478	4.245	-3.697	4.245	-7.013		4.2465	-0.13337	4.2465	-0.09481
4.2435	-0.296	4.2435	-0.6808	4.2435	-1.48	4.2435	-3.668	4.2435	-6.984		4.245	-0.13319	4.245	-0.09538
4.242	-0.297	4.242	-0.6844	4.242	-1.485	4.242	-3.7	4.242	-6.977		4.2435	-0.13322	4.2435	-0.09498
4.2405	-0.297	4.2405	-0.6824	4.2405	-1.485	4.2405	-3.684	4.2405	-6.974		4.242	-0.13338	4.242	-0.09489
4.239	-0.2978	4.239	-0.6856	4.239	-1.489	4.239	-3.704	4.239	-7.024		4.2405	-0.1333	4.2405	-0.09485
4.2375	-0.2992	4.2375	-0.6856	4.2375	-1.496	4.2375	-3.696	4.2375	-7.017		4.239	-0.13342	4.239	-0.09553
4.236	-0.2978	4.236	-0.6848	4.236	-1.489	4.236	-3.702	4.236	-6.961		4.2375	-0.13368	4.2375	-0.09543
4.2345	-0.2992	4.2345	-0.6876	4.2345	-1.496	4.2345	-3.69	4.2345	-7.003		4.236	-0.13327	4.236	-0.09467
4.233	-0.2996	4.233	-0.6868	4.233	-1.498	4.233	-3.718	4.233	-7.044		4.2345	-0.13353	4.2345	-0.09524
4.2315	-0.2996	4.2315	-0.6872	4.2315	-1.498	4.2315	-3.688	4.2315	-7.013		4.233	-0.13355	4.233	-0.0958
4.23	-0.3008	4.23	-0.6912	4.23	-1.504	4.23	-3.734	4.23	-7.022		4.2315	-0.13348	4.2315	-0.09538
4.2285	-0.3078	4.2285	-0.704	4.2285	-1.539	4.2285	-3.763	4.2285	-7.13		4.23	-0.13369	4.23	-0.0955
4.227	-0.3026	4.227	-0.6944	4.227	-1.513	4.227	-3.726	4.227	-7.057		4.2285	-0.1353	4.2285	-0.09697
4.2255	-0.3026	4.2255	-0.6936	4.2255	-1.513	4.2255	-3.716	4.2255	-7.051		4.227	-0.13397	4.227	-0.09598
4.224	-0.3024	4.224	-0.6932	4.224	-1.512	4.224	-3.727	4.224	-7.002		4.2255	-0.1339	4.2255	-0.09589
4.2225	-0.3032	4.2225	-0.6952	4.2225	-1.516	4.2225	-3.708	4.2225	-7.032		4.224	-0.13378	4.224	-0.09523
4.221	-0.3024	4.221	-0.6948	4.221	-1.512	4.221	-3.743	4.221	-7.066		4.2225	-0.13389	4.2225	-0.09564
4.2195	-0.3034	4.2195	-0.6964	4.2195	-1.517	4.2195	-3.72	4.2195	-7.044		4.221	-0.13363	4.221	-0.0961
4.218	-0.3046	4.218	-0.6976	4.218	-1.523	4.218	-3.749	4.218	-7.036		4.2195	-0.13379	4.2195	-0.0958
4.2165	-0.3034	4.2165	-0.6952	4.2165	-1.517	4.2165	-3.72	4.2165	-7.016		4.218	-0.134	4.218	-0.09569
4.215	-0.305	4.215	-0.6972	4.215	-1.525	4.215	-3.741	4.215	-7.075		4.2165	-0.13364	4.2165	-0.09542
4.2135	-0.305	4.2135	-0.6992	4.2135	-1.525	4.2135	-3.731	4.2135	-7.071		4.215	-0.13395	4.215	-0.09622
4.212	-0.3044	4.212	-0.6976	4.212	-1.522	4.212	-3.742	4.212	-7.02		4.2135	-0.13387	4.2135	-0.09617
4.2105	-0.306	4.2105	-0.7008	4.2105	-1.53	4.2105	-3.733	4.2105	-7.053		4.212	-0.13366	4.212	-0.09547
4.209	-0.3062	4.209	-0.7016	4.209	-1.531	4.209	-3.767	4.209	-7.098		4.2105	-0.13396	4.2105	-0.09592
4.2075	-0.3056	4.2075	-0.7008	4.2075	-1.528	4.2075	-3.726	4.2075	-7.05		4.209	-0.13394	4.209	-0.09653
4.206	-0.3066	4.206	-0.7028	4.206	-1.533	4.206	-3.763	4.206	-7.059		4.2075	-0.13372	4.2075	-0.09588
4.2045	-0.3064	4.2045	-0.7016	4.2045	-1.532	4.2045	-3.736	4.2045	-7.046		4.206	-0.13388	4.206	-0.096
4.203	-0.3066	4.203	-0.7036	4.203	-1.533	4.203	-3.763	4.203	-7.094		4.2045	-0.13376	4.2045	-0.09583
4.2015	-0.3072	4.2015	-0.7036	4.2015	-1.536	4.2015	-3.754	4.2015	-7.087		4.203	-0.13373	4.203	-0.09648
4.2	-0.3078	4.2	-0.7044	4.2	-1.539	4.2	-3.771	4.2	-7.057		4.2015	-0.1338	4.2015	-0.09638
4.1985	-0.308	4.1985	-0.7056	4.1985	-1.54	4.1985	-3.742	4.1985	-7.072		4.2	-0.13387	4.2	-0.09598
4.197	-0.3076	4.197	-0.7044	4.197	-1.538	4.197	-3.78	4.197	-7.114		4.1985	-0.13384	4.1985	-0.09618
4.1955	-0.3086	4.1955	-0.7068	4.1955	-1.543	4.1955	-3.747	4.1955	-7.083		4.197	-0.13367	4.197	-0.09675
4.194	-0.309	4.194	-0.708	4.194	-1.545	4.194	-3.786	4.194	-7.079		4.1955	-0.13384	4.1955	-0.09633
4.1925	-0.3084	4.1925	-0.7068	4.1925	-1.542	4.1925	-3.755	4.1925	-7.077		4.194	-0.13386	4.194	-0.09627
4.191	-0.31	4.191	-0.7092	4.191	-1.55	4.191	-3.79	4.191	-7.125		4.1925	-0.13364	4.1925	-0.09625
4.1895	-0.3106	4.1895	-0.7116	4.1895	-1.553	4.1895	-3.77	4.1895	-7.12		4.191	-0.13395	4.191	-0.0969
4.188	-0.3088	4.188	-0.7072	4.188	-1.544	4.188	-3.778	4.188	-7.06		4.1895	-0.13402	4.1895	-0.09683
4.1865	-0.3102	4.1865	-0.7112	4.1865	-1.551	4.1865	-3.764	4.1865	-7.098		4.188	-0.13351	4.188	-0.09602
4.185	-0.3102	4.185	-0.71	4.185	-1.551	4.185	-3.796	4.185	-7.137		4.1865	-0.13377	4.1865	-0.09653
4.1835	-0.31	4.1835	-0.71	4.1835	-1.55	4.1835	-3.764	4.1835	-7.097		4.185	-0.1337	4.185	-0.09706
4.182	-0.3112	4.182	-0.7124	4.182	-1.556	4.182	-3.802	4.182	-7.098		4.1835	-0.13358	4.1835	-0.09652
4.1805	-0.3106	4.1805	-0.712	4.1805	-1.553	4.1805	-3.775	4.1805	-7.105		4.182	-0.13379	4.182	-0.09653
4.179	-0.311	4.179	-0.712	4.179	-1.555	4.179	-3.791	4.179	-7.129		4.1805	-0.13357	4.1805	-0.09663
4.1775	-0.311	4.1775	-0.7132	4.1775	-1.555	4.1775	-3.787	4.1775	-7.138		4.179	-0.13359	4.179	-0.09695
4.176	-0.311	4.176	-0.7132	4.176	-1.555	4.176	-3.803	4.176	-7.093		4.1775	-0.13352	4.1775	-0.09708
4.1745	-0.3122	4.1745	-0.7144	4.1745	-1.561	4.1745	-3.781	4.1745	-7.12		4.176	-0.13344	4.176	-0.09646
4.173	-0.3114	4.173	-0.714	4.173	-1.557	4.173	-3.812	4.173	-7.161		4.1745	-0.13365	4.1745	-0.09683
4.1715	-0.3124	4.1715	-0.7156	4.1715	-1.562	4.1715	-3.788	4.1715	-7.141		4.173	-0.13339	4.173	-0.09739
4.17	-0.3134	4.17	-0.7168	4.17	-1.567	4.17	-3.825	4.17	-7.124		4.1715	-0.13355	4.1715	-0.09712
4.1685	-0.3118	4.1685	-0.7148	4.1685	-1.559	4.1685	-3.786	4.1685	-7.118		4.17	-0.13372	4.17	-0.09689
4.167	-0.3128	4.167	-0.7164	4.167	-1.564	4.167	-3.813	4.167	-7.167		4.1685	-0.13326	4.1685	-0.0968
4.1655	-0.3134	4.1655	-0.7172	4.1655	-1.567	4.1655	-3.804	4.1655	-7.166		4.167	-0.13342	4.167	-0.09747
4.164	-0.3128	4.164	-0.716	4.164	-1.564	4.164	-3.808	4.164	-7.105		4.1655	-0.13349	4.1655	-0.09746
4.1625	-0.3136	4.1625	-0.7184	4.1625	-1.568	4.1625	-3.801	4.1625	-7.153		4.164	-0.13327	4.164	-0.09663
4.161	-0.314	4.161	-0.7188	4.161	-1.57	4.161	-3.833	4.161	-7.186		4.1625	-0.13339	4.1625	-0.09728
4.1595	-0.3138	4.1595	-0.7176	4.1595	-1.569	4.1595	-3.796	4.1595	-7.147		4.161	-0.13341	4.161	-0.09773
4.158	-0.3148	4.158	-0.7196	4.158	-1.574	4.158	-3.836	4.158	-7.151		4.1595	-0.13329	4.1595	-0.0972
4.1565	-0.3146	4.1565	-0.7192	4.1565	-1.573	4.1565	-3.805	4.1565	-7.153		4.158	-0.13345	4.158	-0.09725
4.155	-0.3148	4.155	-0.72	4.155	-1.574	4.155	-3.826	4.155	-7.182		4.1565	-0.13333	4.1565	-0.09728
4.1535	-0.315	4.1535	-0.7208	4.1535	-1.575	4.1535	-3.818	4.1535	-7.185		4.155	-0.1333	4.155	-0.09768
4.152	-0.3174	4.152	-0.7232	4.152	-1.587	4.152	-3.849	4.152	-7.171		4.1535	-0.13328	4.1535	-0.09772
4.1505	-0.3168	4.1505	-0.7236	4.1505	-1.584	4.1505	-3.811	4.1505	-7.172		4.152	-0.13378	4.152	-0.09753
4.149	-0.3162	4.149	-0.7216	4.149	-1.581	4.149	-3.85	4.149	-7.198		4.1505	-0.13356	4.1505	-0.09754
4.1475	-0.3168	4.1475	-0.7224	4.1475	-1.584	4.1475	-3.812	4.1475	-7.169		4.149	-0.13334	4.149	-0.09789
4.146	-0.3178	4.146	-0.7248	4.146	-1.589	4.146	-3.855	4.146	-7.172		4.1475	-0.13341	4.1475	-0.0975
4.1445	-0.3164	4.1445	-0.7224	4.1445	-1.582	4.1445	-3.82	4.1445	-7.171		4.146	-0.13357	4.146	-0.09754
4.143	-0.318	4.143	-0.7244	4.143	-1.59	4.143	-3.848	4.143	-7.21		4.1445	-0.13316	4.1445	-0.09753
4.1415	-0.3182	4.1415	-0.7256	4.1415	-1.591	4.1415	-3.838	4.1415	-7.212		4.143	-0.13347	4.143	-0.09806
4.14	-0.3172	4.14	-0.724	4.14	-1.586	4.14	-3.844	4.14	-7.156		4.1415	-0.13344	4.1415	-0.09808
4.1385	-0.3182	4.1385	-0.7264	4.1385	-1.591	4.1385	-3.831	4.1385	-7.194		4.14	-0.13313	4.14	-0.09732
4.137	-0.3184	4.137	-0.7264	4.137	-1.592	4.137	-3.867	4.137	-7.222		4.1385	-0.13329	4.1385	-0.09784
4.1355	-0.3186	4.1355	-0.7268	4.1355	-1.593	4.1355	-3.831	4.1355	-7.199		4.137	-0.13327	4.137	-0.09822
4.134	-0.3198	4.134	-0.7284	4.134	-1.599	4.134	-3.869	4.134	-7.198		4.1355	-0.13324	4.1355	-0.09791
4.1325	-0.3202	4.1325	-0.7288	4.1325	-1.601	4.1325	-3.844	4.1325	-7.213		4.134	-0.13345	4.134	-0.09789
4.131	-0.3198	4.131	-0.7284	4.131	-1.599	4.131	-3.858	4.131	-7.225		4.1325	-0.13347	4.1325	-0.0981
4.1295	-0.32	4.1295	-0.7296	4.1295	-1.6	4.1295	-3.853	4.1295	-7.233		4.131	-0.1333	4.131	-0.09826
4.128	-0.3198	4.128	-0.7292	4.128	-1.599	4.128	-3.862	4.128	-7.183		4.1295	-0.13327	4.1295	-0.09837
4.1265	-0.3212	4.1265	-0.7312	4.1265	-1.606	4.1265	-3.845	4.1265	-7.221		4.128	-0.13315	4.128	-0.09769
4.125	-0.3206	4.125	-0.7312	4.125	-1.603	4.125	-3.881	4.125	-7.244		4.1265	-0.13341	4.1265	-0.09821
4.1235	-0.3218	4.1235	-0.7324	4.1235	-1.609	4.1235	-3.846	4.1235	-7.228		4.125	-0.13319	4.125	-0.09852
4.122	-0.3222	4.122	-0.7336	4.122	-1.611	4.122	-3.888	4.122	-7.22		4.1235	-0.13341	4.1235	-0.0983
4.1205	-0.3212	4.1205	-0.732	4.1205	-1.606	4.1205	-3.852	4.1205	-7.223		4.122	-0.13343	4.122	-0.09819
4.119	-0.3226	4.119	-0.734	4.119	-1.613	4.119	-3.88	4.119	-7.259		4.1205	-0.13311	4.1205	-0.09823
4.1175	-0.323	4.1175	-0.7352	4.1175	-1.615	4.1175	-3.872	4.1175	-7.258		4.119	-0.13337	4.119	-0.09872
4.116	-0.3222	4.116	-0.734	4.116	-1.611	4.116	-3.877	4.116	-7.2		4.1175	-0.13339	4.1175	-0.09871
4.1145	-0.3242	4.1145	-0.7364	4.1145	-1.621	4.1145	-3.869	4.1145	-7.262		4.116	-0.13313	4.116	-0.09792
4.113	-0.3246	4.113	-0.7384	4.113	-1.623	4.113	-3.903	4.113	-7.288		4.1145	-0.13353	4.1145	-0.09876
4.1115	-0.3236	4.1115	-0.736	4.1115	-1.618	4.1115	-3.862	4.1115	-7.244		4.113	-0.13355	4.113	-0.09912
4.11	-0.3252	4.11	-0.7388	4.11	-1.626	4.11	-3.902	4.11	-7.244		4.1115	-0.13324	4.1115	-0.09852
4.1085	-0.3248	4.1085	-0.738	4.1085	-1.624	4.1085	-3.872	4.1085	-7.26		4.11	-0.13355	4.11	-0.09852
4.107	-0.3252	4.107	-0.7384	4.107	-1.626	4.107	-3.895	4.107	-7.274		4.1085	-0.13338	4.1085	-0.09874
4.1055	-0.3254	4.1055	-0.74	4.1055	-1.627	4.1055	-3.883	4.1055	-7.286		4.107	-0.1334	4.107	-0.09893
4.104	-0.3258	4.104	-0.74	4.104	-1.629	4.104	-3.902	4.104	-7.245		4.1055	-0.13337	4.1055	-0.09909
4.1025	-0.3264	4.1025	-0.742	4.1025	-1.632	4.1025	-3.878	4.1025	-7.276		4.104	-0.13339	4.104	-0.09853
4.101	-0.326	4.101	-0.7408	4.101	-1.63	4.101	-3.917	4.101	-7.311		4.1025	-0.13346	4.1025	-0.09895
4.0995	-0.3268	4.0995	-0.7416	4.0995	-1.634	4.0995	-3.886	4.0995	-7.28		4.101	-0.13329	4.101	-0.09943
4.098	-0.3278	4.098	-0.7444	4.098	-1.639	4.098	-3.92	4.098	-7.271		4.0995	-0.13341	4.0995	-0.09901
4.0965	-0.327	4.0965	-0.7428	4.0965	-1.635	4.0965	-3.889	4.0965	-7.282		4.098	-0.13357	4.098	-0.09889
4.095	-0.3288	4.095	-0.7456	4.095	-1.644	4.095	-3.924	4.095	-7.32		4.0965	-0.13331	4.0965	-0.09904
4.0935	-0.3288	4.0935	-0.7468	4.0935	-1.644	4.0935	-3.91	4.0935	-7.327		4.095	-0.13366	4.095	-0.09955
4.092	-0.328	4.092	-0.7444	4.092	-1.64	4.092	-3.917	4.092	-7.262		4.0935	-0.13359	4.0935	-0.09965
4.0905	-0.3292	4.0905	-0.7476	4.0905	-1.646	4.0905	-3.901	4.0905	-7.31		4.092	-0.13332	4.092	-0.09876
4.089	-0.3296	4.089	-0.7476	4.089	-1.648	4.089	-3.938	4.089	-7.345		4.0905	-0.13353	4.0905	-0.09942
4.0875	-0.3292	4.0875	-0.7476	4.0875	-1.646	4.0875	-3.9	4.0875	-7.311		4.089	-0.13355	4.089	-0.09989
4.086	-0.331	4.086	-0.7496	4.086	-1.655	4.086	-3.945	4.086	-7.305		4.0875	-0.13338	4.0875	-0.09943
4.0845	-0.3308	4.0845	-0.75	4.0845	-1.654	4.0845	-3.918	4.0845	-7.334		4.086	-0.13374	4.086	-0.09935
4.083	-0.3308	4.083	-0.75	4.083	-1.654	4.083	-3.934	4.083	-7.341		4.0845	-0.13362	4.0845	-0.09974
4.0815	-0.3314	4.0815	-0.7508	4.0815	-1.657	4.0815	-3.926	4.0815	-7.354		4.083	-0.13354	4.083	-0.09984
4.08	-0.3314	4.08	-0.7516	4.08	-1.657	4.08	-3.945	4.08	-7.307		4.0815	-0.13361	4.0815	-0.10001
4.0785	-0.332	4.0785	-0.7528	4.0785	-1.66	4.0785	-3.924	4.0785	-7.343		4.08	-0.13354	4.08	-0.09938
4.077	-0.3318	4.077	-0.7528	4.077	-1.659	4.077	-3.957	4.077	-7.369		4.0785	-0.13361	4.0785	-0.09986
4.0755	-0.3332	4.0755	-0.7552	4.0755	-1.666	4.0755	-3.937	4.0755	-7.363		4.077	-0.13348	4.077	-0.10022
4.074	-0.334	4.074	-0.7576	4.074	-1.67	4.074	-3.965	4.074	-7.34		4.0755	-0.13374	4.0755	-0.10014
4.0725	-0.3328	4.0725	-0.7544	4.0725	-1.664	4.0725	-3.931	4.0725	-7.349		4.074	-0.13386	4.074	-0.09982
4.071	-0.3338	4.071	-0.756	4.071	-1.669	4.071	-3.96	4.071	-7.386		4.0725	-0.1335	4.0725	-0.09995
4.0695	-0.3348	4.0695	-0.7584	4.0695	-1.674	4.0695	-3.954	4.0695	-7.391		4.071	-0.13366	4.071	-0.10045
4.068	-0.3342	4.068	-0.7572	4.068	-1.671	4.068	-3.962	4.068	-7.327		4.0695	-0.13383	4.0695	-0.10052
4.0665	-0.3358	4.0665	-0.7604	4.0665	-1.679	4.0665	-3.949	4.0665	-7.39		4.068	-0.13361	4.068	-0.09965
4.065	-0.3356	4.065	-0.7604	4.065	-1.678	4.065	-3.981	4.065	-7.411		4.0665	-0.13392	4.0665	-0.1005
4.0635	-0.3358	4.0635	-0.7596	4.0635	-1.679	4.0635	-3.946	4.0635	-7.387		4.065	-0.13379	4.065	-0.10079
4.062	-0.3366	4.062	-0.762	4.062	-1.683	4.062	-3.989	4.062	-7.375		4.0635	-0.13377	4.0635	-0.10046
4.0605	-0.3362	4.0605	-0.7616	4.0605	-1.681	4.0605	-3.957	4.0605	-7.396		4.062	-0.13388	4.062	-0.1003
4.059	-0.337	4.059	-0.7636	4.059	-1.685	4.059	-3.983	4.059	-7.416		4.0605	-0.13371	4.0605	-0.10059
4.0575	-0.3374	4.0575	-0.7636	4.0575	-1.687	4.0575	-3.976	4.0575	-7.429		4.059	-0.13383	4.059	-0.10086
4.056	-0.338	4.056	-0.7656	4.056	-1.69	4.056	-3.996	4.056	-7.385		4.0575	-0.13385	4.0575	-0.10103
4.0545	-0.3384	4.0545	-0.766	4.0545	-1.692	4.0545	-3.966	4.0545	-7.418		4.056	-0.13392	4.056	-0.10044
4.053	-0.3382	4.053	-0.7648	4.053	-1.691	4.053	-4.007	4.053	-7.446		4.0545	-0.13394	4.0545	-0.10088
4.0515	-0.3388	4.0515	-0.7664	4.0515	-1.694	4.0515	-3.973	4.0515	-7.429		4.053	-0.13382	4.053	-0.10127
4.05	-0.34	4.05	-0.768	4.05	-1.7	4.05	-4.011	4.05	-7.414		4.0515	-0.13389	4.0515	-0.10103
4.0485	-0.3392	4.0485	-0.7672	4.0485	-1.696	4.0485	-3.979	4.0485	-7.425		4.05	-0.1341	4.05	-0.10083
4.047	-0.3404	4.047	-0.77	4.047	-1.702	4.047	-4.011	4.047	-7.464		4.0485	-0.13383	4.0485	-0.10098
4.0455	-0.3412	4.0455	-0.7704	4.0455	-1.706	4.0455	-4	4.0455	-7.468		4.047	-0.13405	4.047	-0.10151
4.044	-0.3402	4.044	-0.7688	4.044	-1.701	4.044	-4.007	4.044	-7.401		4.0455	-0.13416	4.0455	-0.10156
4.0425	-0.3414	4.0425	-0.7712	4.0425	-1.707	4.0425	-3.992	4.0425	-7.459		4.044	-0.13385	4.044	-0.10065
4.041	-0.3414	4.041	-0.772	4.041	-1.707	4.041	-4.028	4.041	-7.49		4.0425	-0.13406	4.0425	-0.10144
4.0395	-0.3412	4.0395	-0.772	4.0395	-1.706	4.0395	-3.992	4.0395	-7.459		4.041	-0.13399	4.041	-0.10186
4.038	-0.3422	4.038	-0.7744	4.038	-1.711	4.038	-4.036	4.038	-7.454		4.0395	-0.13386	4.0395	-0.10144
4.0365	-0.343	4.0365	-0.7752	4.0365	-1.715	4.0365	-4.009	4.0365	-7.482		4.038	-0.13403	4.038	-0.10137
4.035	-0.343	4.035	-0.774	4.035	-1.715	4.035	-4.03	4.035	-7.494		4.0365	-0.13415	4.0365	-0.10176
4.0335	-0.343	4.0335	-0.7752	4.0335	-1.715	4.0335	-4.016	4.0335	-7.49		4.035	-0.13407	4.035	-0.10192
4.032	-0.3424	4.032	-0.7756	4.032	-1.712	4.032	-4.031	4.032	-7.456		4.0335	-0.134	4.0335	-0.10186
4.0305	-0.344	4.0305	-0.7776	4.0305	-1.72	4.0305	-4.012	4.0305	-7.484		4.032	-0.13378	4.032	-0.1014
4.029	-0.3434	4.029	-0.7768	4.029	-1.717	4.029	-4.046	4.029	-7.516		4.0305	-0.13409	4.0305	-0.10178
4.0275	-0.3438	4.0275	-0.778	4.0275	-1.719	4.0275	-4.016	4.0275	-7.5		4.029	-0.13387	4.029	-0.10222
4.026	-0.3448	4.026	-0.7796	4.026	-1.724	4.026	-4.055	4.026	-7.495		4.0275	-0.13389	4.0275	-0.102
4.0245	-0.3436	4.0245	-0.7768	4.0245	-1.718	4.0245	-4.014	4.0245	-7.487		4.026	-0.13405	4.026	-0.10193
4.023	-0.3444	4.023	-0.7792	4.023	-1.722	4.023	-4.047	4.023	-7.527		4.0245	-0.13369	4.0245	-0.10182
4.0215	-0.3448	4.0215	-0.7808	4.0215	-1.724	4.0215	-4.031	4.0215	-7.528		4.023	-0.13381	4.023	-0.10237
4.02	-0.344	4.02	-0.7788	4.02	-1.72	4.02	-4.049	4.02	-7.477		4.0215	-0.13383	4.0215	-0.10238
4.0185	-0.3452	4.0185	-0.7816	4.0185	-1.726	4.0185	-4.031	4.0185	-7.52		4.02	-0.13356	4.02	-0.10169
4.017	-0.3454	4.017	-0.782	4.017	-1.727	4.017	-4.062	4.017	-7.561		4.0185	-0.13377	4.0185	-0.10227
4.0155	-0.345	4.0155	-0.78	4.0155	-1.725	4.0155	-4.02	4.0155	-7.511		4.017	-0.13375	4.017	-0.10283
4.014	-0.3454	4.014	-0.7816	4.014	-1.727	4.014	-4.067	4.014	-7.513		4.0155	-0.13358	4.0155	-0.10215
4.0125	-0.3454	4.0125	-0.7812	4.0125	-1.727	4.0125	-4.031	4.0125	-7.518		4.014	-0.1336	4.014	-0.10218
4.011	-0.3452	4.011	-0.7824	4.011	-1.726	4.011	-4.057	4.011	-7.546		4.0125	-0.13352	4.0125	-0.10224
4.0095	-0.3458	4.0095	-0.7824	4.0095	-1.729	4.0095	-4.043	4.0095	-7.551		4.011	-0.1334	4.011	-0.10263
4.008	-0.346	4.008	-0.7836	4.008	-1.73	4.008	-4.066	4.008	-7.512		4.0095	-0.13347	4.0095	-0.10269
4.0065	-0.3464	4.0065	-0.7844	4.0065	-1.732	4.0065	-4.03	4.0065	-7.527		4.008	-0.13344	4.008	-0.10216
4.005	-0.3458	4.005	-0.7828	4.005	-1.729	4.005	-4.07	4.005	-7.573		4.0065	-0.13346	4.0065	-0.10237
4.0035	-0.3462	4.0035	-0.7824	4.0035	-1.731	4.0035	-4.036	4.0035	-7.542		4.005	-0.13324	4.005	-0.10299
4.002	-0.3472	4.002	-0.7848	4.002	-1.736	4.002	-4.073	4.002	-7.533		4.0035	-0.13326	4.0035	-0.10257
4.0005	-0.3462	4.0005	-0.7828	4.0005	-1.731	4.0005	-4.039	4.0005	-7.535		4.002	-0.13343	4.002	-0.10245
3.999	-0.348	3.999	-0.7864	3.999	-1.74	3.999	-4.077	3.999	-7.598		4.0005	-0.13311	4.0005	-0.10248
3.9975	-0.3484	3.9975	-0.788	3.9975	-1.742	3.9975	-4.055	3.9975	-7.577		3.999	-0.13347	3.999	-0.10333
3.996	-0.3468	3.996	-0.7836	3.996	-1.734	3.996	-4.066	3.996	-7.516		3.9975	-0.13349	3.9975	-0.10305
3.9945	-0.3482	3.9945	-0.786	3.9945	-1.741	3.9945	-4.042	3.9945	-7.554		3.996	-0.13303	3.996	-0.10222
3.993	-0.3476	3.993	-0.786	3.993	-1.738	3.993	-4.082	3.993	-7.591		3.9945	-0.13329	3.9945	-0.10273
3.9915	-0.3474	3.9915	-0.7852	3.9915	-1.737	3.9915	-4.041	3.9915	-7.55		3.993	-0.13307	3.993	-0.10324
3.99	-0.3482	3.99	-0.7872	3.99	-1.741	3.99	-4.087	3.99	-7.555		3.9915	-0.13295	3.9915	-0.10268
3.9885	-0.3482	3.9885	-0.7868	3.9885	-1.741	3.9885	-4.049	3.9885	-7.559		3.99	-0.13307	3.99	-0.10275
3.987	-0.3488	3.987	-0.7872	3.987	-1.744	3.987	-4.073	3.987	-7.585		3.9885	-0.13299	3.9885	-0.1028
3.9855	-0.3488	3.9855	-0.7872	3.9855	-1.744	3.9855	-4.056	3.9855	-7.581		3.987	-0.13306	3.987	-0.10316
3.984	-0.3484	3.984	-0.7872	3.984	-1.742	3.984	-4.078	3.984	-7.539		3.9855	-0.13299	3.9855	-0.1031
3.9825	-0.3494	3.9825	-0.7888	3.9825	-1.747	3.9825	-4.053	3.9825	-7.572		3.984	-0.13282	3.984	-0.10253
3.981	-0.3492	3.981	-0.7884	3.981	-1.746	3.981	-4.086	3.981	-7.601		3.9825	-0.13298	3.9825	-0.10298
3.9795	-0.3502	3.9795	-0.79	3.9795	-1.751	3.9795	-4.065	3.9795	-7.589		3.981	-0.13286	3.981	-0.10337
3.978	-0.351	3.978	-0.7912	3.978	-1.755	3.978	-4.097	3.978	-7.568		3.9795	-0.13302	3.9795	-0.10321
3.9765	-0.3498	3.9765	-0.788	3.9765	-1.749	3.9765	-4.052	3.9765	-7.56		3.978	-0.13314	3.978	-0.10292
3.975	-0.3506	3.975	-0.79	3.975	-1.753	3.975	-4.091	3.975	-7.612		3.9765	-0.13278	3.9765	-0.10282
3.9735	-0.351	3.9735	-0.792	3.9735	-1.755	3.9735	-4.069	3.9735	-7.602		3.975	-0.13289	3.975	-0.10352
3.972	-0.3504	3.972	-0.79	3.972	-1.752	3.972	-4.084	3.972	-7.551		3.9735	-0.13292	3.9735	-0.10339
3.9705	-0.351	3.9705	-0.7924	3.9705	-1.755	3.9705	-4.075	3.9705	-7.591		3.972	-0.1327	3.972	-0.10269
3.969	-0.352	3.969	-0.7928	3.969	-1.76	3.969	-4.107	3.969	-7.627		3.9705	-0.13276	3.9705	-0.10324
3.9675	-0.3514	3.9675	-0.7916	3.9675	-1.757	3.9675	-4.057	3.9675	-7.578		3.969	-0.13293	3.969	-0.10373
3.966	-0.352	3.966	-0.794	3.966	-1.76	3.966	-4.111	3.966	-7.585		3.9675	-0.13271	3.9675	-0.10306
3.9645	-0.352	3.9645	-0.7936	3.9645	-1.76	3.9645	-4.072	3.9645	-7.597		3.966	-0.13278	3.966	-0.10316
3.963	-0.3524	3.963	-0.7936	3.963	-1.762	3.963	-4.103	3.963	-7.615		3.9645	-0.1327	3.9645	-0.10332
3.9615	-0.3526	3.9615	-0.7952	3.9615	-1.763	3.9615	-4.082	3.9615	-7.617		3.963	-0.13273	3.963	-0.10356
3.96	-0.3536	3.96	-0.796	3.96	-1.768	3.96	-4.114	3.96	-7.588		3.9615	-0.1327	3.9615	-0.10359
3.9585	-0.3538	3.9585	-0.7968	3.9585	-1.769	3.9585	-4.08	3.9585	-7.606		3.96	-0.13286	3.96	-0.1032
3.957	-0.3532	3.957	-0.7952	3.957	-1.766	3.957	-4.115	3.957	-7.64		3.9585	-0.13284	3.9585	-0.10344
3.9555	-0.3536	3.9555	-0.796	3.9555	-1.768	3.9555	-4.083	3.9555	-7.608		3.957	-0.13262	3.957	-0.1039
3.954	-0.3542	3.954	-0.7984	3.954	-1.771	3.954	-4.124	3.954	-7.607		3.9555	-0.13264	3.9555	-0.10347
3.9525	-0.3538	3.9525	-0.7968	3.9525	-1.769	3.9525	-4.085	3.9525	-7.598		3.954	-0.13271	3.954	-0.10346
3.951	-0.355	3.951	-0.7984	3.951	-1.775	3.951	-4.118	3.951	-7.65		3.9525	-0.13254	3.9525	-0.10333
3.9495	-0.3556	3.9495	-0.8	3.9495	-1.778	3.9495	-4.103	3.9495	-7.636		3.951	-0.13275	3.951	-0.10404
3.948	-0.3542	3.948	-0.798	3.948	-1.771	3.948	-4.116	3.948	-7.58		3.9495	-0.13282	3.9495	-0.10385
3.9465	-0.3554	3.9465	-0.7996	3.9465	-1.777	3.9465	-4.098	3.9465	-7.623		3.948	-0.13241	3.948	-0.10309
3.945	-0.3558	3.945	-0.8	3.945	-1.779	3.945	-4.131	3.945	-7.664		3.9465	-0.13262	3.9465	-0.10367
3.9435	-0.3556	3.9435	-0.7996	3.9435	-1.778	3.9435	-4.092	3.9435	-7.618		3.945	-0.13264	3.945	-0.10423
3.942	-0.3564	3.942	-0.8016	3.942	-1.782	3.942	-4.14	3.942	-7.622		3.9435	-0.13252	3.9435	-0.1036
3.9405	-0.3568	3.9405	-0.802	3.9405	-1.784	3.9405	-4.108	3.9405	-7.647		3.942	-0.13264	3.942	-0.10366
3.939	-0.3568	3.939	-0.8016	3.939	-1.784	3.939	-4.128	3.939	-7.655		3.9405	-0.13266	3.9405	-0.104
3.9375	-0.3574	3.9375	-0.8024	3.9375	-1.787	3.9375	-4.115	3.9375	-7.66		3.939	-0.13258	3.939	-0.10411
3.936	-0.3572	3.936	-0.8024	3.936	-1.786	3.936	-4.136	3.936	-7.613		3.9375	-0.13265	3.9375	-0.10418
3.9345	-0.3578	3.9345	-0.804	3.9345	-1.789	3.9345	-4.106	3.9345	-7.644		3.936	-0.13253	3.936	-0.10354
3.933	-0.3574	3.933	-0.8032	3.933	-1.787	3.933	-4.147	3.933	-7.667		3.9345	-0.1326	3.9345	-0.10396
3.9315	-0.358	3.9315	-0.804	3.9315	-1.79	3.9315	-4.115	3.9315	-7.665		3.933	-0.13243	3.933	-0.10427
3.93	-0.3586	3.93	-0.8064	3.93	-1.793	3.93	-4.154	3.93	-7.649		3.9315	-0.1325	3.9315	-0.10424
3.9285	-0.3576	3.9285	-0.8036	3.9285	-1.788	3.9285	-4.112	3.9285	-7.652		3.93	-0.13256	3.93	-0.10403
3.927	-0.359	3.927	-0.8056	3.927	-1.795	3.927	-4.15	3.927	-7.685		3.9285	-0.13225	3.9285	-0.10407
3.9255	-0.3594	3.9255	-0.8068	3.9255	-1.797	3.9255	-4.132	3.9255	-7.685		3.927	-0.13251	3.927	-0.10452
3.924	-0.3586	3.924	-0.8052	3.924	-1.793	3.924	-4.146	3.924	-7.632		3.9255	-0.13253	3.9255	-0.10452
3.9225	-0.3604	3.9225	-0.8088	3.9225	-1.802	3.9225	-4.143	3.9225	-7.696		3.924	-0.13226	3.924	-0.1038
3.921	-0.362	3.921	-0.812	3.921	-1.81	3.921	-4.175	3.921	-7.73		3.9225	-0.13262	3.9225	-0.10467
3.9195	-0.36	3.9195	-0.8084	3.9195	-1.8	3.9195	-4.127	3.9195	-7.678		3.921	-0.13293	3.921	-0.10513
3.918	-0.361	3.918	-0.8096	3.918	-1.805	3.918	-4.172	3.918	-7.668		3.9195	-0.13238	3.9195	-0.10442
3.9165	-0.3602	3.9165	-0.8084	3.9165	-1.801	3.9165	-4.131	3.9165	-7.68		3.918	-0.13254	3.918	-0.10428
3.915	-0.3612	3.915	-0.8092	3.915	-1.806	3.915	-4.16	3.915	-7.702		3.9165	-0.13227	3.9165	-0.10445
3.9135	-0.3614	3.9135	-0.8104	3.9135	-1.807	3.9135	-4.146	3.9135	-7.71		3.915	-0.13244	3.915	-0.10475
3.912	-0.3616	3.912	-0.8108	3.912	-1.808	3.912	-4.17	3.912	-7.662		3.9135	-0.13241	3.9135	-0.10486
3.9105	-0.3622	3.9105	-0.8112	3.9105	-1.811	3.9105	-4.143	3.9105	-7.697		3.912	-0.13238	3.912	-0.1042
3.909	-0.362	3.909	-0.81	3.909	-1.81	3.909	-4.181	3.909	-7.725		3.9105	-0.13245	3.9105	-0.10468
3.9075	-0.3624	3.9075	-0.8116	3.9075	-1.812	3.9075	-4.144	3.9075	-7.702		3.909	-0.13233	3.909	-0.10506
3.906	-0.3636	3.906	-0.8132	3.906	-1.818	3.906	-4.184	3.906	-7.693		3.9075	-0.13235	3.9075	-0.10475
3.9045	-0.3624	3.9045	-0.8116	3.9045	-1.812	3.9045	-4.148	3.9045	-7.694		3.906	-0.13256	3.906	-0.10462
3.903	-0.3634	3.903	-0.814	3.903	-1.817	3.903	-4.186	3.903	-7.737		3.9045	-0.1322	3.9045	-0.10464
3.9015	-0.3642	3.9015	-0.8152	3.9015	-1.821	3.9015	-4.164	3.9015	-7.74		3.903	-0.13237	3.903	-0.10522
3.9	-0.363	3.9	-0.8124	3.9	-1.815	3.9	-4.179	3.9	-7.674		3.9015	-0.13248	3.9015	-0.10526
3.8985	-0.3642	3.8985	-0.8164	3.8985	-1.821	3.8985	-4.156	3.8985	-7.723		3.9	-0.13212	3.9	-0.10437
3.897	-0.3644	3.897	-0.816	3.897	-1.822	3.897	-4.195	3.897	-7.748		3.8985	-0.13233	3.8985	-0.10503
3.8955	-0.3638	3.8955	-0.814	3.8955	-1.819	3.8955	-4.158	3.8955	-7.719		3.897	-0.13231	3.897	-0.10537
3.894	-0.3652	3.894	-0.818	3.894	-1.826	3.894	-4.2	3.894	-7.71		3.8955	-0.13209	3.8955	-0.10498
3.8925	-0.365	3.8925	-0.8156	3.8925	-1.825	3.8925	-4.167	3.8925	-7.732		3.894	-0.13235	3.894	-0.10486
3.891	-0.3652	3.891	-0.816	3.891	-1.826	3.891	-4.194	3.891	-7.751		3.8925	-0.13222	3.8925	-0.10516
3.8895	-0.3656	3.8895	-0.8172	3.8895	-1.828	3.8895	-4.177	3.8895	-7.76		3.891	-0.1322	3.891	-0.10541
3.888	-0.3654	3.888	-0.8168	3.888	-1.827	3.888	-4.198	3.888	-7.705		3.8895	-0.13222	3.8895	-0.10554
3.8865	-0.3664	3.8865	-0.8188	3.8865	-1.832	3.8865	-4.17	3.8865	-7.744		3.888	-0.1321	3.888	-0.10479
3.885	-0.366	3.885	-0.8176	3.885	-1.83	3.885	-4.207	3.885	-7.769		3.8865	-0.13226	3.8865	-0.10532
3.8835	-0.3672	3.8835	-0.8208	3.8835	-1.836	3.8835	-4.179	3.8835	-7.761		3.885	-0.13209	3.885	-0.10566
3.882	-0.3678	3.882	-0.822	3.882	-1.839	3.882	-4.215	3.882	-7.739		3.8835	-0.1323	3.8835	-0.10555
3.8805	-0.3664	3.8805	-0.8188	3.8805	-1.832	3.8805	-4.179	3.8805	-7.74		3.882	-0.13237	3.882	-0.10525
3.879	-0.3676	3.879	-0.8204	3.879	-1.838	3.879	-4.209	3.879	-7.782		3.8805	-0.13196	3.8805	-0.10526
3.8775	-0.3682	3.8775	-0.822	3.8775	-1.841	3.8775	-4.197	3.8775	-7.786		3.879	-0.13217	3.879	-0.10584
3.876	-0.3676	3.876	-0.8208	3.876	-1.838	3.876	-4.211	3.876	-7.726		3.8775	-0.13224	3.8775	-0.10589
3.8745	-0.3684	3.8745	-0.8228	3.8745	-1.842	3.8745	-4.189	3.8745	-7.771		3.876	-0.13202	3.876	-0.10507
3.873	-0.3692	3.873	-0.8236	3.873	-1.846	3.873	-4.23	3.873	-7.801		3.8745	-0.13214	3.8745	-0.10569
3.8715	-0.3682	3.8715	-0.8224	3.8715	-1.841	3.8715	-4.186	3.8715	-7.767		3.873	-0.13226	3.873	-0.10609
3.87	-0.3696	3.87	-0.8244	3.87	-1.848	3.87	-4.231	3.87	-7.76		3.8715	-0.13194	3.8715	-0.10563
3.8685	-0.369	3.8685	-0.8236	3.8685	-1.845	3.8685	-4.193	3.8685	-7.776		3.87	-0.1322	3.87	-0.10554
3.867	-0.3694	3.867	-0.8248	3.867	-1.847	3.867	-4.224	3.867	-7.795		3.8685	-0.13198	3.8685	-0.10575
3.8655	-0.3696	3.8655	-0.8252	3.8655	-1.848	3.8655	-4.206	3.8655	-7.8		3.867	-0.13201	3.867	-0.10601
3.864	-0.3702	3.864	-0.8268	3.864	-1.851	3.864	-4.235	3.864	-7.772		3.8655	-0.13198	3.8655	-0.10608
3.8625	-0.3706	3.8625	-0.8264	3.8625	-1.853	3.8625	-4.196	3.8625	-7.788		3.864	-0.13205	3.864	-0.1057
3.861	-0.37	3.861	-0.826	3.861	-1.85	3.861	-4.239	3.861	-7.818		3.8625	-0.13207	3.8625	-0.10592
3.8595	-0.3706	3.8595	-0.8264	3.8595	-1.853	3.8595	-4.203	3.8595	-7.8		3.861	-0.13185	3.861	-0.10632
3.858	-0.3718	3.858	-0.8288	3.858	-1.859	3.858	-4.243	3.858	-7.791		3.8595	-0.13192	3.8595	-0.10608
3.8565	-0.3706	3.8565	-0.8264	3.8565	-1.853	3.8565	-4.209	3.8565	-7.79		3.858	-0.13213	3.858	-0.10596
3.855	-0.3718	3.855	-0.8288	3.855	-1.859	3.855	-4.246	3.855	-7.837		3.8565	-0.13177	3.8565	-0.10594
3.8535	-0.3724	3.8535	-0.83	3.8535	-1.862	3.8535	-4.225	3.8535	-7.829		3.855	-0.13198	3.855	-0.10658
3.852	-0.3718	3.852	-0.8276	3.852	-1.859	3.852	-4.239	3.852	-7.775		3.8535	-0.13205	3.8535	-0.10647
3.8505	-0.3726	3.8505	-0.8304	3.8505	-1.863	3.8505	-4.222	3.8505	-7.817		3.852	-0.13183	3.852	-0.10574
3.849	-0.3728	3.849	-0.8304	3.849	-1.864	3.849	-4.255	3.849	-7.849		3.8505	-0.13195	3.8505	-0.10631
3.8475	-0.3722	3.8475	-0.8292	3.8475	-1.861	3.8475	-4.218	3.8475	-7.812		3.849	-0.13192	3.849	-0.10675
3.846	-0.3736	3.846	-0.8324	3.846	-1.868	3.846	-4.261	3.846	-7.815		3.8475	-0.1317	3.8475	-0.10624
3.8445	-0.3744	3.8445	-0.8336	3.8445	-1.872	3.8445	-4.24	3.8445	-7.846		3.846	-0.13196	3.846	-0.10628
3.843	-0.3742	3.843	-0.8328	3.843	-1.871	3.843	-4.253	3.843	-7.846		3.8445	-0.13208	3.8445	-0.10671
3.8415	-0.3742	3.8415	-0.8332	3.8415	-1.871	3.8415	-4.237	3.8415	-7.846		3.843	-0.13196	3.843	-0.10671
3.84	-0.374	3.84	-0.832	3.84	-1.87	3.84	-4.258	3.84	-7.811		3.8415	-0.13188	3.8415	-0.10671
3.8385	-0.3746	3.8385	-0.834	3.8385	-1.873	3.8385	-4.232	3.8385	-7.837		3.84	-0.13176	3.84	-0.10623
3.837	-0.3746	3.837	-0.8332	3.837	-1.873	3.837	-4.266	3.837	-7.873		3.8385	-0.13183	3.8385	-0.10658
3.8355	-0.3752	3.8355	-0.8348	3.8355	-1.876	3.8355	-4.237	3.8355	-7.846		3.837	-0.13175	3.837	-0.10707
3.834	-0.376	3.834	-0.836	3.834	-1.88	3.834	-4.276	3.834	-7.849		3.8355	-0.13182	3.8355	-0.10671
3.8325	-0.3744	3.8325	-0.8332	3.8325	-1.872	3.8325	-4.239	3.8325	-7.832		3.834	-0.13194	3.834	-0.10675
3.831	-0.3758	3.831	-0.8352	3.831	-1.879	3.831	-4.269	3.831	-7.886		3.8325	-0.13148	3.8325	-0.10652
3.8295	-0.3764	3.8295	-0.8364	3.8295	-1.882	3.8295	-4.251	3.8295	-7.872		3.831	-0.13174	3.831	-0.10725
3.828	-0.3758	3.828	-0.8348	3.828	-1.879	3.828	-4.268	3.828	-7.832		3.8295	-0.13181	3.8295	-0.10706
3.8265	-0.377	3.8265	-0.8376	3.8265	-1.885	3.8265	-4.253	3.8265	-7.87		3.828	-0.13159	3.828	-0.10652
3.825	-0.3772	3.825	-0.838	3.825	-1.886	3.825	-4.286	3.825	-7.912		3.8265	-0.13181	3.8265	-0.10703
3.8235	-0.3764	3.8235	-0.8368	3.8235	-1.882	3.8235	-4.244	3.8235	-7.861		3.825	-0.13178	3.825	-0.1076
3.822	-0.3778	3.822	-0.8384	3.822	-1.889	3.822	-4.292	3.822	-7.87		3.8235	-0.13151	3.8235	-0.10691
3.8205	-0.3774	3.8205	-0.838	3.8205	-1.887	3.8205	-4.251	3.8205	-7.869		3.822	-0.13177	3.822	-0.10703
3.819	-0.3776	3.819	-0.8388	3.819	-1.888	3.819	-4.284	3.819	-7.906		3.8205	-0.1316	3.8205	-0.10702
3.8175	-0.378	3.8175	-0.8396	3.8175	-1.89	3.8175	-4.264	3.8175	-7.896		3.819	-0.13157	3.819	-0.10752
3.816	-0.378	3.816	-0.8396	3.816	-1.89	3.816	-4.288	3.816	-7.87		3.8175	-0.13159	3.8175	-0.10739
3.8145	-0.3788	3.8145	-0.84	3.8145	-1.894	3.8145	-4.259	3.8145	-7.882		3.816	-0.13152	3.816	-0.10703
3.813	-0.3782	3.813	-0.8396	3.813	-1.891	3.813	-4.293	3.813	-7.93		3.8145	-0.13164	3.8145	-0.1072
3.8115	-0.3788	3.8115	-0.84	3.8115	-1.894	3.8115	-4.262	3.8115	-7.899		3.813	-0.13142	3.813	-0.10785
3.81	-0.3796	3.81	-0.842	3.81	-1.898	3.81	-4.303	3.81	-7.899		3.8115	-0.13149	3.8115	-0.10743
3.8085	-0.379	3.8085	-0.84	3.8085	-1.895	3.8085	-4.26	3.8085	-7.894		3.81	-0.1316	3.81	-0.10743
3.807	-0.3802	3.807	-0.8432	3.807	-1.901	3.807	-4.305	3.807	-7.943		3.8085	-0.13139	3.8085	-0.10736
3.8055	-0.3808	3.8055	-0.8436	3.8055	-1.904	3.8055	-4.28	3.8055	-7.933		3.807	-0.1316	3.807	-0.10802
3.804	-0.3792	3.804	-0.8416	3.804	-1.896	3.804	-4.295	3.804	-7.877		3.8055	-0.13167	3.8055	-0.10789
3.8025	-0.3804	3.8025	-0.8436	3.8025	-1.902	3.8025	-4.275	3.8025	-7.923		3.804	-0.13121	3.804	-0.10713
3.801	-0.3804	3.801	-0.8436	3.801	-1.902	3.801	-4.312	3.801	-7.95		3.8025	-0.13142	3.8025	-0.10775
3.7995	-0.3804	3.7995	-0.8428	3.7995	-1.902	3.7995	-4.271	3.7995	-7.916		3.801	-0.13135	3.801	-0.10812
3.798	-0.3812	3.798	-0.8448	3.798	-1.906	3.798	-4.317	3.798	-7.917		3.7995	-0.13127	3.7995	-0.10766
3.7965	-0.3816	3.7965	-0.8448	3.7965	-1.908	3.7965	-4.282	3.7965	-7.929		3.798	-0.13139	3.798	-0.10767
3.795	-0.381	3.795	-0.8448	3.795	-1.905	3.795	-4.309	3.795	-7.948		3.7965	-0.13141	3.7965	-0.10783
3.7935	-0.382	3.7935	-0.8448	3.7935	-1.91	3.7935	-4.291	3.7935	-7.948		3.795	-0.13119	3.795	-0.10809
3.792	-0.3822	3.792	-0.846	3.792	-1.911	3.792	-4.314	3.792	-7.909		3.7935	-0.13135	3.7935	-0.10809
3.7905	-0.3826	3.7905	-0.8468	3.7905	-1.913	3.7905	-4.284	3.7905	-7.942		3.792	-0.13133	3.792	-0.10756
3.789	-0.3826	3.789	-0.846	3.789	-1.913	3.789	-4.328	3.789	-7.971		3.7905	-0.13135	3.7905	-0.10801
3.7875	-0.3838	3.7875	-0.8484	3.7875	-1.919	3.7875	-4.29	3.7875	-7.956		3.789	-0.13127	3.789	-0.10841
3.786	-0.3844	3.786	-0.8492	3.786	-1.922	3.786	-4.333	3.786	-7.942		3.7875	-0.13149	3.7875	-0.1082
3.7845	-0.3834	3.7845	-0.8464	3.7845	-1.917	3.7845	-4.289	3.7845	-7.945		3.786	-0.13156	3.786	-0.10801
3.783	-0.3842	3.783	-0.848	3.783	-1.921	3.783	-4.325	3.783	-7.979		3.7845	-0.13124	3.7845	-0.10805
3.7815	-0.3846	3.7815	-0.8496	3.7815	-1.923	3.7815	-4.304	3.7815	-7.978		3.783	-0.13136	3.783	-0.10851
3.78	-0.3832	3.78	-0.8484	3.78	-1.916	3.78	-4.323	3.78	-7.931		3.7815	-0.13138	3.7815	-0.1085
3.7785	-0.385	3.7785	-0.8504	3.7785	-1.925	3.7785	-4.302	3.7785	-7.976		3.78	-0.13097	3.78	-0.10786
3.777	-0.3854	3.777	-0.8508	3.777	-1.927	3.777	-4.343	3.777	-8		3.7785	-0.13133	3.7785	-0.10847
3.7755	-0.385	3.7755	-0.85	3.7755	-1.925	3.7755	-4.295	3.7755	-7.96		3.777	-0.13135	3.777	-0.1088
3.774	-0.3858	3.774	-0.852	3.774	-1.929	3.774	-4.344	3.774	-7.965		3.7755	-0.13118	3.7755	-0.10826
3.7725	-0.385	3.7725	-0.8512	3.7725	-1.925	3.7725	-4.306	3.7725	-7.974		3.774	-0.13129	3.774	-0.10832
3.771	-0.3854	3.771	-0.8512	3.771	-1.927	3.771	-4.333	3.771	-8		3.7725	-0.13103	3.7725	-0.10845
3.7695	-0.3864	3.7695	-0.8524	3.7695	-1.932	3.7695	-4.32	3.7695	-8.004		3.771	-0.13105	3.771	-0.1088
3.768	-0.3864	3.768	-0.8536	3.768	-1.932	3.768	-4.35	3.768	-7.97		3.7695	-0.13121	3.7695	-0.10885
3.7665	-0.3868	3.7665	-0.8548	3.7665	-1.934	3.7665	-4.309	3.7665	-7.987		3.768	-0.13114	3.768	-0.10839
3.765	-0.3868	3.765	-0.8528	3.765	-1.934	3.765	-4.354	3.765	-8.022		3.7665	-0.13116	3.7665	-0.10862
3.7635	-0.387	3.7635	-0.8532	3.7635	-1.935	3.7635	-4.309	3.7635	-7.994		3.765	-0.13108	3.765	-0.1091
3.762	-0.3882	3.762	-0.8556	3.762	-1.941	3.762	-4.357	3.762	-7.98		3.7635	-0.13105	3.7635	-0.10872
3.7605	-0.3868	3.7605	-0.854	3.7605	-1.934	3.7605	-4.314	3.7605	-7.994		3.762	-0.13127	3.762	-0.10853
3.759	-0.388	3.759	-0.8556	3.759	-1.94	3.759	-4.351	3.759	-8.031		3.7605	-0.13086	3.7605	-0.10872
3.7575	-0.3886	3.7575	-0.8568	3.7575	-1.943	3.7575	-4.334	3.7575	-8.029		3.759	-0.13107	3.759	-0.10922
3.756	-0.3872	3.756	-0.8548	3.756	-1.936	3.756	-4.351	3.756	-7.969		3.7575	-0.13114	3.7575	-0.10919
3.7545	-0.3886	3.7545	-0.8572	3.7545	-1.943	3.7545	-4.325	3.7545	-8.017		3.756	-0.13073	3.756	-0.10838
3.753	-0.3882	3.753	-0.8568	3.753	-1.941	3.753	-4.364	3.753	-8.041		3.7545	-0.13099	3.7545	-0.10903
3.7515	-0.3884	3.7515	-0.8564	3.7515	-1.942	3.7515	-4.321	3.7515	-8.009		3.753	-0.13082	3.753	-0.10936
3.75	-0.3888	3.75	-0.8584	3.75	-1.944	3.75	-4.372	3.75	-8.012		3.7515	-0.13079	3.7515	-0.10892
3.7485	-0.3896	3.7485	-0.8584	3.7485	-1.948	3.7485	-4.338	3.7485	-8.031		3.75	-0.13081	3.75	-0.10896
3.747	-0.389	3.747	-0.8588	3.747	-1.945	3.747	-4.359	3.747	-8.036		3.7485	-0.13093	3.7485	-0.10922
3.7455	-0.3894	3.7455	-0.8596	3.7455	-1.947	3.7455	-4.342	3.7455	-8.05		3.747	-0.13071	3.747	-0.10929
3.744	-0.3894	3.744	-0.8592	3.744	-1.947	3.744	-4.365	3.744	-8		3.7455	-0.13073	3.7455	-0.10948
3.7425	-0.3904	3.7425	-0.8604	3.7425	-1.952	3.7425	-4.336	3.7425	-8.032		3.744	-0.13066	3.744	-0.1088
3.741	-0.3896	3.741	-0.8588	3.741	-1.948	3.741	-4.377	3.741	-8.063		3.7425	-0.13082	3.7425	-0.10924
3.7395	-0.391	3.7395	-0.8612	3.7395	-1.955	3.7395	-4.343	3.7395	-8.046		3.741	-0.13055	3.741	-0.10966
3.738	-0.3914	3.738	-0.8624	3.738	-1.957	3.738	-4.382	3.738	-8.029		3.7395	-0.13081	3.7395	-0.10943
3.7365	-0.3904	3.7365	-0.8604	3.7365	-1.952	3.7365	-4.337	3.7365	-8.032		3.738	-0.13084	3.738	-0.10919
3.735	-0.3914	3.735	-0.8624	3.735	-1.957	3.735	-4.377	3.735	-8.068		3.7365	-0.13052	3.7365	-0.10924
3.7335	-0.3916	3.7335	-0.8632	3.7335	-1.958	3.7335	-4.352	3.7335	-8.07		3.735	-0.13069	3.735	-0.10972
3.732	-0.3912	3.732	-0.8616	3.732	-1.956	3.732	-4.378	3.732	-8.016		3.7335	-0.13066	3.7335	-0.10975
3.7305	-0.3924	3.7305	-0.8644	3.7305	-1.962	3.7305	-4.356	3.7305	-8.069		3.732	-0.13049	3.732	-0.10902
3.729	-0.3926	3.729	-0.8652	3.729	-1.963	3.729	-4.396	3.729	-8.095		3.7305	-0.1307	3.7305	-0.10974
3.7275	-0.3918	3.7275	-0.8636	3.7275	-1.959	3.7275	-4.344	3.7275	-8.052		3.729	-0.13067	3.729	-0.11009
3.726	-0.3928	3.726	-0.8652	3.726	-1.964	3.726	-4.392	3.726	-8.058		3.7275	-0.13041	3.7275	-0.10951
3.7245	-0.393	3.7245	-0.864	3.7245	-1.965	3.7245	-4.354	3.7245	-8.062		3.726	-0.13057	3.726	-0.10959
3.723	-0.3938	3.723	-0.8652	3.723	-1.969	3.723	-4.389	3.723	-8.082		3.7245	-0.13054	3.7245	-0.10964
3.7215	-0.394	3.7215	-0.8656	3.7215	-1.97	3.7215	-4.364	3.7215	-8.087		3.723	-0.13066	3.723	-0.10992
3.72	-0.3942	3.72	-0.8664	3.72	-1.971	3.72	-4.396	3.72	-8.047		3.7215	-0.13064	3.7215	-0.10998
3.7185	-0.394	3.7185	-0.8668	3.7185	-1.97	3.7185	-4.359	3.7185	-8.078		3.72	-0.13061	3.72	-0.10944
3.717	-0.3944	3.717	-0.866	3.717	-1.972	3.717	-4.397	3.717	-8.106		3.7185	-0.13048	3.7185	-0.10986
3.7155	-0.3944	3.7155	-0.8672	3.7155	-1.972	3.7155	-4.363	3.7155	-8.079		3.717	-0.13051	3.717	-0.11024
3.714	-0.395	3.714	-0.8692	3.714	-1.975	3.714	-4.405	3.714	-8.073		3.7155	-0.13043	3.7155	-0.10987
3.7125	-0.394	3.7125	-0.8664	3.7125	-1.97	3.7125	-4.362	3.7125	-8.079		3.714	-0.1305	3.714	-0.10979
3.711	-0.3956	3.711	-0.87	3.711	-1.978	3.711	-4.404	3.711	-8.122		3.7125	-0.13019	3.7125	-0.10987
3.7095	-0.396	3.7095	-0.8716	3.7095	-1.98	3.7095	-4.38	3.7095	-8.112		3.711	-0.13049	3.711	-0.11046
3.708	-0.3948	3.708	-0.8684	3.708	-1.974	3.708	-4.398	3.708	-8.055		3.7095	-0.13051	3.7095	-0.11032
3.7065	-0.396	3.7065	-0.8708	3.7065	-1.98	3.7065	-4.372	3.7065	-8.093		3.708	-0.13015	3.708	-0.10955
3.705	-0.396	3.705	-0.8712	3.705	-1.98	3.705	-4.413	3.705	-8.139		3.7065	-0.13036	3.7065	-0.11006
3.7035	-0.396	3.7035	-0.8704	3.7035	-1.98	3.7035	-4.371	3.7035	-8.093		3.705	-0.13029	3.705	-0.11069
3.702	-0.3966	3.702	-0.872	3.702	-1.983	3.702	-4.419	3.702	-8.094		3.7035	-0.13021	3.7035	-0.11006
3.7005	-0.397	3.7005	-0.8716	3.7005	-1.985	3.7005	-4.382	3.7005	-8.112		3.702	-0.13028	3.702	-0.11008
3.699	-0.397	3.699	-0.872	3.699	-1.985	3.699	-4.406	3.699	-8.124		3.7005	-0.1303	3.7005	-0.11032
3.6975	-0.3974	3.6975	-0.8732	3.6975	-1.987	3.6975	-4.388	3.6975	-8.121		3.699	-0.13023	3.699	-0.11049
3.696	-0.3972	3.696	-0.8724	3.696	-1.986	3.696	-4.414	3.696	-8.089		3.6975	-0.13025	3.6975	-0.11045
3.6945	-0.398	3.6945	-0.874	3.6945	-1.99	3.6945	-4.384	3.6945	-8.107		3.696	-0.13013	3.696	-0.11001
3.693	-0.398	3.693	-0.8732	3.693	-1.99	3.693	-4.421	3.693	-8.148		3.6945	-0.13025	3.6945	-0.11026
3.6915	-0.3994	3.6915	-0.8772	3.6915	-1.997	3.6915	-4.399	3.6915	-8.14		3.693	-0.13017	3.693	-0.11081
3.69	-0.3998	3.69	-0.8768	3.69	-1.999	3.69	-4.431	3.69	-8.118		3.6915	-0.13043	3.6915	-0.1107
3.6885	-0.398	3.6885	-0.8736	3.6885	-1.99	3.6885	-4.386	3.6885	-8.108		3.69	-0.13045	3.69	-0.1104
3.687	-0.3994	3.687	-0.8756	3.687	-1.997	3.687	-4.422	3.687	-8.153		3.6885	-0.12994	3.6885	-0.11027
3.6855	-0.4	3.6855	-0.8768	3.6855	-2	3.6855	-4.403	3.6855	-8.141		3.687	-0.13021	3.687	-0.11088
3.684	-0.399	3.684	-0.8752	3.684	-1.995	3.684	-4.42	3.684	-8.099		3.6855	-0.13028	3.6855	-0.11072
3.6825	-0.4004	3.6825	-0.878	3.6825	-2.002	3.6825	-4.396	3.6825	-8.139		3.684	-0.12996	3.684	-0.11015
3.681	-0.4008	3.681	-0.8784	3.681	-2.004	3.681	-4.439	3.681	-8.177		3.6825	-0.13022	3.6825	-0.11069
3.6795	-0.4	3.6795	-0.8768	3.6795	-2	3.6795	-4.394	3.6795	-8.13		3.681	-0.13024	3.681	-0.11121
3.678	-0.4014	3.678	-0.8792	3.678	-2.007	3.678	-4.439	3.678	-8.133		3.6795	-0.12997	3.6795	-0.11057
3.6765	-0.4006	3.6765	-0.8788	3.6765	-2.003	3.6765	-4.399	3.6765	-8.132		3.678	-0.13024	3.678	-0.11061
3.675	-0.401	3.675	-0.8788	3.675	-2.005	3.675	-4.433	3.675	-8.168		3.6765	-0.12997	3.6765	-0.1106
3.6735	-0.4018	3.6735	-0.8792	3.6735	-2.009	3.6735	-4.416	3.6735	-8.164		3.675	-0.12999	3.675	-0.11108
3.672	-0.4024	3.672	-0.8808	3.672	-2.012	3.672	-4.444	3.672	-8.133		3.6735	-0.13011	3.6735	-0.11103
3.6705	-0.4026	3.6705	-0.8816	3.6705	-2.013	3.6705	-4.406	3.6705	-8.157		3.672	-0.13018	3.672	-0.11061
3.669	-0.4022	3.669	-0.8804	3.669	-2.011	3.669	-4.449	3.669	-8.185		3.6705	-0.13015	3.6705	-0.11094
3.6675	-0.4024	3.6675	-0.8816	3.6675	-2.012	3.6675	-4.408	3.6675	-8.158		3.669	-0.12998	3.669	-0.11132
3.666	-0.404	3.666	-0.8836	3.666	-2.02	3.666	-4.455	3.666	-8.153		3.6675	-0.12995	3.6675	-0.11095
3.6645	-0.4024	3.6645	-0.8812	3.6645	-2.012	3.6645	-4.41	3.6645	-8.15		3.666	-0.13026	3.666	-0.11088
3.663	-0.4038	3.663	-0.8836	3.663	-2.019	3.663	-4.453	3.663	-8.196		3.6645	-0.1298	3.6645	-0.11084
3.6615	-0.4044	3.6615	-0.884	3.6615	-2.022	3.6615	-4.427	3.6615	-8.191		3.663	-0.13006	3.663	-0.11147
3.66	-0.4032	3.66	-0.8828	3.66	-2.016	3.66	-4.448	3.66	-8.131		3.6615	-0.13013	3.6615	-0.1114
3.6585	-0.4048	3.6585	-0.8852	3.6585	-2.024	3.6585	-4.419	3.6585	-8.181		3.66	-0.12977	3.66	-0.11058
3.657	-0.4048	3.657	-0.8856	3.657	-2.024	3.657	-4.463	3.657	-8.204		3.6585	-0.13008	3.6585	-0.11126
3.6555	-0.4046	3.6555	-0.8852	3.6555	-2.023	3.6555	-4.417	3.6555	-8.177		3.657	-0.13	3.657	-0.11157
3.654	-0.406	3.654	-0.8864	3.654	-2.03	3.654	-4.47	3.654	-8.169		3.6555	-0.12988	3.6555	-0.11121
3.6525	-0.4062	3.6525	-0.8872	3.6525	-2.031	3.6525	-4.433	3.6525	-8.195		3.654	-0.13014	3.654	-0.1111
3.651	-0.4066	3.651	-0.8872	3.651	-2.033	3.651	-4.454	3.651	-8.203		3.6525	-0.13011	3.6525	-0.11145
3.6495	-0.4058	3.6495	-0.888	3.6495	-2.029	3.6495	-4.441	3.6495	-8.204		3.651	-0.13013	3.651	-0.11156
3.648	-0.4064	3.648	-0.8872	3.648	-2.032	3.648	-4.461	3.648	-8.161		3.6495	-0.12987	3.6495	-0.11157
3.6465	-0.4072	3.6465	-0.8884	3.6465	-2.036	3.6465	-4.43	3.6465	-8.191		3.648	-0.12994	3.648	-0.11099
3.645	-0.4068	3.645	-0.888	3.645	-2.034	3.645	-4.478	3.645	-8.221		3.6465	-0.13005	3.6465	-0.1114
3.6435	-0.4074	3.6435	-0.8904	3.6435	-2.037	3.6435	-4.435	3.6435	-8.203		3.645	-0.12988	3.645	-0.11181
3.642	-0.4082	3.642	-0.8908	3.642	-2.041	3.642	-4.483	3.642	-8.185		3.6435	-0.12995	3.6435	-0.11156
3.6405	-0.4068	3.6405	-0.8888	3.6405	-2.034	3.6405	-4.434	3.6405	-8.187		3.642	-0.13007	3.642	-0.11132
3.639	-0.4086	3.639	-0.8908	3.639	-2.043	3.639	-4.473	3.639	-8.224		3.6405	-0.12966	3.6405	-0.11134
3.6375	-0.4088	3.6375	-0.8916	3.6375	-2.044	3.6375	-4.452	3.6375	-8.225		3.639	-0.13001	3.639	-0.11185
3.636	-0.4084	3.636	-0.8908	3.636	-2.042	3.636	-4.473	3.636	-8.168		3.6375	-0.12999	3.6375	-0.11186
3.6345	-0.4098	3.6345	-0.8928	3.6345	-2.049	3.6345	-4.451	3.6345	-8.225		3.636	-0.12982	3.636	-0.11108
3.633	-0.4102	3.633	-0.8936	3.633	-2.051	3.633	-4.493	3.633	-8.245		3.6345	-0.13008	3.6345	-0.11186
3.6315	-0.4096	3.6315	-0.8928	3.6315	-2.048	3.6315	-4.443	3.6315	-8.21		3.633	-0.1301	3.633	-0.11213
3.63	-0.4108	3.63	-0.8944	3.63	-2.054	3.63	-4.494	3.63	-8.205		3.6315	-0.12988	3.6315	-0.11166
3.6285	-0.4104	3.6285	-0.8936	3.6285	-2.052	3.6285	-4.455	3.6285	-8.217		3.63	-0.13009	3.63	-0.11159
3.627	-0.411	3.627	-0.8944	3.627	-2.055	3.627	-4.484	3.627	-8.235		3.6285	-0.12992	3.6285	-0.11175
3.6255	-0.4112	3.6255	-0.8948	3.6255	-2.056	3.6255	-4.463	3.6255	-8.247		3.627	-0.12999	3.627	-0.112
3.624	-0.4118	3.624	-0.8964	3.624	-2.059	3.624	-4.496	3.624	-8.209		3.6255	-0.12996	3.6255	-0.11216
3.6225	-0.4122	3.6225	-0.8968	3.6225	-2.061	3.6225	-4.456	3.6225	-8.228		3.624	-0.13003	3.624	-0.11164
3.621	-0.412	3.621	-0.8956	3.621	-2.06	3.621	-4.502	3.621	-8.255		3.6225	-0.13005	3.6225	-0.1119
3.6195	-0.4126	3.6195	-0.8964	3.6195	-2.063	3.6195	-4.462	3.6195	-8.241		3.621	-0.12993	3.621	-0.11227
3.618	-0.413	3.618	-0.8988	3.618	-2.065	3.618	-4.502	3.618	-8.224		3.6195	-0.13	3.6195	-0.11208
3.6165	-0.4122	3.6165	-0.8976	3.6165	-2.061	3.6165	-4.467	3.6165	-8.234		3.618	-0.13002	3.618	-0.11185
3.615	-0.4156	3.615	-0.9032	3.615	-2.078	3.615	-4.537	3.615	-8.323		3.6165	-0.12975	3.6165	-0.11198
3.6135	-0.4164	3.6135	-0.9044	3.6135	-2.082	3.6135	-4.491	3.6135	-8.291		3.615	-0.13049	3.615	-0.11319
3.612	-0.414	3.612	-0.9	3.612	-2.07	3.612	-4.505	3.612	-8.211		3.6135	-0.13061	3.6135	-0.11276
3.6105	-0.415	3.6105	-0.902	3.6105	-2.075	3.6105	-4.475	3.6105	-8.263		3.612	-0.12996	3.612	-0.11167
3.609	-0.415	3.609	-0.9012	3.609	-2.075	3.609	-4.519	3.609	-8.281		3.6105	-0.13013	3.6105	-0.11238
3.6075	-0.4148	3.6075	-0.9012	3.6075	-2.074	3.6075	-4.474	3.6075	-8.261		3.609	-0.13005	3.609	-0.11262
3.606	-0.416	3.606	-0.9036	3.606	-2.08	3.606	-4.521	3.606	-8.249		3.6075	-0.12993	3.6075	-0.11235
3.6045	-0.4158	3.6045	-0.9032	3.6045	-2.079	3.6045	-4.483	3.6045	-8.265		3.606	-0.13014	3.606	-0.11219
[truncated: 404 more rows]

## Sheet: Figure 3
Fig. 3C																	Fig. 3D			Fig. 3E									Fig. 3F					Fig. 3G
Voltage (V)	0.1 mV s-1	Voltage (V)	0.2 mV s-1	Voltage (V)	0.5 mV s-1	Voltage (V)	1 mV s-1	Voltage (V)	2 mV s-1	Voltage (V)	5 mV s-1	Voltage (V)	10 mV s-1	Voltage (V)	20 mV s-1		Scan Rate (mV s-1)	Contribution (%)			Our Work	Ref. 22	Ref. 30	Ref. 31	Ref. 32	Ref.33	Ref. 34		Cycle No.	Capacity (mAh g-1)	Cycle No.	Capacity (mAh g-1)		Cycle No.	Capacity (mAh g-1)	CE (%)
3	7.60329e-05	3	0.000152004	3	3.1291e-05	3	6.25297e-05	3	0.000124964	3	0.000277261	3	0.000534304	3	0.00101		0.1	64.8		0.2	383.3	375				280	270		1	494.459	1	350.084		1	278.617	88.4459
2.999	7.43401e-05	2.999	0.000148741	2.999	3.0726e-05	2.999	6.12735e-05	2.999	0.000122569	2.999	0.00027159	2.999	0.000524491	2.999	0.000989536		0.2	70.6		0.5	338.2	340	220	360	330	270	238		2	422.225	2	294.482		2	222.791	99.5204
2.998	7.30441e-05	2.998	0.000146103	2.998	3.02014e-05	2.998	6.03223e-05	2.998	0.000120603	2.998	0.000267398	2.998	0.000516482	2.998	0.000976222		0.5	76		2	306.9	280	180	260	260	223	200		3	405.558	3	277.791		3	223.318	100.122
2.997	7.19797e-05	2.997	0.000143805	2.997	2.97609e-05	2.997	5.93987e-05	2.997	0.000118727	2.997	0.000263612	2.997	0.000510207	2.997	0.000964386		1	81.2		5	264.6	170		180	220				4	394.465	4	266.667		4	223.254	100.208
2.996	7.07859e-05	2.996	0.000141619	2.996	2.93181e-05	2.996	5.85673e-05	2.996	0.000117105	2.996	0.000260199	2.996	0.000504057	2.996	0.000950428		2	86		10	233.2				180				5	383.41	5	266.744		5	223.195	100.269
2.995	6.97624e-05	2.995	0.000139418	2.995	2.88452e-05	2.995	5.77204e-05	2.995	0.000115426	2.995	0.000256715	2.995	0.000495036	2.995	0.000937522		5	91.6		20	226.5								6	377.871	6	261.122		6	223.194	100.301
2.994	6.86832e-05	2.994	0.000137406	2.994	2.85262e-05	2.994	5.69647e-05	2.994	0.000113882	2.994	0.000253477	2.994	0.000490038	2.994	0.000925864		10	94.5		40	198.6								7	372.317	7	261.185		7	223.352	100.632
2.993	6.77075e-05	2.993	0.000135354	2.993	2.81375e-05	2.993	5.62085e-05	2.993	0.000112464	2.993	0.000250374	2.993	0.000485226	2.993	0.000919503		20	96.6											8	372.321	8	261.192		8	223.484	100.791
2.992	6.67828e-05	2.992	0.000133443	2.992	2.77971e-05	2.992	5.55312e-05	2.992	0.000111036	2.992	0.000247221	2.992	0.000477758	2.992	0.000906076														9	366.733	9	261.157		9	223.597	100.948
2.991	6.58569e-05	2.991	0.000131572	2.991	2.74432e-05	2.991	5.48251e-05	2.991	0.000109572	2.991	0.000244239	2.991	0.000473231	2.991	0.000895362														10	366.669	10	255.593		10	222.848	100.916
2.99	6.49152e-05	2.99	0.000129725	2.99	2.70883e-05	2.99	5.41441e-05	2.99	0.000108127	2.99	0.000241261	2.99	0.000468674	2.99	0.00088494														11	344.463	11	216.747		11	222.484	100.911
2.989	6.39781e-05	2.989	0.00012787	2.989	2.67155e-05	2.989	5.33854e-05	2.989	0.000106744	2.989	0.000238426	2.989	0.000461704	2.989	0.000875828														12	338.921	12	211.155		12	222.099	100.907
2.988	6.30709e-05	2.988	0.000126109	2.988	2.63933e-05	2.988	5.27327e-05	2.988	0.000105394	2.988	0.000235718	2.988	0.000457795	2.988	0.000868372														13	338.917	13	216.707		13	223.368	100.631
2.987	6.22442e-05	2.987	0.000124515	2.987	2.61075e-05	2.987	5.20628e-05	2.987	0.000104103	2.987	0.000233012	2.987	0.000453909	2.987	0.000858017														14	338.936	14	211.116		14	223.966	100.515
2.986	6.14235e-05	2.986	0.000122792	2.986	2.576e-05	2.986	5.14119e-05	2.986	0.000102862	2.986	0.000230238	2.986	0.0004477	2.986	0.000851471														15	333.421	15	220.094		15	224.564	100.362
2.985	6.06355e-05	2.985	0.000121178	2.985	2.54667e-05	2.985	5.08434e-05	2.985	0.000101714	2.985	0.000227775	2.985	0.000444307	2.985	0.000843643														16	333.407	16	216.697		16	222.081	99.9069
2.984	5.98345e-05	2.984	0.000119669	2.984	2.52177e-05	2.984	5.03148e-05	2.984	0.000100532	2.984	0.000225527	2.984	0.000441061	2.984	0.000833854														17	333.36	17	220.592		17	220.876	99.7113
2.983	5.90499e-05	2.983	0.000118088	2.983	2.48974e-05	2.983	4.9667e-05	2.983	9.93378e-05	2.983	0.000223418	2.983	0.000434376	2.983	0.000826423														18	333.402	18	216.76		18	219.563	99.4722
2.982	5.82372e-05	2.982	0.000116417	2.982	2.45227e-05	2.982	4.90742e-05	2.982	9.80668e-05	2.982	0.000221034	2.982	0.000429791	2.982	0.00081459														19	333.409	19	205.007		19	219.479	100.131
2.981	5.7531e-05	2.981	0.000114961	2.981	2.43064e-05	2.981	4.84803e-05	2.981	9.69592e-05	2.981	0.000218734	2.981	0.000427723	2.981	0.000810595														20	333.365	20	216.701		20	219.472	100.456
2.98	5.67969e-05	2.98	0.000113409	2.98	2.39687e-05	2.98	4.79839e-05	2.98	9.59063e-05	2.98	0.000216311	2.98	0.000421636	2.98	0.000798801														21	303.053	21	166.735		21	219.414	100.762
2.979	5.60981e-05	2.979	0.000112061	2.979	2.37529e-05	2.979	4.73548e-05	2.979	9.46808e-05	2.979	0.000213959	2.979	0.000417492	2.979	0.000791164														22	304.08	22	161.125		22	219.182	100.762
2.978	5.53745e-05	2.978	0.000110716	2.978	2.34034e-05	2.978	4.68953e-05	2.978	9.36596e-05	2.978	0.000211692	2.978	0.000414001	2.978	0.000784953														23	302.093	23	172.277		23	219.055	100.735
2.977	5.47221e-05	2.977	0.000109279	2.977	2.32219e-05	2.977	4.62686e-05	2.977	9.26124e-05	2.977	0.000209323	2.977	0.000410736	2.977	0.000780805														24	306.076	24	166.764		24	218.867	100.73
2.976	5.40648e-05	2.976	0.000107951	2.976	2.28712e-05	2.976	4.58274e-05	2.976	9.15097e-05	2.976	0.000207088	2.976	0.000405483	2.976	0.000769545														25	294.467	25	172.255		25	218.225	100.596
2.975	5.33877e-05	2.975	0.000106647	2.975	2.26735e-05	2.975	4.53083e-05	2.975	9.04593e-05	2.975	0.000204949	2.975	0.000403836	2.975	0.000762565														26	296.688	26	172.256		26	217.978	100.507
2.974	5.26696e-05	2.974	0.000105365	2.974	2.23814e-05	2.974	4.47246e-05	2.974	8.95264e-05	2.974	0.000202725	2.974	0.000398247	2.974	0.000756078														27	294.522	27	177.786		27	217.564	100.454
2.973	5.20505e-05	2.973	0.000104045	2.973	2.21512e-05	2.973	4.43245e-05	2.973	8.84873e-05	2.973	0.000200853	2.973	0.000395527	2.973	0.000750995														28	297.848	28	177.809		28	217.133	100.299
2.972	5.14605e-05	2.972	0.000102747	2.972	2.19764e-05	2.972	4.3818e-05	2.972	8.75229e-05	2.972	0.000198574	2.972	0.000392468	2.972	0.000743308														29	294.492	29	172.288		29	216.906	100.248
2.971	5.08149e-05	2.971	0.000101596	2.971	2.16873e-05	2.971	4.33595e-05	2.971	8.65473e-05	2.971	0.000196604	2.971	0.000387715	2.971	0.000736552														30	294.51	30	177.796		30	216.609	100.172
2.97	5.01158e-05	2.97	0.000100214	2.97	2.14084e-05	2.97	4.28449e-05	2.97	8.55914e-05	2.97	0.000194451	2.97	0.000384875	2.97	0.000726823														31	270.571	31	133.363		31	216.764	100.594
2.969	4.95772e-05	2.969	9.9073e-05	2.969	2.12082e-05	2.969	4.23213e-05	2.969	8.45835e-05	2.969	0.000192399	2.969	0.000380075	2.969	0.000720583														32	264.448	32	100.035		32	216.797	100.826
2.968	4.89831e-05	2.968	9.78963e-05	2.968	2.09919e-05	2.968	4.1871e-05	2.968	8.37351e-05	2.968	0.000190375	2.968	0.000377404	2.968	0.000714244														33	261.197	33	98.98		33	216.742	101.035
2.967	4.84005e-05	2.967	9.66709e-05	2.967	2.07562e-05	2.967	4.14349e-05	2.967	8.28258e-05	2.967	0.000188462	2.967	0.00037395	2.967	0.000708082														34	259.528	34	94.5239		34	218.264	100.623
2.966	4.77379e-05	2.966	9.54891e-05	2.966	2.05518e-05	2.966	4.09992e-05	2.966	8.19533e-05	2.966	0.000186517	2.966	0.000370004	2.966	0.000702008														35	264.521	35	94.5014		35	218.956	100.415
2.965	4.72997e-05	2.965	9.45016e-05	2.965	2.02509e-05	2.965	4.05597e-05	2.965	8.10483e-05	2.965	0.000184707	2.965	0.000367097	2.965	0.000695186														36	261.124	36	94.5215		36	219.72	100.202
2.964	4.67566e-05	2.964	9.33676e-05	2.964	2.0092e-05	2.964	4.00816e-05	2.964	8.02179e-05	2.964	0.000182977	2.964	0.00036448	2.964	0.000691188														37	262.247	37	100.593		37	218.871	100.146
2.963	4.62074e-05	2.963	9.23508e-05	2.963	1.98272e-05	2.963	3.97038e-05	2.963	7.92738e-05	2.963	0.000181093	2.963	0.000360726	2.963	0.000681671														38	261.136	38	101.728		38	218.494	100.117
2.962	4.56902e-05	2.962	9.13214e-05	2.962	1.96924e-05	2.962	3.92317e-05	2.962	7.84724e-05	2.962	0.00017933	2.962	0.000357031	2.962	0.000677314														39	261.696	39	94.4805		39	218.011	100.086
2.961	4.51819e-05	2.961	9.04113e-05	2.961	1.94838e-05	2.961	3.88795e-05	2.961	7.76719e-05	2.961	0.000177772	2.961	0.000354562	2.961	0.000673519														40	261.186	40	98.9169		40	219.176	100.02
2.96	4.47004e-05	2.96	8.94848e-05	2.96	1.92543e-05	2.96	3.85074e-05	2.96	7.69145e-05	2.96	0.000175884	2.96	0.000352979	2.96	0.000666243														41	238.931	41	38.9597		41	219.698	99.9956
2.959	4.42978e-05	2.959	8.8409e-05	2.959	1.9007e-05	2.959	3.80731e-05	2.959	7.60067e-05	2.959	0.000174226	2.959	0.000349529	2.959	0.000664551														42	238.937	42	37.2636		42	220.23	99.9737
2.958	4.37853e-05	2.958	8.74159e-05	2.958	1.8864e-05	2.958	3.76809e-05	2.958	7.53446e-05	2.958	0.00017255	2.958	0.000346189	2.958	0.00065607														43	250.09	43	39.8855		43	220.921	99.613
2.957	4.31737e-05	2.957	8.63438e-05	2.957	1.86842e-05	2.957	3.73078e-05	2.957	7.45177e-05	2.957	0.000170928	2.957	0.000343243	2.957	0.000649728														44	244.511	44	40.5908		44	221.309	99.4574
2.956	4.27009e-05	2.956	8.54253e-05	2.956	1.84766e-05	2.956	3.68329e-05	2.956	7.37121e-05	2.956	0.000169285	2.956	0.000339413	2.956	0.000643516														45	233.377	45	40.2769		45	221.605	99.2622
2.955	4.23118e-05	2.955	8.45602e-05	2.955	1.83243e-05	2.955	3.64866e-05	2.955	7.29551e-05	2.955	0.000167665	2.955	0.000336669	2.955	0.00064134														46	233.402	46	40.1554		46	222.091	99.8495
2.954	4.18315e-05	2.954	8.35311e-05	2.954	1.80892e-05	2.954	3.61161e-05	2.954	7.21639e-05	2.954	0.000165946	2.954	0.000333512	2.954	0.000634644														47	244.517	47	37.2793		47	222.328	100.144
2.953	4.13418e-05	2.953	8.26042e-05	2.953	1.78732e-05	2.953	3.58119e-05	2.953	7.14874e-05	2.953	0.000164484	2.953	0.000332527	2.953	0.00063091														48	244.496	48	40.4183		48	222.582	100.427
2.952	4.09242e-05	2.952	8.17494e-05	2.952	1.77207e-05	2.952	3.53902e-05	2.952	7.08272e-05	2.952	0.000162905	2.952	0.000329118	2.952	0.000627124														49	244.474	49	40.4187		49	221.801	100.665
2.951	4.04803e-05	2.951	8.08879e-05	2.951	1.75725e-05	2.951	3.50165e-05	2.951	7.00678e-05	2.951	0.000161424	2.951	0.000326027	2.951	0.000621517														50	238.918	50	7.07806		50	221.379	100.787
2.95	4.00157e-05	2.95	8.00198e-05	2.95	1.7366e-05	2.95	3.47248e-05	2.95	6.93384e-05	2.95	0.000159869	2.95	0.000323528	2.95	0.00061282														51	205.597	51	6.5836		51	221.045	100.869
2.949	3.96165e-05	2.949	7.91393e-05	2.949	1.72395e-05	2.949	3.43322e-05	2.949	6.85646e-05	2.949	0.000158552	2.949	0.000320044	2.949	0.000610639														52	222.283	52	5.11869		52	220.692	100.66
2.948	3.91828e-05	2.948	7.82372e-05	2.948	1.7e-05	2.948	3.40774e-05	2.948	6.80545e-05	2.948	0.000157065	2.948	0.000318424	2.948	0.000603835														53	222.259	53	7.68391		53	220.564	100.553
2.947	3.87727e-05	2.947	7.74743e-05	2.947	1.68946e-05	2.947	3.36694e-05	2.947	6.7365e-05	2.947	0.000155567	2.947	0.000315391	2.947	0.000600009														54	222.24	54	7.36633		54	220.437	100.463
2.946	3.83924e-05	2.946	7.66903e-05	2.946	1.67368e-05	2.946	3.33751e-05	2.946	6.67391e-05	2.946	0.000154153	2.946	0.000313826	2.946	0.000597661														55	222.308	55	7.07146		55	219.797	100.73
2.945	3.79329e-05	2.945	7.58663e-05	2.945	1.65512e-05	2.945	3.30355e-05	2.945	6.60991e-05	2.945	0.000152781	2.945	0.000310749	2.945	0.000590794														56	222.277	56	10.9891		56	219.452	100.837
2.944	3.75104e-05	2.944	7.50067e-05	2.944	1.63547e-05	2.944	3.2725e-05	2.944	6.54315e-05	2.944	0.000151239	2.944	0.000306579	2.944	0.000585324														57	222.255	57	6.5772		57	219.184	100.975
2.943	3.7124e-05	2.943	7.42731e-05	2.943	1.61981e-05	2.943	3.23955e-05	2.943	6.47604e-05	2.943	0.000149802	2.943	0.000304584	2.943	0.000581136														58	194.476	58	9.32168		58	218.465	100.642
2.942	3.67576e-05	2.942	7.35606e-05	2.942	1.61002e-05	2.942	3.21649e-05	2.942	6.42417e-05	2.942	0.000148543	2.942	0.000300513	2.942	0.000578228														59	194.457	59	10.4479		59	218.064	100.474
2.941	3.64199e-05	2.941	7.27119e-05	2.941	1.5912e-05	2.941	3.18279e-05	2.941	6.35135e-05	2.941	0.000147241	2.941	0.000299654	2.941	0.000571467														60	211.199	60	7.34013		60	217.658	100.3
2.94	3.6024e-05	2.94	7.2076e-05	2.94	1.57371e-05	2.94	3.14781e-05	2.94	6.29646e-05	2.94	0.000145882	2.94	0.000297718	2.94	0.000568633														61	171.119	61	1.5102		61	216.813	101.016
2.939	3.5636e-05	2.939	7.13051e-05	2.939	1.56734e-05	2.939	3.12718e-05	2.939	6.23752e-05	2.939	0.000144509	2.939	0.00029543	2.939	0.000563852														62	188.953	62	1.02494		62	216.406	101.383
2.938	3.52748e-05	2.938	7.05521e-05	2.938	1.54374e-05	2.938	3.08926e-05	2.938	6.17418e-05	2.938	0.000143228	2.938	0.000292705	2.938	0.000560913														63	190.078	63	0.13559		63	215.979	101.72
2.937	3.4961e-05	2.937	6.99158e-05	2.937	1.53519e-05	2.937	3.06165e-05	2.937	6.12025e-05	2.937	0.000141948	2.937	0.000289467	2.937	0.00055607														64	192.845	64	2.10626		64	215.36	101.371
2.936	3.46927e-05	2.936	6.92543e-05	2.936	1.51738e-05	2.936	3.03487e-05	2.936	6.05819e-05	2.936	0.000140788	2.936	0.00028867	2.936	0.000550395														65	198.987	65	0.81873		65	215.071	101.188
2.935	3.42641e-05	2.935	6.84755e-05	2.935	1.50632e-05	2.935	3.00222e-05	2.935	6.0045e-05	2.935	0.000139498	2.935	0.000286841	2.935	0.000547713														66	198.971	66	1.5651		66	214.708	100.999
2.934	3.39825e-05	2.934	6.78906e-05	2.934	1.49357e-05	2.934	2.97239e-05	2.934	5.95384e-05	2.934	0.000138261	2.934	0.000284417	2.934	0.000541463														67	192.855	67	1.12924		67	214.619	100.821
2.933	3.36695e-05	2.933	6.72095e-05	2.933	1.47973e-05	2.933	2.95555e-05	2.933	5.89472e-05	2.933	0.000137057	2.933	0.000281008	2.933	0.000542235														68	197.227	68	1.00724		68	214.568	100.746
2.932	3.33636e-05	2.932	6.65402e-05	2.932	1.46461e-05	2.932	2.9244e-05	2.932	5.83815e-05	2.932	0.00013589	2.932	0.000280511	2.932	0.00053588														69	197.23	69	0.94628		69	214.501	100.661
2.931	3.29189e-05	2.931	6.58655e-05	2.931	1.45302e-05	2.931	2.8939e-05	2.931	5.78383e-05	2.931	0.000134584	2.931	0.000277204	2.931	0.000530237														70	197.302	70	1.08259		70	214.484	100.783
2.93	3.26879e-05	2.93	6.52082e-05	2.93	1.43871e-05	2.93	2.87055e-05	2.93	5.7313e-05	2.93	0.000133396	2.93	0.000275531	2.93	0.000526758														71	344.465	71	171.721		71	214.457	100.859
2.929	3.23231e-05	2.929	6.46883e-05	2.929	1.41767e-05	2.929	2.83902e-05	2.929	5.67327e-05	2.929	0.000132341	2.929	0.000273228	2.929	0.000523904														72	338.936	72	172.272		72	214.364	100.933
2.928	3.20781e-05	2.928	6.4037e-05	2.928	1.40742e-05	2.928	2.81916e-05	2.928	5.62089e-05	2.928	0.000131108	2.928	0.00027046	2.928	0.000519365														73	338.89	73	182.846		73	215.483	100.664
2.927	3.17701e-05	2.927	6.34736e-05	2.927	1.39751e-05	2.927	2.78512e-05	2.927	5.57557e-05	2.927	0.000130167	2.927	0.000270056	2.927	0.000515691														74	338.974	74	177.799		74	216.044	100.535
2.926	3.1431e-05	2.926	6.28858e-05	2.926	1.38218e-05	2.926	2.76867e-05	2.926	5.52232e-05	2.926	0.000129087	2.926	0.000269058	2.926	0.000511674														75	338.952	75	177.587		75	216.538	100.407
2.925	3.1189e-05	2.925	6.2319e-05	2.925	1.36978e-05	2.925	2.73642e-05	2.925	5.47584e-05	2.925	0.000127879	2.925	0.000265446	2.925	0.000509337														76	338.979	76	171.727		76	216.948	100.382
2.924	3.08457e-05	2.924	6.16677e-05	2.924	1.35701e-05	2.924	2.71782e-05	2.924	5.43359e-05	2.924	0.000126871	2.924	0.000262029	2.924	0.00050442														77	338.945	77	177.676		77	217.165	100.387
2.923	3.05842e-05	2.923	6.11465e-05	2.923	1.35502e-05	2.923	2.6961e-05	2.923	5.38801e-05	2.923	0.000125857	2.923	0.00026187	2.923	0.000502188														78	338.952	78	171.671		78	217.355	100.383
2.922	3.039e-05	2.922	6.06298e-05	2.922	1.33845e-05	2.922	2.66916e-05	2.922	5.339e-05	2.922	0.000124675	2.922	0.000259424	2.922	0.000497877														79	333.345	79	171.685		79	217.554	100.487
2.921	2.99946e-05	2.921	5.99886e-05	2.921	1.33166e-05	2.921	2.65217e-05	2.921	5.29055e-05	2.921	0.000123553	2.921	0.000256704	2.921	0.000494086														80	333.338	80	171.693		80	217.653	100.567
2.92	2.97875e-05	2.92	5.94454e-05	2.92	1.3133e-05	2.92	2.6306e-05	2.92	5.25319e-05	2.92	0.000122573	2.92	0.000256038	2.92	0.000493295																			81	217.717	100.621
2.919	2.95265e-05	2.919	5.89091e-05	2.919	1.30878e-05	2.919	2.60701e-05	2.919	5.20307e-05	2.919	0.000121603	2.919	0.000254857	2.919	0.000488433																			82	218.089	100.605
2.918	2.91852e-05	2.918	5.8353e-05	2.918	1.28786e-05	2.918	2.5804e-05	2.918	5.15075e-05	2.918	0.00012051	2.918	0.000249671	2.918	0.000483504																			83	218.191	100.594
2.917	2.895e-05	2.917	5.77564e-05	2.917	1.27769e-05	2.917	2.5615e-05	2.917	5.10988e-05	2.917	0.000119496	2.917	0.000249596	2.917	0.000477468																			84	218.343	100.584
2.916	2.86632e-05	2.916	5.72664e-05	2.916	1.27102e-05	2.916	2.53367e-05	2.916	5.05836e-05	2.916	0.00011856	2.916	0.000247802	2.916	0.000475316																			85	218.183	100.51
2.915	2.83247e-05	2.915	5.67014e-05	2.915	1.26037e-05	2.915	2.51246e-05	2.915	5.02297e-05	2.915	0.000117702	2.915	0.000245953	2.915	0.000473123																			86	218.162	100.469
2.914	2.81639e-05	2.914	5.62871e-05	2.914	1.2527e-05	2.914	2.49649e-05	2.914	4.98079e-05	2.914	0.000116813	2.914	0.000244704	2.914	0.000470049																			87	218.09	100.434
2.913	2.78922e-05	2.913	5.57172e-05	2.913	1.24204e-05	2.913	2.47346e-05	2.913	4.93956e-05	2.913	0.000115871	2.913	0.000242182	2.913	0.000466071																			88	217.709	100.496
2.912	2.75697e-05	2.912	5.51747e-05	2.912	1.22706e-05	2.912	2.44952e-05	2.912	4.8887e-05	2.912	0.000114938	2.912	0.000241164	2.912	0.000460751																			89	217.483	100.51
2.911	2.73846e-05	2.911	5.46345e-05	2.911	1.21291e-05	2.911	2.42647e-05	2.911	4.85354e-05	2.911	0.000113993	2.911	0.000238321	2.911	0.000459864																			90	217.339	100.541
2.91	2.71558e-05	2.91	5.41426e-05	2.91	1.20913e-05	2.91	2.4116e-05	2.91	4.80754e-05	2.91	0.000113031	2.91	0.000237387	2.91	0.000457663																			91	216.763	100.683
2.909	2.68584e-05	2.909	5.36201e-05	2.909	1.19853e-05	2.909	2.38823e-05	2.909	4.77199e-05	2.909	0.000112105	2.909	0.000235279	2.909	0.000455103																			92	216.525	100.741
2.908	2.66076e-05	2.908	5.32523e-05	2.908	1.18675e-05	2.908	2.36609e-05	2.908	4.73301e-05	2.908	0.000111198	2.908	0.000234225	2.908	0.000453539																			93	216.223	100.816
2.907	2.63752e-05	2.907	5.26676e-05	2.907	1.18279e-05	2.907	2.3508e-05	2.907	4.7009e-05	2.907	0.000110455	2.907	0.000233464	2.907	0.000449869																			94	215.655	100.882
2.906	2.60879e-05	2.906	5.22574e-05	2.906	1.17148e-05	2.906	2.32584e-05	2.906	4.65535e-05	2.906	0.000109522	2.906	0.000230372	2.906	0.000444727																			95	215.327	100.931
2.905	2.59209e-05	2.905	5.17724e-05	2.905	1.15814e-05	2.905	2.30382e-05	2.905	4.6109e-05	2.905	0.000108539	2.905	0.000229828	2.905	0.00043991																			96	215.049	100.966
2.904	2.56853e-05	2.904	5.13089e-05	2.904	1.14397e-05	2.904	2.29342e-05	2.904	4.57563e-05	2.904	0.000107654	2.904	0.000227199	2.904	0.000439002																			97	214.811	100.986
2.903	2.54332e-05	2.903	5.09106e-05	2.903	1.13521e-05	2.903	2.27565e-05	2.903	4.54053e-05	2.903	0.000106845	2.903	0.000225452	2.903	0.00043822																			98	214.722	100.994
2.902	2.51654e-05	2.902	5.03879e-05	2.902	1.12789e-05	2.902	2.24409e-05	2.902	4.49427e-05	2.902	0.000106018	2.902	0.000224741	2.902	0.000435101																			99	214.546	101.026
2.901	2.50564e-05	2.901	4.99936e-05	2.901	1.11418e-05	2.901	2.23305e-05	2.901	4.4535e-05	2.901	0.000105169	2.901	0.0002232	2.901	0.000431662																			100	214.315	100.847
2.9	2.4762e-05	2.9	4.94954e-05	2.9	1.11021e-05	2.9	2.21168e-05	2.9	4.42163e-05	2.9	0.000104447	2.9	0.000222009	2.9	0.000428452																			101	214.068	100.776
2.899	2.45729e-05	2.899	4.90533e-05	2.899	1.1038e-05	2.899	2.19797e-05	2.899	4.38987e-05	2.899	0.000103486	2.899	0.000219429	2.899	0.000424374																			102	213.928	100.701
2.898	2.43837e-05	2.898	4.86168e-05	2.898	1.09069e-05	2.898	2.17575e-05	2.898	4.35566e-05	2.898	0.000102699	2.898	0.00021878	2.898	0.000424254																			103	213.639	100.529
2.897	2.41722e-05	2.897	4.82582e-05	2.897	1.08481e-05	2.897	2.16334e-05	2.897	4.3153e-05	2.897	0.000101824	2.897	0.00021926	2.897	0.00042077																			104	213.468	100.437
2.896	2.39049e-05	2.896	4.78153e-05	2.896	1.07981e-05	2.896	2.1411e-05	2.896	4.28172e-05	2.896	0.000101129	2.896	0.000216044	2.896	0.000418258																			105	213.385	100.354
2.895	2.3746e-05	2.895	4.73708e-05	2.895	1.06303e-05	2.895	2.12394e-05	2.895	4.25193e-05	2.895	0.000100304	2.895	0.000215567	2.895	0.000414591																			106	213.603	100.372
2.894	2.35764e-05	2.894	4.70744e-05	2.894	1.05207e-05	2.894	2.11131e-05	2.894	4.20932e-05	2.894	9.96227e-05	2.894	0.00021523	2.894	0.000412058																			107	213.701	100.359
2.893	2.33325e-05	2.893	4.65259e-05	2.893	1.05284e-05	2.893	2.09567e-05	2.893	4.18908e-05	2.893	9.87503e-05	2.893	0.000212371	2.893	0.000408934																			108	213.808	100.366
2.892	2.31095e-05	2.892	4.6177e-05	2.892	1.03913e-05	2.892	2.07602e-05	2.892	4.13898e-05	2.892	9.80545e-05	2.892	0.000210591	2.892	0.000406743																			109	213.865	100.267
2.891	2.28562e-05	2.891	4.57756e-05	2.891	1.02815e-05	2.891	2.05761e-05	2.891	4.10976e-05	2.891	9.72304e-05	2.891	0.000209449	2.891	0.000401862																			110	213.856	100.219
2.89	2.27606e-05	2.89	4.53558e-05	2.89	1.02048e-05	2.89	2.04068e-05	2.89	4.07662e-05	2.89	9.66589e-05	2.89	0.000208062	2.89	0.000402023																			111	213.92	100.166
2.889	2.24635e-05	2.889	4.49212e-05	2.889	1.01139e-05	2.889	2.02696e-05	2.889	4.05387e-05	2.889	9.59541e-05	2.889	0.00020615	2.889	0.000399151																			112	214.379	100.257
2.888	2.23531e-05	2.888	4.46324e-05	2.888	1.01121e-05	2.888	2.01655e-05	2.888	4.02086e-05	2.888	9.52154e-05	2.888	0.000205817	2.888	0.000394274																			113	214.691	100.323
2.887	2.21589e-05	2.887	4.42147e-05	2.887	9.9584e-06	2.887	1.99357e-05	2.887	3.98383e-05	2.887	9.44345e-05	2.887	0.000204802	2.887	0.000392244																			114	214.969	100.384
2.886	2.19863e-05	2.886	4.39045e-05	2.886	9.8856e-06	2.886	1.98045e-05	2.886	3.95519e-05	2.886	9.3822e-05	2.886	0.000202046	2.886	0.000391879																			115	216.036	100.371
2.885	2.18188e-05	2.885	4.34776e-05	2.885	9.8902e-06	2.885	1.9704e-05	2.885	3.92814e-05	2.885	9.30611e-05	2.885	0.000201926	2.885	0.000389541																			116	216.525	100.357
2.884	2.15727e-05	2.884	4.31853e-05	2.884	9.7425e-06	2.884	1.94763e-05	2.884	3.89943e-05	2.884	9.24176e-05	2.884	0.000200749	2.884	0.000388256																			117	217.147	100.355
2.883	2.14517e-05	2.883	4.27886e-05	2.883	9.7357e-06	2.883	1.93873e-05	2.883	3.86461e-05	2.883	9.17866e-05	2.883	0.000198951	2.883	0.000382927																			118	217.647	100.341
2.882	2.13081e-05	2.882	4.24829e-05	2.882	9.5885e-06	2.882	1.92192e-05	2.882	3.83993e-05	2.882	9.10185e-05	2.882	0.000198183	2.882	0.000381543																			119	217.98	100.328
2.881	2.10471e-05	2.881	4.21532e-05	2.881	9.5141e-06	2.881	1.90266e-05	2.881	3.81413e-05	2.881	9.04434e-05	2.881	0.000197877	2.881	0.000381127																			120	218.208	100.349
2.88	2.09023e-05	2.88	4.17947e-05	2.88	9.5242e-06	2.88	1.89408e-05	2.88	3.77425e-05	2.88	8.97353e-05	2.88	0.000194025	2.88	0.000374791																			121	218.388	100.27
2.879	2.07925e-05	2.879	4.14024e-05	2.879	9.4468e-06	2.879	1.87987e-05	2.879	3.74771e-05	2.879	8.89818e-05	2.879	0.000193683	2.879	0.000374999																			122	218.478	100.253
2.878	2.05604e-05	2.878	4.10885e-05	2.878	9.3262e-06	2.878	1.86072e-05	2.878	3.71982e-05	2.878	8.83454e-05	2.878	0.00019395	2.878	0.000373495																			123	218.501	100.227
2.877	2.03733e-05	2.877	4.07607e-05	2.877	9.3214e-06	2.877	1.84978e-05	2.877	3.68977e-05	2.877	8.7706e-05	2.877	0.00019183	2.877	0.000369695																			124	218.391	100.374
2.876	2.0315e-05	2.876	4.05157e-05	2.876	9.2126e-06	2.876	1.82964e-05	2.876	3.65878e-05	2.876	8.71176e-05	2.876	0.000190418	2.876	0.000368445																			125	218.322	100.439
2.875	2.01072e-05	2.875	4.01867e-05	2.875	9.1115e-06	2.875	1.82121e-05	2.875	3.63825e-05	2.875	8.64113e-05	2.875	0.000189709	2.875	0.000365278																			126	218.287	100.515
2.874	1.99693e-05	2.874	3.98357e-05	2.874	9.1108e-06	2.874	1.80492e-05	2.874	3.61233e-05	2.874	8.58423e-05	2.874	0.000188603	2.874	0.000364094																			127	218.421	100.67
2.873	1.97763e-05	2.873	3.94572e-05	2.873	9.0314e-06	2.873	1.79316e-05	2.873	3.58175e-05	2.873	8.51467e-05	2.873	0.000187684	2.873	0.000360597																			128	218.546	100.732
2.872	1.96519e-05	2.872	3.92537e-05	2.872	8.9725e-06	2.872	1.78854e-05	2.872	3.56688e-05	2.872	8.45254e-05	2.872	0.000185469	2.872	0.000361115																			129	218.632	100.787
2.871	1.94484e-05	2.871	3.89517e-05	2.871	8.8629e-06	2.871	1.76806e-05	2.871	3.53149e-05	2.871	8.40829e-05	2.871	0.000185646	2.871	0.00035826																			130	218.471	100.87
2.87	1.9357e-05	2.87	3.85926e-05	2.87	8.8153e-06	2.87	1.75829e-05	2.87	3.51254e-05	2.87	8.33801e-05	2.87	0.000184897	2.87	0.000353336																			131	218.371	100.899
2.869	1.92231e-05	2.869	3.83468e-05	2.869	8.6874e-06	2.869	1.74077e-05	2.869	3.48234e-05	2.869	8.27916e-05	2.869	0.000182123	2.869	0.000353649																			132	218.376	100.928
2.868	1.89941e-05	2.868	3.79628e-05	2.868	8.6303e-06	2.868	1.72492e-05	2.868	3.44862e-05	2.868	8.2329e-05	2.868	0.000181086	2.868	0.000352266																			133	218.046	100.796
2.867	1.8843e-05	2.867	3.75334e-05	2.867	8.5509e-06	2.867	1.707e-05	2.867	3.41295e-05	2.867	8.14755e-05	2.867	0.000179187	2.867	0.000344742																			134	217.942	100.715
2.866	1.87199e-05	2.866	3.7285e-05	2.866	8.5699e-06	2.866	1.70205e-05	2.866	3.39116e-05	2.866	8.09376e-05	2.866	0.000178273	2.866	0.000345306																			135	217.871	100.671
2.865	1.85701e-05	2.865	3.70382e-05	2.865	8.4902e-06	2.865	1.68949e-05	2.865	3.36628e-05	2.865	8.02869e-05	2.865	0.000177375	2.865	0.000343886																			136	217.637	100.612
2.864	1.8358e-05	2.864	3.67717e-05	2.864	8.3924e-06	2.864	1.67595e-05	2.864	3.35028e-05	2.864	7.96644e-05	2.864	0.000177161	2.864	0.000340764																			137	217.541	100.581
2.863	1.82708e-05	2.863	3.64693e-05	2.863	8.3012e-06	2.863	1.66409e-05	2.863	3.31427e-05	2.863	7.9151e-05	2.863	0.000175272	2.863	0.000337659																			138	217.426	100.532
2.862	1.80901e-05	2.862	3.61296e-05	2.862	8.3006e-06	2.862	1.64617e-05	2.862	3.29138e-05	2.862	7.87025e-05	2.862	0.000174877	2.862	0.000335901																			139	217.52	100.657
2.861	1.79453e-05	2.861	3.5828e-05	2.861	8.175e-06	2.861	1.6373e-05	2.861	3.27024e-05	2.861	7.80859e-05	2.861	0.000172924	2.861	0.00033512																			140	217.483	100.727
2.86	1.77444e-05	2.86	3.54988e-05	2.86	8.116e-06	2.86	1.62683e-05	2.86	3.24481e-05	2.86	7.75124e-05	2.86	0.000172523	2.86	0.000334581																			141	217.585	100.8
2.859	1.76547e-05	2.859	3.52082e-05	2.859	8.1168e-06	2.859	1.61622e-05	2.859	3.22212e-05	2.859	7.70099e-05	2.859	0.000171653	2.859	0.000331837																			142	217.632	100.646
2.858	1.75647e-05	2.858	3.50107e-05	2.858	8.042e-06	2.858	1.60531e-05	2.858	3.19679e-05	2.858	7.63919e-05	2.858	0.000170046	2.858	0.000329678																			143	217.726	100.553
2.857	1.73571e-05	2.857	3.4787e-05	2.857	8.0141e-06	2.857	1.5898e-05	2.857	3.17631e-05	2.857	7.60976e-05	2.857	0.000168228	2.857	0.000325552																			144	217.771	100.476
2.856	1.72038e-05	2.856	3.44283e-05	2.856	7.9682e-06	2.856	1.57588e-05	2.856	3.15498e-05	2.856	7.53644e-05	2.856	0.000168607	2.856	0.000327139																			145	217.482	100.609
2.855	1.70956e-05	2.855	3.41711e-05	2.855	7.8816e-06	2.855	1.56852e-05	2.855	3.1224e-05	2.855	7.49783e-05	2.855	0.000168302	2.855	0.000326037																			146	217.306	100.668
2.854	1.69425e-05	2.854	3.38274e-05	2.854	7.7864e-06	2.854	1.54966e-05	2.854	3.09986e-05	2.854	7.43141e-05	2.854	0.000165762	2.854	0.000322392																			147	217.158	100.721
2.853	1.68062e-05	2.853	3.35408e-05	2.853	7.7255e-06	2.853	1.54576e-05	2.853	3.08409e-05	2.853	7.37928e-05	2.853	0.000164393	2.853	0.00031952																			148	217.456	100.666
2.852	1.66587e-05	2.852	3.33304e-05	2.852	7.6661e-06	2.852	1.53595e-05	2.852	3.05442e-05	2.852	7.33514e-05	2.852	0.000164749	2.852	0.000318809																			149	217.557	100.622
2.851	1.65365e-05	2.851	3.29973e-05	2.851	7.5981e-06	2.851	1.52546e-05	2.851	3.04176e-05	2.851	7.29109e-05	2.851	0.000162939	2.851	0.000315713																			150	217.71	100.585
2.85	1.64301e-05	2.85	3.28024e-05	2.85	7.5827e-06	2.85	1.50723e-05	2.85	3.01706e-05	2.85	7.23247e-05	2.85	0.000163618	2.85	0.000316387																			151	218.149	100.576
2.849	1.62888e-05	2.849	3.25538e-05	2.849	7.506e-06	2.849	1.50233e-05	2.849	2.99263e-05	2.849	7.18165e-05	2.849	0.000161033	2.849	0.000314614																			152	218.304	100.565
2.848	1.61566e-05	2.848	3.23054e-05	2.848	7.5065e-06	2.848	1.48474e-05	2.848	2.96656e-05	2.848	7.1391e-05	2.848	0.000160311	2.848	0.00031314																			153	218.574	100.562
2.847	1.60099e-05	2.847	3.20184e-05	2.847	7.42e-06	2.847	1.47448e-05	2.847	2.9509e-05	2.847	7.0874e-05	2.847	0.00016003	2.847	0.000307855																			154	219.415	100.236
2.846	1.59217e-05	2.846	3.18381e-05	2.846	7.4147e-06	2.846	1.46419e-05	2.846	2.93507e-05	2.846	7.03491e-05	2.846	0.000158153	2.846	0.00030754																			155	219.797	100.061
2.845	1.5832e-05	2.845	3.16056e-05	2.845	7.2838e-06	2.845	1.4575e-05	2.845	2.90552e-05	2.845	6.98992e-05	2.845	0.000158128	2.845	0.000307686																			156	220.29	99.9094
2.844	1.56795e-05	2.844	3.12401e-05	2.844	7.2848e-06	2.844	1.44598e-05	2.844	2.89093e-05	2.844	6.94499e-05	2.844	0.000157096	2.844	0.000307906																			157	220.005	100.084
2.843	1.56122e-05	2.843	3.11399e-05	2.843	7.2461e-06	2.843	1.43557e-05	2.843	2.87053e-05	2.843	6.89978e-05	2.843	0.000156475	2.843	0.000305693																			158	219.917	100.205
2.842	1.53969e-05	2.842	3.07579e-05	2.842	7.128e-06	2.842	1.42793e-05	2.842	2.85305e-05	2.842	6.84743e-05	2.842	0.000154828	2.842	0.000301525																			159	219.734	100.297
2.841	1.52987e-05	2.841	3.04903e-05	2.841	7.1188e-06	2.841	1.41158e-05	2.841	2.81906e-05	2.841	6.80077e-05	2.841	0.00015391	2.841	0.00029789																			160	219.662	100.255
2.84	1.51325e-05	2.84	3.03105e-05	2.84	7.0898e-06	2.84	1.40244e-05	2.84	2.81022e-05	2.84	6.76806e-05	2.84	0.000153205	2.84	0.00029842																			161	219.596	100.219
2.839	1.50985e-05	2.839	3.0038e-05	2.839	6.9745e-06	2.839	1.39839e-05	2.839	2.77895e-05	2.839	6.72028e-05	2.839	0.000152445	2.839	0.000296033																			162	219.524	100.19
2.838	1.49678e-05	2.838	2.98645e-05	2.838	6.9124e-06	2.838	1.38717e-05	2.838	2.76624e-05	2.838	6.67068e-05	2.838	0.000150268	2.838	0.000295501																			163	219.558	100.276
2.837	1.48629e-05	2.837	2.96895e-05	2.837	6.8882e-06	2.837	1.37991e-05	2.837	2.74582e-05	2.837	6.63452e-05	2.837	0.000150152	2.837	0.00029367																			164	219.503	100.307
2.836	1.48025e-05	2.836	2.94848e-05	2.836	6.8242e-06	2.836	1.36388e-05	2.836	2.72552e-05	2.836	6.57667e-05	2.836	0.000151382	2.836	0.000292575																			165	219.494	100.338
2.835	1.46263e-05	2.835	2.91946e-05	2.835	6.808e-06	2.835	1.35576e-05	2.835	2.70762e-05	2.835	6.54379e-05	2.835	0.000148318	2.835	0.000288821																			166	219.002	100.128
2.834	1.45152e-05	2.834	2.88936e-05	2.834	6.7287e-06	2.834	1.34583e-05	2.834	2.68206e-05	2.834	6.49454e-05	2.834	0.000149306	2.834	0.000289728																			167	218.7	100.052
2.833	1.44014e-05	2.833	2.87134e-05	2.833	6.6552e-06	2.833	1.33226e-05	2.833	2.66207e-05	2.833	6.46028e-05	2.833	0.000148311	2.833	0.000287106																			168	218.399	99.944
2.832	1.42728e-05	2.832	2.85444e-05	2.832	6.635e-06	2.832	1.33229e-05	2.832	2.65e-05	2.832	6.41818e-05	2.832	0.000144726	2.832	0.000283876																			169	217.778	100.23
2.831	1.41769e-05	2.831	2.8298e-05	2.831	6.6045e-06	2.831	1.31902e-05	2.831	2.63035e-05	2.831	6.37523e-05	2.831	0.000146372	2.831	0.000284438																			170	217.496	100.374
2.83	1.40582e-05	2.83	2.81252e-05	2.83	6.5785e-06	2.83	1.30743e-05	2.83	2.60641e-05	2.83	6.33493e-05	2.83	0.000146431	2.83	0.000285647																			171	217.151	100.489
2.829	1.39863e-05	2.829	2.78696e-05	2.829	6.4961e-06	2.829	1.2958e-05	2.829	2.58806e-05	2.829	6.29483e-05	2.829	0.000143562	2.829	0.000280632																			172	216.764	100.357
2.828	1.38976e-05	2.828	2.77162e-05	2.828	6.4676e-06	2.828	1.28381e-05	2.828	2.56967e-05	2.828	6.24898e-05	2.828	0.000142513	2.828	0.000280208																			173	216.556	100.282
2.827	1.37666e-05	2.827	2.75443e-05	2.827	6.3848e-06	2.827	1.28508e-05	2.827	2.55789e-05	2.827	6.21177e-05	2.827	0.000142345	2.827	0.000280244																			174	216.421	100.175
2.826	1.36521e-05	2.826	2.72167e-05	2.826	6.3787e-06	2.826	1.26811e-05	2.826	2.54055e-05	2.826	6.15922e-05	2.826	0.000142161	2.826	0.000279157																			175	215.924	100.576
2.825	1.35102e-05	2.825	2.70663e-05	2.825	6.3481e-06	2.825	1.26602e-05	2.825	2.52923e-05	2.825	6.13435e-05	2.825	0.0001413	2.825	0.000276039																			176	215.685	100.791
2.824	1.34435e-05	2.824	2.6825e-05	2.824	6.2831e-06	2.824	1.2581e-05	2.824	2.50879e-05	2.824	6.08016e-05	2.824	0.000140757	2.824	0.000276428																			177	215.433	100.985
2.823	1.33185e-05	2.823	2.67223e-05	2.823	6.279e-06	2.823	1.24666e-05	2.823	2.48522e-05	2.823	6.03853e-05	2.823	0.000139488	2.823	0.000271827																			178	214.877	100.695
2.822	1.32306e-05	2.822	2.64202e-05	2.822	6.2318e-06	2.822	1.24273e-05	2.822	2.47596e-05	2.822	6.00358e-05	2.822	0.000138137	2.822	0.000270256																			179	214.643	100.559
2.821	1.3217e-05	2.821	2.63168e-05	2.821	6.1395e-06	2.821	1.22635e-05	2.821	2.45332e-05	2.821	5.97471e-05	2.821	0.000138744	2.821	0.000270795																			180	214.286	100.388
2.82	1.31146e-05	2.82	2.6098e-05	2.82	6.0982e-06	2.82	1.21974e-05	2.82	2.44381e-05	2.82	5.92012e-05	2.82	0.000137624	2.82	0.000268813																			181	215.836	100.515
2.819	1.29416e-05	2.819	2.59655e-05	2.819	6.0842e-06	2.819	1.21675e-05	2.819	2.43006e-05	2.819	5.88372e-05	2.819	0.000135821	2.819	0.000264916																			182	216.549	100.599
2.818	1.2924e-05	2.818	2.58035e-05	2.818	6.0083e-06	2.818	1.20273e-05	2.818	2.4111e-05	2.818	5.85001e-05	2.818	0.000136257	2.818	0.000267831																			183	217.284	100.643
2.817	1.27922e-05	2.817	2.55386e-05	2.817	6.034e-06	2.817	1.20127e-05	2.817	2.39032e-05	2.817	5.80249e-05	2.817	0.000134945	2.817	0.000264416																			184	216.839	100.743
2.816	1.27332e-05	2.816	2.5379e-05	2.816	5.9864e-06	2.816	1.1924e-05	2.816	2.37305e-05	2.816	5.75395e-05	2.816	0.000133071	2.816	0.000262445																			185	216.606	100.809
2.815	1.26315e-05	2.815	2.50811e-05	2.815	5.937e-06	2.815	1.17876e-05	2.815	2.35013e-05	2.815	5.71492e-05	2.815	0.000133098	2.815	0.000260581																			186	216.387	100.832
2.814	1.24783e-05	2.814	2.50273e-05	2.814	5.8751e-06	2.814	1.17338e-05	2.814	2.33727e-05	2.814	5.68596e-05	2.814	0.000131084	2.814	0.000260448																			187	216.715	100.628
2.813	1.24457e-05	2.813	2.48313e-05	2.813	5.8278e-06	2.813	1.16341e-05	2.813	2.32104e-05	2.813	5.64051e-05	2.813	0.000132087	2.813	0.000255683																			188	216.86	100.534
2.812	1.23493e-05	2.812	2.46495e-05	2.812	5.7708e-06	2.812	1.16016e-05	2.812	2.30474e-05	2.812	5.60899e-05	2.812	0.000131729	2.812	0.000255176																			189	217.006	100.417
2.811	1.2241e-05	2.811	2.44293e-05	2.811	5.7586e-06	2.811	1.14709e-05	2.811	2.28938e-05	2.811	5.58295e-05	2.811	0.000129652	2.811	0.000254951																			190	216.667	100.25
2.81	1.22018e-05	2.81	2.42888e-05	2.81	5.694e-06	2.81	1.14271e-05	2.81	2.27002e-05	2.81	5.52938e-05	2.81	0.00012984	2.81	0.000255314																			191	216.512	100.182
2.809	1.2124e-05	2.809	2.41062e-05	2.809	5.734e-06	2.809	1.12931e-05	2.809	2.25897e-05	2.809	5.49182e-05	2.809	0.00012857	2.809	0.000251298																			192	216.411	100.076
2.808	1.1991e-05	2.808	2.39767e-05	2.808	5.6755e-06	2.808	1.12584e-05	2.808	2.24831e-05	2.808	5.45329e-05	2.808	0.00012696	2.808	0.000252222																			193	216.115	99.8807
2.807	1.19632e-05	2.807	2.38174e-05	2.807	5.5914e-06	2.807	1.12004e-05	2.807	2.22864e-05	2.807	5.43178e-05	2.807	0.000128061	2.807	0.000249916																			194	216.012	99.7997
2.806	1.18542e-05	2.806	2.35683e-05	2.806	5.5843e-06	2.806	1.10591e-05	2.806	2.21467e-05	2.806	5.39009e-05	2.806	0.0001266	2.806	0.000249912																			195	215.933	99.6808
2.805	1.17945e-05	2.805	2.34544e-05	2.805	5.5327e-06	2.805	1.09899e-05	2.805	2.19933e-05	2.805	5.34858e-05	2.805	0.00012648	2.805	0.00024877																			196	216.433	99.6252
2.804	1.16642e-05	2.804	2.33191e-05	2.804	5.487e-06	2.804	1.09647e-05	2.804	2.18109e-05	2.804	5.32471e-05	2.804	0.000125731	2.804	0.000247364																			197	216.663	99.598
2.803	1.15726e-05	2.803	2.31257e-05	2.803	5.475e-06	2.803	1.0874e-05	2.803	2.16238e-05	2.803	5.28583e-05	2.803	0.000123895	2.803	0.000245715																			198	216.893	99.5586
2.802	1.14743e-05	2.802	2.29186e-05	2.802	5.4074e-06	2.802	1.0826e-05	2.802	2.16062e-05	2.802	5.24947e-05	2.802	0.000124787	2.802	0.000243336																			199	217.238	100.25
2.801	1.14046e-05	2.801	2.28035e-05	2.801	5.3467e-06	2.801	1.07044e-05	2.801	2.13683e-05	2.801	5.21523e-05	2.801	0.000122125	2.801	0.000241672																			200	217.429	100.587
2.8	1.138e-05	2.8	2.26608e-05	2.8	5.3283e-06	2.8	1.06262e-05	2.8	2.12519e-05	2.8	5.18215e-05	2.8	0.000123014	2.8	0.000241698																			201	217.59	100.926
2.799	1.12839e-05	2.799	2.24582e-05	2.799	5.348e-06	2.799	1.05922e-05	2.799	2.10556e-05	2.799	5.14772e-05	2.799	0.000122156	2.799	0.000241301																			202	218.78	100.587
2.798	1.11371e-05	2.798	2.22761e-05	2.798	5.2386e-06	2.798	1.04644e-05	2.798	2.09507e-05	2.798	5.11703e-05	2.798	0.000121091	2.798	0.000240734																			203	219.357	100.4
2.797	1.11214e-05	2.797	2.21132e-05	2.797	5.2277e-06	2.797	1.04515e-05	2.797	2.07848e-05	2.797	5.07357e-05	2.797	0.000120084	2.797	0.000237544																			204	220.045	100.233
2.796	1.0993e-05	2.796	2.1966e-05	2.796	5.228e-06	2.796	1.03378e-05	2.796	2.06495e-05	2.796	5.04514e-05	2.796	0.00011906	2.796	0.000235472																			205	219.195	100.153
2.795	1.08891e-05	2.795	2.18238e-05	2.795	5.1367e-06	2.795	1.03256e-05	2.795	2.05381e-05	2.795	5.01834e-05	2.795	0.00011956	2.795	0.000234982																			206	218.82	100.082
2.794	1.0905e-05	2.794	2.16895e-05	2.794	5.1765e-06	2.794	1.02511e-05	2.794	2.03402e-05	2.794	4.9817e-05	2.794	0.000118894	2.794	0.000236039																			207	218.456	100.04
2.793	1.07824e-05	2.793	2.15391e-05	2.793	5.0821e-06	2.793	1.01425e-05	2.793	2.02346e-05	2.793	4.95066e-05	2.793	0.000119894	2.793	0.00023314																			208	219.818	99.8852
2.792	1.07235e-05	2.792	2.13876e-05	2.792	5.008e-06	2.792	1.0093e-05	2.792	2.00505e-05	2.792	4.92315e-05	2.792	0.000119058	2.792	0.000234072																			209	220.439	99.777
2.791	1.07148e-05	2.791	2.12819e-05	2.791	5.0318e-06	2.791	9.9678e-06	2.791	1.98939e-05	2.791	4.88308e-05	2.791	0.000118309	2.791	0.000233305																			210	221.201	99.6841
2.79	1.05327e-05	2.79	2.10724e-05	2.79	4.9995e-06	2.79	9.8407e-06	2.79	1.97214e-05	2.79	4.84202e-05	2.79	0.000114712	2.79	0.000227732																			211	221.501	100.011
2.789	1.04429e-05	2.789	2.09312e-05	2.789	4.9334e-06	2.789	9.8406e-06	2.789	1.96478e-05	2.789	4.81599e-05	2.789	0.000114767	2.789	0.000229471																			212	221.637	100.149
2.788	1.04317e-05	2.788	2.08347e-05	2.788	4.8937e-06	2.788	9.7633e-06	2.788	1.95236e-05	2.788	4.79292e-05	2.788	0.000114826	2.788	0.000227302																			213	221.767	100.325
2.787	1.04028e-05	2.787	2.06164e-05	2.787	4.8941e-06	2.787	9.7201e-06	2.787	1.93499e-05	2.787	4.75262e-05	2.787	0.000114793	2.787	0.000226998																			214	222.244	100.346
2.786	1.02864e-05	2.786	2.04751e-05	2.786	4.7972e-06	2.786	9.672e-06	2.786	1.91816e-05	2.786	4.73063e-05	2.786	0.000114385	2.786	0.000225723																			215	222.509	100.394
2.785	1.02059e-05	2.785	2.03301e-05	2.785	4.7797e-06	2.785	9.5806e-06	2.785	1.9103e-05	2.785	4.6953e-05	2.785	0.000115938	2.785	0.000224799																			216	222.708	100.406
2.784	1.01142e-05	2.784	2.01709e-05	2.784	4.8059e-06	2.784	9.4495e-06	2.784	1.89007e-05	2.784	4.66438e-05	2.784	0.000114099	2.784	0.000223506																			217	222.92	100.589
2.783	1.01062e-05	2.783	2.00628e-05	2.783	4.7521e-06	2.783	9.4225e-06	2.783	1.8832e-05	2.783	4.6297e-05	2.783	0.000112609	2.783	0.00022202																			218	223.014	100.719
2.782	1.00218e-05	2.782	1.99036e-05	2.782	4.7499e-06	2.782	9.4121e-06	2.782	1.87079e-05	2.782	4.60601e-05	2.782	0.000114041	2.782	0.000222367																			219	223.047	100.805
2.781	9.93887e-06	2.781	1.98075e-05	2.781	4.6635e-06	2.781	9.3024e-06	2.781	1.861e-05	2.781	4.56847e-05	2.781	0.000112274	2.781	0.000219855																			220	222.539	100.398
2.78	9.90203e-06	2.78	1.96845e-05	2.78	4.6618e-06	2.78	9.2181e-06	2.78	1.84875e-05	2.78	4.54694e-05	2.78	0.000112635	2.78	0.000217882																			221	222.257	100.17
2.779	9.80933e-06	2.779	1.95154e-05	2.779	4.6013e-06	2.779	9.1686e-06	2.779	1.83369e-05	2.779	4.52318e-05	2.779	0.000110913	2.779	0.000217456																			222	222.03	99.9655
2.778	9.7704e-06	2.778	1.94454e-05	2.778	4.5298e-06	2.778	9.1312e-06	2.778	1.81152e-05	2.778	4.48863e-05	2.778	0.000111037	2.778	0.000215532																			223	221.696	100.496
2.777	9.59373e-06	2.777	1.9169e-05	2.777	4.557e-06	2.777	9.0136e-06	2.777	1.80968e-05	2.777	4.45056e-05	2.777	0.000108653	2.777	0.000213666																			224	221.503	100.756
2.776	9.53417e-06	2.776	1.91384e-05	2.776	4.5126e-06	2.776	9.0194e-06	2.776	1.79043e-05	2.776	4.43184e-05	2.776	0.000111028	2.776	0.000214188																			225	221.364	101.003
2.775	9.51743e-06	2.775	1.89595e-05	2.775	4.449e-06	2.775	8.8924e-06	2.775	1.78451e-05	2.775	4.39306e-05	2.775	0.000109367	2.775	0.000214197																			226	220.966	100.755
2.774	9.42677e-06	2.774	1.88364e-05	2.774	4.4727e-06	2.774	8.83e-06	2.774	1.77116e-05	2.774	4.37518e-05	2.774	0.000108356	2.774	0.000210589																			227	220.78	100.634
2.773	9.36573e-06	2.773	1.86743e-05	2.773	4.4064e-06	2.773	8.7891e-06	2.773	1.76429e-05	2.773	4.34779e-05	2.773	0.000107789	2.773	0.000213681																			228	220.589	100.514
2.772	9.30283e-06	2.772	1.84935e-05	2.772	4.4092e-06	2.772	8.8258e-06	2.772	1.74863e-05	2.772	4.32947e-05	2.772	0.000109295	2.772	0.000209481																			229	220.694	100.46
2.771	9.18707e-06	2.771	1.83833e-05	2.771	4.346e-06	2.771	8.6581e-06	2.771	1.7373e-05	2.771	4.2797e-05	2.771	0.000105707	2.771	0.000208205																			230	220.716	100.413
2.77	9.1593e-06	2.77	1.8297e-05	2.77	4.3694e-06	2.77	8.6399e-06	2.77	1.72221e-05	2.77	4.2707e-05	2.77	0.000105589	2.77	0.00020699																			231	220.765	100.377
2.769	9.10917e-06	2.769	1.81571e-05	2.769	4.3619e-06	2.769	8.5688e-06	2.769	1.71138e-05	2.769	4.24408e-05	2.769	0.000106878	2.769	0.000207366																			232	220.382	100.554
2.768	9.07323e-06	2.768	1.8062e-05	2.768	4.3166e-06	2.768	8.5329e-06	2.768	1.69511e-05	2.768	4.21269e-05	2.768	0.000106251	2.768	0.000205659																			233	220.265	100.669
2.767	8.9713e-06	2.767	1.78762e-05	2.767	4.2333e-06	2.767	8.4043e-06	2.767	1.68417e-05	2.767	4.1833e-05	2.767	0.000104502	2.767	0.00020619																			234	220.043	100.76
2.766	8.90123e-06	2.766	1.78035e-05	2.766	4.1828e-06	2.766	8.3535e-06	2.766	1.67139e-05	2.766	4.1663e-05	2.766	0.000104436	2.766	0.000203365																			235	220.151	100.175
2.765	8.8415e-06	2.765	1.75089e-05	2.765	4.2253e-06	2.765	8.3467e-06	2.765	1.657e-05	2.765	4.12891e-05	2.765	0.000102508	2.765	0.000202916																			236	220.202	99.8922
2.764	8.7084e-06	2.764	1.7416e-05	2.764	4.1691e-06	2.764	8.2165e-06	2.764	1.64169e-05	2.764	4.1088e-05	2.764	0.000101795	2.764	0.000202026																			237	220.297	99.6026
2.763	8.63147e-06	2.763	1.73152e-05	2.763	4.1744e-06	2.763	8.1752e-06	2.763	1.63889e-05	2.763	4.06447e-05	2.763	0.000102607	2.763	0.000198979																			238	219.31	99.8095
2.762	8.66507e-06	2.762	1.71466e-05	2.762	4.0626e-06	2.762	8.1026e-06	2.762	1.62336e-05	2.762	4.04356e-05	2.762	0.000102108	2.762	0.000198432																			239	218.798	99.9003
2.761	8.59673e-06	2.761	1.70401e-05	2.761	4.0667e-06	2.761	8.0757e-06	2.761	1.61425e-05	2.761	4.02334e-05	2.761	0.000100694	2.761	0.000200773																			240	218.298	99.9992
2.76	8.52263e-06	2.76	1.69493e-05	2.76	4.0496e-06	2.76	8.018e-06	2.76	1.60241e-05	2.76	3.99513e-05	2.76	0.000100592	2.76	0.00019953																			241	218.022	100.014
2.759	8.48033e-06	2.759	1.68615e-05	2.759	4.039e-06	2.759	7.933e-06	2.759	1.58929e-05	2.759	3.96754e-05	2.759	0.000101698	2.759	0.000197674																			242	217.826	100.017
2.758	8.32817e-06	2.758	1.67399e-05	2.758	4.0192e-06	2.758	7.8836e-06	2.758	1.57913e-05	2.758	3.94679e-05	2.758	0.000100239	2.758	0.000198077																			243	217.66	100.045
2.757	8.34367e-06	2.757	1.65884e-05	2.757	3.9576e-06	2.757	7.8338e-06	2.757	1.56912e-05	2.757	3.91957e-05	2.757	0.00010023	2.757	0.000194411																			244	217.175	100.002
2.756	8.26437e-06	2.756	1.65069e-05	2.756	3.9756e-06	2.756	7.8248e-06	2.756	1.56148e-05	2.756	3.89696e-05	2.756	9.92105e-05	2.756	0.000196072																			245	216.953	100.01
2.755	8.21367e-06	2.755	1.63509e-05	2.755	3.9441e-06	2.755	7.7539e-06	2.755	1.55034e-05	2.755	3.8616e-05	2.755	9.89873e-05	2.755	0.000195487																			246	216.625	100.01
2.754	8.14723e-06	2.754	1.61971e-05	2.754	3.8633e-06	2.754	7.727e-06	2.754	1.54008e-05	2.754	3.84225e-05	2.754	9.75684e-05	2.754	0.000190581																			247	216.366	100.075
2.753	8.09223e-06	2.753	1.61025e-05	2.753	3.8093e-06	2.753	7.6878e-06	2.753	1.52844e-05	2.753	3.82567e-05	2.753	9.74061e-05	2.753	0.000189495																			248	216.235	100.078
2.752	7.99777e-06	2.752	1.5954e-05	2.752	3.827e-06	2.752	7.5563e-06	2.752	1.50975e-05	2.752	3.7762e-05	2.752	9.59343e-05	2.752	0.000191141																			249	216.047	100.115
2.751	7.93587e-06	2.751	1.58092e-05	2.751	3.7476e-06	2.751	7.5064e-06	2.751	1.49921e-05	2.751	3.74969e-05	2.751	9.74038e-05	2.751	0.000187359																			250	215.851	100.036
2.75	7.8651e-06	2.75	1.57782e-05	2.75	3.7411e-06	2.75	7.5178e-06	2.75	1.488e-05	2.75	3.73158e-05	2.75	9.49402e-05	2.75	0.000189535																			251	215.722	99.9669
2.749	7.83337e-06	2.749	1.56753e-05	2.749	3.7033e-06	2.749	7.4432e-06	2.749	1.48823e-05	2.749	3.70395e-05	2.749	9.58023e-05	2.749	0.000188642																			252	215.652	99.9303
2.748	7.83203e-06	2.748	1.5552e-05	2.748	3.7059e-06	2.748	7.3763e-06	2.748	1.47493e-05	2.748	3.67696e-05	2.748	9.38102e-05	2.748	0.000188094																			253	215.322	99.9076
2.747	7.76257e-06	2.747	1.53686e-05	2.747	3.7254e-06	2.747	7.3331e-06	2.747	1.46156e-05	2.747	3.6605e-05	2.747	9.4759e-05	2.747	0.000187681																			254	215.163	99.8849
2.746	7.6228e-06	2.746	1.52427e-05	2.746	3.6602e-06	2.746	7.2597e-06	2.746	1.45085e-05	2.746	3.63066e-05	2.746	9.38846e-05	2.746	0.000184792																			255	214.939	99.879
2.745	7.60623e-06	2.745	1.52253e-05	2.745	3.5942e-06	2.745	7.26e-06	2.745	1.44343e-05	2.745	3.59698e-05	2.745	9.37814e-05	2.745	0.00018494																			256	215.071	99.8191
2.744	7.59823e-06	2.744	1.51251e-05	2.744	3.6195e-06	2.744	7.2076e-06	2.744	1.43908e-05	2.744	3.58634e-05	2.744	9.3798e-05	2.744	0.000185355																			257	215.21	99.796
2.743	7.5345e-06	2.743	1.50002e-05	2.743	3.6233e-06	2.743	7.123e-06	2.743	1.42086e-05	2.743	3.56348e-05	2.743	9.36319e-05	2.743	0.0001826																			258	215.212	99.7742
2.742	7.4621e-06	2.742	1.48683e-05	2.742	3.5775e-06	2.742	7.0573e-06	2.742	1.41725e-05	2.742	3.53041e-05	2.742	9.39214e-05	2.742	0.000183346																			259	214.747	99.8659
2.741	7.45213e-06	2.741	1.48506e-05	2.741	3.5344e-06	2.741	7.1e-06	2.741	1.41274e-05	2.741	3.51231e-05	2.741	9.2322e-05	2.741	0.000182396																			260	214.47	99.9077
2.74	7.41827e-06	2.74	1.46799e-05	2.74	3.5407e-06	2.74	7.0007e-06	2.74	1.40112e-05	2.74	3.49182e-05	2.74	9.26917e-05	2.74	0.000182371																			261	214.253	99.9263
2.739	7.2125e-06	2.739	1.44983e-05	2.739	3.5294e-06	2.739	6.9393e-06	2.739	1.37824e-05	2.739	3.45676e-05	2.739	8.93633e-05	2.739	0.00017662																			262	214.552	100.221
2.738	7.22913e-06	2.738	1.43229e-05	2.738	3.4992e-06	2.738	6.8588e-06	2.738	1.37514e-05	2.738	3.44012e-05	2.738	9.01308e-05	2.738	0.000176928																			263	214.701	100.393
2.737	7.12363e-06	2.737	1.43058e-05	2.737	3.4657e-06	2.737	6.8449e-06	2.737	1.36387e-05	2.737	3.39437e-05	2.737	8.95122e-05	2.737	0.000176709																			264	214.82	100.53
2.736	7.0939e-06	2.736	1.41868e-05	2.736	3.4252e-06	2.736	6.7724e-06	2.736	1.35595e-05	2.736	3.38031e-05	2.736	8.9913e-05	2.736	0.000176549																			265	215.29	100.435
2.735	7.0717e-06	2.735	1.41374e-05	2.735	3.3866e-06	2.735	6.7178e-06	2.735	1.34884e-05	2.735	3.35114e-05	2.735	8.84925e-05	2.735	0.000174065																			266	215.542	100.405
2.734	6.96763e-06	2.734	1.39422e-05	2.734	3.377e-06	2.734	6.7053e-06	2.734	1.339e-05	2.734	3.33949e-05	2.734	8.81558e-05	2.734	0.000174356																			267	215.715	100.337
2.733	6.97047e-06	2.733	1.38836e-05	2.733	3.3251e-06	2.733	6.6434e-06	2.733	1.32936e-05	2.733	3.30994e-05	2.733	8.85318e-05	2.733	0.000172679																			268	216.137	100.208
2.732	6.9083e-06	2.732	1.3717e-05	2.732	3.3108e-06	2.732	6.648e-06	2.732	1.31735e-05	2.732	3.29418e-05	2.732	8.79817e-05	2.732	0.00017488																			269	216.301	100.117
2.731	6.89593e-06	2.731	1.36979e-05	2.731	3.2599e-06	2.731	6.5574e-06	2.731	1.30497e-05	2.731	3.26802e-05	2.731	8.78663e-05	2.731	0.000171894																			270	216.506	100.066
2.73	6.85113e-06	2.73	1.3522e-05	2.73	3.257e-06	2.73	6.5197e-06	2.73	1.29457e-05	2.73	3.24982e-05	2.73	8.80981e-05	2.73	0.000170264																			271	217.164	100.068
2.729	6.77343e-06	2.729	1.3464e-05	2.729	3.2819e-06	2.729	6.4849e-06	2.729	1.28862e-05	2.729	3.21929e-05	2.729	8.61213e-05	2.729	0.000171439																			272	217.539	100.11
2.728	6.75693e-06	2.728	1.34003e-05	2.728	3.2779e-06	2.728	6.4237e-06	2.728	1.28184e-05	2.728	3.19527e-05	2.728	8.71227e-05	2.728	0.000170258																			273	217.804	100.125
2.727	6.6487e-06	2.727	1.32553e-05	2.727	3.2138e-06	2.727	6.3831e-06	2.727	1.2643e-05	2.727	3.17794e-05	2.727	8.68258e-05	2.727	0.000169466																			274	218.058	100.185
2.726	6.5354e-06	2.726	1.31188e-05	2.726	3.1898e-06	2.726	6.2828e-06	2.726	1.25418e-05	2.726	3.1461e-05	2.726	8.53291e-05	2.726	0.0001669																			275	218.058	100.211
2.725	6.53657e-06	2.725	1.30622e-05	2.725	3.1376e-06	2.725	6.2981e-06	2.725	1.24631e-05	2.725	3.12021e-05	2.725	8.50806e-05	2.725	0.000168385																			276	218.229	100.24
2.724	6.47213e-06	2.724	1.29719e-05	2.724	3.1486e-06	2.724	6.2088e-06	2.724	1.24003e-05	2.724	3.11405e-05	2.724	8.38752e-05	2.724	0.000164306																			277	218.036	100.267
2.723	6.4857e-06	2.723	1.2856e-05	2.723	3.1647e-06	2.723	6.2022e-06	2.723	1.22893e-05	2.723	3.07566e-05	2.723	8.36141e-05	2.723	0.000166109																			278	218.036	100.278
2.722	6.42037e-06	2.722	1.27151e-05	2.722	3.1439e-06	2.722	6.1749e-06	2.722	1.22459e-05	2.722	3.06155e-05	2.722	8.50784e-05	2.722	0.000166157																			279	217.956	100.264
2.721	6.408e-06	2.721	1.26514e-05	2.721	3.0755e-06	2.721	6.0605e-06	2.721	1.21212e-05	2.721	3.03422e-05	2.721	8.4198e-05	2.721	0.0001673																			280	218.327	100.067
2.72	6.32937e-06	2.72	1.25685e-05	2.72	3.0441e-06	2.72	6.0218e-06	2.72	1.20694e-05	2.72	3.01208e-05	2.72	8.30927e-05	2.72	0.00016224																			281	218.484	99.9873
2.719	6.3187e-06	2.719	1.24482e-05	2.719	3.0811e-06	2.719	5.993e-06	2.719	1.19658e-05	2.719	2.9906e-05	2.719	8.34979e-05	2.719	0.000162922																			282	218.69	99.8763
2.718	6.21797e-06	2.718	1.2341e-05	2.718	2.9875e-06	2.718	5.9365e-06	2.718	1.18872e-05	2.718	2.96589e-05	2.718	8.24898e-05	2.718	0.000162432																			283	218.555	99.8511
2.717	6.18437e-06	2.717	1.22219e-05	2.717	2.9853e-06	2.717	5.9056e-06	2.717	1.18248e-05	2.717	2.94932e-05	2.717	8.23794e-05	2.717	0.000161389																			284	218.449	99.8542
2.716	6.16507e-06	2.716	1.21901e-05	2.716	2.9097e-06	2.716	5.8228e-06	2.716	1.16647e-05	2.716	2.91794e-05	2.716	8.19302e-05	2.716	0.000160721																			285	218.269	99.8296
2.715	6.14217e-06	2.715	1.21156e-05	2.715	2.9859e-06	2.715	5.8266e-06	2.715	1.1683e-05	2.715	2.91259e-05	2.715	8.16146e-05	2.715	0.000160873																			286	218.341	99.8191
2.714	5.97043e-06	2.714	1.19588e-05	2.714	2.9146e-06	2.714	5.7732e-06	2.714	1.15418e-05	2.714	2.88366e-05	2.714	8.09761e-05	2.714	0.00015758																			287	218.336	99.821
2.713	5.96863e-06	2.713	1.18701e-05	2.713	2.8901e-06	2.713	5.7435e-06	2.713	1.14076e-05	2.713	2.85871e-05	2.713	7.93174e-05	2.713	0.000157198																			288	218.402	99.8066
2.712	5.8637e-06	2.712	1.17391e-05	2.712	2.8987e-06	2.712	5.6798e-06	2.712	1.129e-05	2.712	2.82584e-05	2.712	7.90642e-05	2.712	0.000156322																			289	218.352	99.8887
2.711	5.81427e-06	2.711	1.16432e-05	2.711	2.8719e-06	2.711	5.6264e-06	2.711	1.13224e-05	2.711	2.82048e-05	2.711	7.84006e-05	2.711	0.000157331																			290	218.359	99.9657
2.71	5.7947e-06	2.71	1.16131e-05	2.71	2.8652e-06	2.71	5.6344e-06	2.71	1.11324e-05	2.71	2.78857e-05	2.71	7.92022e-05	2.71	0.000155134																			291	218.26	99.9889
2.709	5.7989e-06	2.709	1.15291e-05	2.709	2.7554e-06	2.709	5.5722e-06	2.709	1.11017e-05	2.709	2.77606e-05	2.709	7.9086e-05	2.709	0.00015709																			292	218.32	99.8954
2.708	5.74147e-06	2.708	1.13855e-05	2.708	2.7395e-06	2.708	5.5169e-06	2.708	1.09575e-05	2.708	2.75552e-05	2.708	7.77075e-05	2.708	0.000154817																			293	218.305	99.8601
2.707	5.67243e-06	2.707	1.12673e-05	2.707	2.7213e-06	2.707	5.4423e-06	2.707	1.08087e-05	2.707	2.73011e-05	2.707	7.78657e-05	2.707	0.000152152																			294	218.268	99.8035
2.706	5.6855e-06	2.706	1.1258e-05	2.706	2.74e-06	2.706	5.4547e-06	2.706	1.08426e-05	2.706	2.70612e-05	2.706	7.76065e-05	2.706	0.000152088																			295	217.915	99.9099
2.705	5.58363e-06	2.705	1.11093e-05	2.705	2.6908e-06	2.705	5.4461e-06	2.705	1.07382e-05	2.705	2.70591e-05	2.705	7.7593e-05	2.705	0.000154126																			296	217.676	99.9506
2.704	5.5428e-06	2.704	1.10914e-05	2.704	2.7214e-06	2.704	5.3746e-06	2.704	1.06863e-05	2.704	2.66761e-05	2.704	7.79726e-05	2.704	0.000150577																			297	217.411	100.005
2.703	5.5293e-06	2.703	1.09414e-05	2.703	2.666e-06	2.703	5.3086e-06	2.703	1.0575e-05	2.703	2.65274e-05	2.703	7.76155e-05	2.703	0.000151112																			298	217.586	99.9532
2.702	5.45847e-06	2.702	1.09257e-05	2.702	2.6235e-06	2.702	5.2279e-06	2.702	1.04352e-05	2.702	2.63255e-05	2.702	7.66561e-05	2.702	0.00015065																			299	217.71	99.9358
2.701	5.4589e-06	2.701	1.077e-05	2.701	2.6549e-06	2.701	5.1779e-06	2.701	1.04072e-05	2.701	2.62008e-05	2.701	7.70685e-05	2.701	0.000148088																			300	217.805	99.9101
2.7	5.379e-06	2.7	1.06029e-05	2.7	2.6425e-06	2.7	5.1803e-06	2.7	1.03042e-05	2.7	2.59488e-05	2.7	7.57684e-05	2.7	0.000146517																			301	217.636	99.9197
2.699	5.3478e-06	2.699	1.0541e-05	2.699	2.5579e-06	2.699	5.0988e-06	2.699	1.01851e-05	2.699	2.57895e-05	2.699	7.44756e-05	2.699	0.000149334																			302	217.569	99.9219
2.698	5.31943e-06	2.698	1.05431e-05	2.698	2.6059e-06	2.698	5.1091e-06	2.698	1.01919e-05	2.698	2.55367e-05	2.698	7.47679e-05	2.698	0.000145383																			303	217.551	99.9528
2.697	5.26663e-06	2.697	1.03986e-05	2.697	2.5193e-06	2.697	5.0615e-06	2.697	1.00397e-05	2.697	2.54187e-05	2.697	7.42908e-05	2.697	0.000146622																			304	217.171	99.9401
2.696	5.18567e-06	2.696	1.0336e-05	2.696	2.5035e-06	2.696	4.9815e-06	2.696	1.00027e-05	2.696	2.52018e-05	2.696	7.41975e-05	2.696	0.000144773																			305	216.986	99.9641
2.695	5.14047e-06	2.695	1.03038e-05	2.695	2.475e-06	2.695	4.9237e-06	2.695	9.8998e-06	2.695	2.50824e-05	2.695	7.42839e-05	2.695	0.000145132																			306	216.85	99.9637
2.694	5.1272e-06	2.694	1.01241e-05	2.694	2.4563e-06	2.694	4.9314e-06	2.694	9.7461e-06	2.694	2.47565e-05	2.694	7.40164e-05	2.694	0.000143017																			307	216.491	100.162
2.693	5.0186e-06	2.693	9.9894e-06	2.693	2.4302e-06	2.693	4.9261e-06	2.693	9.7577e-06	2.693	2.47237e-05	2.693	7.21165e-05	2.693	0.00014601																			308	216.32	100.281
2.692	5.01207e-06	2.692	1.0007e-05	2.692	2.4718e-06	2.692	4.8883e-06	2.692	9.652e-06	2.692	2.44552e-05	2.692	7.33336e-05	2.692	0.000145272																			309	216.164	100.386
2.691	4.91547e-06	2.691	9.87793e-06	2.691	2.3914e-06	2.691	4.8015e-06	2.691	9.6314e-06	2.691	2.43143e-05	2.691	7.12996e-05	2.691	0.000140201																			310	215.987	100.355
2.69	4.92447e-06	2.69	9.82273e-06	2.69	2.3959e-06	2.69	4.7893e-06	2.69	9.438e-06	2.69	2.40563e-05	2.69	7.20717e-05	2.69	0.000145837																			311	215.976	100.337
2.689	4.90367e-06	2.689	9.70113e-06	2.689	2.3806e-06	2.689	4.7671e-06	2.689	9.4501e-06	2.689	2.38031e-05	2.689	7.32845e-05	2.689	0.000141512																			312	215.884	100.325
2.688	4.78683e-06	2.688	9.60167e-06	2.688	2.3815e-06	2.688	4.7137e-06	2.688	9.2854e-06	2.688	2.36716e-05	2.688	6.99961e-05	2.688	0.000138956																			313	215.73	99.8798
2.687	4.7154e-06	2.687	9.513e-06	2.687	2.3089e-06	2.687	4.6709e-06	2.687	9.2148e-06	2.687	2.34212e-05	2.687	6.99284e-05	2.687	0.000137507																			314	215.686	99.6349
2.686	4.72143e-06	2.686	9.37727e-06	2.686	2.3335e-06	2.686	4.6382e-06	2.686	9.1889e-06	2.686	2.32672e-05	2.686	7.08938e-05	2.686	0.000138455																			315	215.64	99.4172
2.685	4.71983e-06	2.685	9.32027e-06	2.685	2.2892e-06	2.685	4.5411e-06	2.685	9.0507e-06	2.685	2.30533e-05	2.685	6.97935e-05	2.685	0.000136973																			316	215.644	100.188
2.684	4.65593e-06	2.684	9.22257e-06	2.684	2.2613e-06	2.684	4.5382e-06	2.684	9.0097e-06	2.684	2.28399e-05	2.684	7.00323e-05	2.684	0.000136777																			317	215.578	100.555
2.683	4.6227e-06	2.683	9.1697e-06	2.683	2.2339e-06	2.683	4.4631e-06	2.683	8.9418e-06	2.683	2.2689e-05	2.683	6.96742e-05	2.683	0.000136136																			318	215.653	100.94
2.682	4.588e-06	2.682	9.0955e-06	2.682	2.2265e-06	2.682	4.5013e-06	2.682	8.8302e-06	2.682	2.24597e-05	2.682	6.9297e-05	2.682	0.000135244																			319	215.822	100.662
2.681	4.51583e-06	2.681	8.95727e-06	2.681	2.2424e-06	2.681	4.3915e-06	2.681	8.8206e-06	2.681	2.23573e-05	2.681	6.96994e-05	2.681	0.000136514																			320	215.889	100.495
2.68	4.44937e-06	2.68	8.89893e-06	2.68	2.1837e-06	2.68	4.3965e-06	2.68	8.7325e-06	2.68	2.21994e-05	2.68	6.83362e-05	2.68	0.000133237																			321	216.024	100.348
2.679	4.48097e-06	2.679	8.84373e-06	2.679	2.2123e-06	2.679	4.3346e-06	2.679	8.6559e-06	2.679	2.20592e-05	2.679	6.80216e-05	2.679	0.000136803																			322	215.69	100.21
2.678	4.40573e-06	2.678	8.71287e-06	2.678	2.2243e-06	2.678	4.3074e-06	2.678	8.5763e-06	2.678	2.18465e-05	2.678	6.84275e-05	2.678	0.000132609																			323	215.607	100.114
2.677	4.38633e-06	2.677	8.69597e-06	2.677	2.1643e-06	2.677	4.2286e-06	2.677	8.4583e-06	2.677	2.16394e-05	2.677	6.78613e-05	2.677	0.00013344																			324	215.484	100.042
2.676	4.37477e-06	2.676	8.64563e-06	2.676	2.1573e-06	2.676	4.274e-06	2.676	8.4521e-06	2.676	2.14726e-05	2.676	6.77489e-05	2.676	0.000132264																			325	215.4	100.037
2.675	4.2497e-06	2.675	8.416e-06	2.675	2.0703e-06	2.675	4.1795e-06	2.675	8.3137e-06	2.675	2.11893e-05	2.675	6.55187e-05	2.675	0.000131415																			326	215.409	100.046
2.674	4.18e-06	2.674	8.3228e-06	2.674	2.105e-06	2.674	4.1745e-06	2.674	8.2856e-06	2.674	2.09795e-05	2.674	6.64204e-05	2.674	0.000130802																			327	215.383	100.029
2.673	4.23553e-06	2.673	8.30577e-06	2.673	2.1125e-06	2.673	4.1297e-06	2.673	8.1667e-06	2.673	2.0923e-05	2.673	6.59997e-05	2.673	0.000131678																			328	215.214	99.8729
2.672	4.1177e-06	2.672	8.2891e-06	2.672	2.0809e-06	2.672	4.1121e-06	2.672	8.1243e-06	2.672	2.06974e-05	2.672	6.57296e-05	2.672	0.000127928																			329	215.165	99.7793
2.671	4.10903e-06	2.671	8.20697e-06	2.671	2.0497e-06	2.671	4.0998e-06	2.671	8.0436e-06	2.671	2.07047e-05	2.671	6.54489e-05	2.671	0.000130031																			330	215.142	99.6696
2.67	4.08203e-06	2.67	8.10617e-06	2.67	2.0061e-06	2.67	3.9858e-06	2.67	7.966e-06	2.67	2.03201e-05	2.67	6.60332e-05	2.67	0.000129224																			331	215.117	99.783
2.669	4.01917e-06	2.669	8.12203e-06	2.669	2.0078e-06	2.669	4.0217e-06	2.669	7.9233e-06	2.669	2.01755e-05	2.669	6.55712e-05	2.669	0.000128281																			332	215.17	99.8346
2.668	3.95877e-06	2.668	7.96513e-06	2.668	2.03e-06	2.668	3.9561e-06	2.668	7.8364e-06	2.668	1.99605e-05	2.668	6.44505e-05	2.668	0.000128901																			333	215.176	99.8914
2.667	4.03333e-06	2.667	7.91647e-06	2.667	2e-06	2.667	3.8916e-06	2.667	7.7939e-06	2.667	1.98747e-05	2.667	6.42887e-05	2.667	0.000126452																			334	215.2	99.7315
2.666	3.93937e-06	2.666	7.86103e-06	2.666	1.9204e-06	2.666	3.859e-06	2.666	7.7028e-06	2.666	1.96258e-05	2.666	6.56084e-05	2.666	0.000126924																			335	215.291	99.6844
2.665	3.90093e-06	2.665	7.70207e-06	2.665	1.9716e-06	2.665	3.8577e-06	2.665	7.6007e-06	2.665	1.95635e-05	2.665	6.30655e-05	2.665	0.000125412																			336	215.254	99.5997
2.664	3.87097e-06	2.664	7.67333e-06	2.664	1.9784e-06	2.664	3.8535e-06	2.664	7.5874e-06	2.664	1.94118e-05	2.664	6.44587e-05	2.664	0.00012471																			337	215.601	99.7055
2.663	3.82593e-06	2.663	7.51527e-06	2.663	1.8785e-06	2.663	3.744e-06	2.663	7.4929e-06	2.663	1.91292e-05	2.663	6.33683e-05	2.663	0.000124549																			338	215.703	99.7786
2.662	3.73303e-06	2.662	7.38577e-06	2.662	1.9043e-06	2.662	3.6884e-06	2.662	7.3456e-06	2.662	1.8797e-05	2.662	6.2694e-05	2.662	0.000121368																			339	215.908	99.8028
2.661	3.72053e-06	2.661	7.37227e-06	2.661	1.8456e-06	2.661	3.7299e-06	2.661	7.3023e-06	2.661	1.87143e-05	2.661	6.14928e-05	2.661	0.000121645																			340	215.979	99.925
2.66	3.6578e-06	2.66	7.3572e-06	2.66	1.8316e-06	2.66	3.5992e-06	2.66	7.2128e-06	2.66	1.85208e-05	2.66	6.0443e-05	2.66	0.000122434																			341	216.064	99.9681
2.659	3.58137e-06	2.659	7.14733e-06	2.659	1.877e-06	2.659	3.5571e-06	2.659	7.1581e-06	2.659	1.83592e-05	2.659	6.17361e-05	2.659	0.000118																			342	216.132	99.9872
2.658	3.57133e-06	2.658	7.09447e-06	2.658	1.854e-06	2.658	3.5646e-06	2.658	7.1422e-06	2.658	1.82455e-05	2.658	6.18756e-05	2.658	0.000120103																			343	216.358	99.7699
2.657	3.53787e-06	2.657	7.11173e-06	2.657	1.8479e-06	2.657	3.5601e-06	2.657	7.0135e-06	2.657	1.80179e-05	2.657	6.15158e-05	2.657	0.000119853																			344	216.438	99.6777
2.656	3.52283e-06	2.656	6.95907e-06	2.656	1.7832e-06	2.656	3.516e-06	2.656	6.9759e-06	2.656	1.78259e-05	2.656	5.8921e-05	2.656	0.000118901																			345	216.547	99.5698
2.655	3.49693e-06	2.655	6.88867e-06	2.655	1.7225e-06	2.655	3.4206e-06	2.655	6.8409e-06	2.655	1.77616e-05	2.655	5.9503e-05	2.655	0.000116953																			346	217.12	99.5002
2.654	3.41897e-06	2.654	6.82503e-06	2.654	1.7425e-06	2.654	3.4348e-06	2.654	6.8532e-06	2.654	1.75001e-05	2.654	6.07648e-05	2.654	0.000118114																			347	217.365	99.4799
2.653	3.38773e-06	2.653	6.73987e-06	2.653	1.7161e-06	2.653	3.4199e-06	2.653	6.7831e-06	2.653	1.73349e-05	2.653	5.94588e-05	2.653	0.000115772																			348	217.696	99.475
2.652	3.2872e-06	2.652	6.6045e-06	2.652	1.709e-06	2.652	3.4144e-06	2.652	6.75e-06	2.652	1.71823e-05	2.652	5.91602e-05	2.652	0.000116645																			349	218.551	99.8935
2.651	3.37087e-06	2.651	6.63263e-06	2.651	1.7345e-06	2.651	3.2992e-06	2.651	6.6132e-06	2.651	1.71416e-05	2.651	5.95468e-05	2.651	0.000118086																			350	218.93	100.1
2.65	3.23983e-06	2.65	6.51827e-06	2.65	1.721e-06	2.65	3.3e-06	2.65	6.5969e-06	2.65	1.68447e-05	2.65	5.89094e-05	2.65	0.000113899																			351	219.414	100.324
2.649	3.17283e-06	2.649	6.42917e-06	2.649	1.6479e-06	2.649	3.2714e-06	2.649	6.4704e-06	2.649	1.66682e-05	2.649	5.78679e-05	2.649	0.000114128																			352	219.389	100.16
2.648	3.19113e-06	2.648	6.34247e-06	2.648	1.6097e-06	2.648	3.187e-06	2.648	6.3957e-06	2.648	1.65107e-05	2.648	5.69482e-05	2.648	0.000112208																			353	219.341	100.09
2.647	3.14087e-06	2.647	6.27863e-06	2.647	1.6326e-06	2.647	3.1922e-06	2.647	6.3375e-06	2.647	1.63856e-05	2.647	5.71998e-05	2.647	0.000114546																			354	219.311	100.025
2.646	3.13363e-06	2.646	6.23947e-06	2.646	1.6111e-06	2.646	3.1966e-06	2.646	6.2322e-06	2.646	1.62191e-05	2.646	5.76116e-05	2.646	0.000114607																			355	219.027	100.209
2.645	3.13073e-06	2.645	6.20847e-06	2.645	1.6304e-06	2.645	3.1184e-06	2.645	6.2676e-06	2.645	1.61075e-05	2.645	5.79244e-05	2.645	0.000112243																			356	218.917	100.306
2.644	3.01943e-06	2.644	6.09047e-06	2.644	1.5223e-06	2.644	3.1062e-06	2.644	6.0726e-06	2.644	1.58073e-05	2.644	5.68375e-05	2.644	0.00011084																			357	218.839	100.381
2.643	3.0346e-06	2.643	5.9164e-06	2.643	1.5413e-06	2.643	3.035e-06	2.643	6.1406e-06	2.643	1.58051e-05	2.643	5.52807e-05	2.643	0.000110585																			358	218.272	100.318
2.642	2.97713e-06	2.642	5.90697e-06	2.642	1.5403e-06	2.642	3.0532e-06	2.642	5.9811e-06	2.642	1.55261e-05	2.642	5.61742e-05	2.642	0.000109706																			359	217.968	100.278
2.641	2.9737e-06	2.641	5.8191e-06	2.641	1.5229e-06	2.641	2.9624e-06	2.641	5.9462e-06	2.641	1.53155e-05	2.641	5.66618e-05	2.641	0.000109479																			360	217.665	100.217
2.64	2.90033e-06	2.64	5.71057e-06	2.64	1.4814e-06	2.64	2.9705e-06	2.64	5.8371e-06	2.64	1.53534e-05	2.64	5.607e-05	2.64	0.000111869																			361	217.065	99.8017
2.639	2.8724e-06	2.639	5.7994e-06	2.639	1.5004e-06	2.639	2.9564e-06	2.639	5.8268e-06	2.639	1.5209e-05	2.639	5.63385e-05	2.639	0.000109047																			362	216.879	99.5642
2.638	2.86193e-06	2.638	5.62027e-06	2.638	1.458e-06	2.638	2.9107e-06	2.638	5.7656e-06	2.638	1.50014e-05	2.638	5.55387e-05	2.638	0.000107081																			363	216.546	99.3511
2.637	2.77863e-06	2.637	5.52357e-06	2.637	1.4626e-06	2.637	2.841e-06	2.637	5.6722e-06	2.637	1.46834e-05	2.637	5.45517e-05	2.637	0.000106027																			364	216.267	100.228
2.636	2.741e-06	2.636	5.4342e-06	2.636	1.4368e-06	2.636	2.8311e-06	2.636	5.5629e-06	2.636	1.45764e-05	2.636	5.3432e-05	2.636	0.00010653																			365	216.112	100.656
2.635	2.75833e-06	2.635	5.40477e-06	2.635	1.432e-06	2.635	2.8073e-06	2.635	5.5228e-06	2.635	1.44465e-05	2.635	5.25064e-05	2.635	0.000107342																			366	215.993	101.116
2.634	2.7116e-06	2.634	5.3014e-06	2.634	1.4295e-06	2.634	2.7586e-06	2.634	5.4853e-06	2.634	1.43227e-05	2.634	5.4137e-05	2.634	0.000106209																			367	216.401	100.843
2.633	2.6583e-06	2.633	5.3131e-06	2.633	1.4406e-06	2.633	2.7203e-06	2.633	5.424e-06	2.633	1.40685e-05	2.633	5.29361e-05	2.633	0.000104774																			368	216.544	100.677
2.632	2.65947e-06	2.632	5.19543e-06	2.632	1.3512e-06	2.632	2.6901e-06	2.632	5.3913e-06	2.632	1.40091e-05	2.632	5.41813e-05	2.632	0.000106186																			369	216.722	100.56
2.631	2.638e-06	2.631	5.1119e-06	2.631	1.3681e-06	2.631	2.7071e-06	2.631	5.2648e-06	2.631	1.39019e-05	2.631	5.31996e-05	2.631	0.000103308																			370	217.12	100.304
2.63	2.5974e-06	2.63	5.0397e-06	2.63	1.3853e-06	2.63	2.6133e-06	2.63	5.2101e-06	2.63	1.3663e-05	2.63	5.25263e-05	2.63	0.00010265																			371	217.278	100.177
2.629	2.5424e-06	2.629	5.0123e-06	2.629	1.2998e-06	2.629	2.6621e-06	2.629	5.1793e-06	2.629	1.35361e-05	2.629	5.25053e-05	2.629	0.000100863																			372	217.372	100.031
2.628	2.43223e-06	2.628	4.92787e-06	2.628	1.3487e-06	2.628	2.5917e-06	2.628	5.1369e-06	2.628	1.34541e-05	2.628	5.34744e-05	2.628	0.000104249																			373	216.683	100.042
2.627	2.48503e-06	2.627	4.83947e-06	2.627	1.2762e-06	2.627	2.5895e-06	2.627	5.0537e-06	2.627	1.31721e-05	2.627	5.27063e-05	2.627	0.000103504																			374	216.278	100.06
2.626	2.41777e-06	2.626	4.87303e-06	2.626	1.2446e-06	2.626	2.4591e-06	2.626	4.9502e-06	2.626	1.30558e-05	2.626	5.27475e-05	2.626	0.000101781																			375	215.97	100.065
2.625	2.35853e-06	2.625	4.70817e-06	2.625	1.2965e-06	2.625	2.4331e-06	2.625	4.8985e-06	2.625	1.3015e-05	2.625	5.21296e-05	2.625	0.000103464																			376	215.678	99.9467
2.624	2.31387e-06	2.624	4.63773e-06	2.624	1.2895e-06	2.624	2.3937e-06	2.624	4.819e-06	2.624	1.27714e-05	2.624	5.08855e-05	2.624	0.000100746																			377	215.591	99.9151
2.623	2.32153e-06	2.623	4.58867e-06	2.623	1.2505e-06	2.623	2.3621e-06	2.623	4.7992e-06	2.623	1.25847e-05	2.623	5.05715e-05	2.623	9.92481e-05																			378	215.496	99.8276
2.622	2.2984e-06	2.622	4.4808e-06	2.622	1.2092e-06	2.622	2.3949e-06	2.622	4.7012e-06	2.622	1.25197e-05	2.622	5.02796e-05	2.622	9.92934e-05																			379	215.47	99.8862
2.621	2.2572e-06	2.621	4.398e-06	2.621	1.1997e-06	2.621	2.3944e-06	2.621	4.6357e-06	2.621	1.23746e-05	2.621	5.07093e-05	2.621	9.70031e-05																			380	215.354	99.9095
2.62	2.19937e-06	2.62	4.37883e-06	2.62	1.2218e-06	2.62	2.325e-06	2.62	4.5909e-06	2.62	1.20774e-05	2.62	4.87644e-05	2.62	9.93427e-05																			381	215.344	99.9242
2.619	2.1744e-06	2.619	4.2831e-06	2.619	1.1341e-06	2.619	2.3207e-06	2.619	4.5352e-06	2.619	1.20816e-05	2.619	5.00756e-05	2.619	9.77571e-05																			382	214.937	99.9278
2.618	2.1596e-06	2.618	4.1875e-06	2.618	1.1682e-06	2.618	2.2332e-06	2.618	4.4706e-06	2.618	1.18814e-05	2.618	5.00486e-05	2.618	9.77047e-05																			383	214.657	99.9539
2.617	2.0604e-06	2.617	4.098e-06	2.617	1.1462e-06	2.617	2.2542e-06	2.617	4.326e-06	2.617	1.17517e-05	2.617	4.94982e-05	2.617	9.79054e-05																			384	214.411	99.9624
2.616	2.042e-06	2.616	4.1042e-06	2.616	1.1708e-06	2.616	2.1719e-06	2.616	4.3345e-06	2.616	1.16698e-05	2.616	4.93777e-05	2.616	9.44749e-05																			385	214.317	100.007
2.615	2.08323e-06	2.615	4.05887e-06	2.615	1.1564e-06	2.615	2.1429e-06	2.615	4.2517e-06	2.615	1.14047e-05	2.615	4.91104e-05	2.615	9.77883e-05																			386	214.266	100.059
2.614	1.99217e-06	2.614	3.99643e-06	2.614	1.0361e-06	2.614	2.0755e-06	2.614	4.1739e-06	2.614	1.12453e-05	2.614	4.78643e-05	2.614	9.43955e-05																			387	214.244	100.095
2.613	1.9861e-06	2.613	4.0017e-06	2.613	1.0729e-06	2.613	2.1228e-06	2.613	4.195e-06	2.613	1.11611e-05	2.613	4.93718e-05	2.613	9.59704e-05																			388	213.96	99.9803
2.612	2.023e-06	2.612	3.9037e-06	2.612	1.0405e-06	2.612	2.1168e-06	2.612	4.1349e-06	2.612	1.10591e-05	2.612	4.93053e-05	2.612	9.42704e-05																			389	213.833	99.9268
2.611	1.8628e-06	2.611	3.7317e-06	2.611	1.0325e-06	2.611	2.0187e-06	2.611	3.9509e-06	2.611	1.07861e-05	2.611	4.68677e-05	2.611	9.11864e-05																			390	213.605	99.889
2.61	1.82057e-06	2.61	3.66623e-06	2.61	1.0013e-06	2.61	2.0406e-06	2.61	3.9688e-06	2.61	1.08281e-05	2.61	4.69935e-05	2.61	9.08185e-05																			391	213.454	99.9457
2.609	1.8548e-06	2.609	3.5346e-06	2.609	9.792e-07	2.609	1.9839e-06	2.609	3.882e-06	2.609	1.05678e-05	2.609	4.66549e-05	2.609	9.12251e-05																			392	213.241	99.963
2.608	1.83443e-06	2.608	3.50157e-06	2.608	9.492e-07	2.608	1.9308e-06	2.608	3.7795e-06	2.608	1.04815e-05	2.608	4.57326e-05	2.608	9.36965e-05																			393	213.217	100.002
2.607	1.75507e-06	2.607	3.51493e-06	2.607	1.0076e-06	2.607	1.9252e-06	2.607	3.7743e-06	2.607	1.03351e-05	2.607	4.62607e-05	2.607	9.23659e-05																			394	213.366	99.9101
2.606	1.7634e-06	2.606	3.4735e-06	2.606	9.222e-07	2.606	1.882e-06	2.606	3.7395e-06	2.606	1.02118e-05	2.606	4.63996e-05	2.606	9.07303e-05																			395	213.422	99.8616
2.605	1.73163e-06	2.605	3.37657e-06	2.605	9.065e-07	2.605	1.8525e-06	2.605	3.654e-06	2.605	1.00475e-05	2.605	4.64651e-05	2.605	9.04635e-05																			396	213.539	99.8014
2.604	1.68583e-06	2.604	3.20957e-06	2.604	9.071e-07	2.604	1.8103e-06	2.604	3.5474e-06	2.604	9.83601e-06	2.604	4.49562e-05	2.604	8.90675e-05																			397	213.637	99.8622
2.603	1.6847e-06	2.603	3.2809e-06	2.603	9.317e-07	2.603	1.7889e-06	2.603	3.5306e-06	2.603	9.7268e-06	2.603	4.45002e-05	2.603	8.93201e-05																			398	213.614	99.8687
2.602	1.59087e-06	2.602	3.23903e-06	2.602	8.743e-07	2.602	1.741e-06	2.602	3.4308e-06	2.602	9.58733e-06	2.602	4.58805e-05	2.602	8.8724e-05																			399	213.723	99.9036
2.601	1.55673e-06	2.601	3.11007e-06	2.601	8.643e-07	2.601	1.7694e-06	2.601	3.4126e-06	2.601	9.39526e-06	2.601	4.50288e-05	2.601	8.81146e-05																			400	215.101	99.8907
2.6	1.6035e-06	2.6	3.0982e-06	2.6	8.849e-07	2.6	1.6944e-06	2.6	3.3563e-06	2.6	9.33379e-06	2.6	4.47201e-05	2.6	8.94899e-05																			401	215.809	99.9043
2.599	1.4879e-06	2.599	2.9735e-06	2.599	8.218e-07	2.599	1.7314e-06	2.599	3.3287e-06	2.599	9.20771e-06	2.599	4.46207e-05	2.599	8.73986e-05																			402	216.53	99.9103
2.598	1.42557e-06	2.598	2.83223e-06	2.598	8.546e-07	2.598	1.6757e-06	2.598	3.253e-06	2.598	8.89583e-06	2.598	4.21089e-05	2.598	8.55262e-05																			403	217.086	100.099
2.597	1.45757e-06	2.597	2.85163e-06	2.597	8.641e-07	2.597	1.633e-06	2.597	3.1546e-06	2.597	8.81823e-06	2.597	4.44141e-05	2.597	8.68913e-05																			404	217.41	100.18
2.596	1.44163e-06	2.596	2.74287e-06	2.596	7.843e-07	2.596	1.6125e-06	2.596	3.1281e-06	2.596	8.67659e-06	2.596	4.45319e-05	2.596	8.70829e-05																			405	217.666	100.267
2.595	1.34637e-06	2.595	2.69133e-06	2.595	7.579e-07	2.595	1.532e-06	2.595	3.0919e-06	2.595	8.58539e-06	2.595	4.39847e-05	2.595	8.53972e-05																			406	216.914	99.7341
2.594	1.3444e-06	2.594	2.5528e-06	2.594	8.07e-07	2.594	1.5502e-06	2.594	3.0452e-06	2.594	8.45706e-06	2.594	4.2608e-05	2.594	8.40746e-05																			407	216.54	99.4912
2.593	1.30143e-06	2.593	2.58387e-06	2.593	7.339e-07	2.593	1.4716e-06	2.593	2.9324e-06	2.593	8.27647e-06	2.593	4.24683e-05	2.593	8.42709e-05																			408	216.226	99.2006
2.592	1.2909e-06	2.592	2.4478e-06	2.592	7.366e-07	2.592	1.4596e-06	2.592	2.9217e-06	2.592	8.14626e-06	2.592	4.23534e-05	2.592	8.31278e-05																			409	216.873	99.7004
2.591	1.1933e-06	2.591	2.4817e-06	2.591	7.078e-07	2.591	1.4479e-06	2.591	2.835e-06	2.591	8.02513e-06	2.591	4.18686e-05	2.591	8.2895e-05																			410	217.206	99.9439
2.59	1.23667e-06	2.59	2.40333e-06	2.59	7.251e-07	2.59	1.4369e-06	2.59	2.8244e-06	2.59	7.92409e-06	2.59	4.17423e-05	2.59	8.39069e-05																			411	217.535	100.174
2.589	1.1601e-06	2.589	2.3219e-06	2.589	6.905e-07	2.589	1.374e-06	2.589	2.7782e-06	2.589	7.6766e-06	2.589	4.13526e-05	2.589	8.27634e-05																			412	217.599	100.256
2.588	1.14207e-06	2.588	2.29233e-06	2.588	6.65e-07	2.588	1.3734e-06	2.588	2.6276e-06	2.588	7.5941e-06	2.588	4.22497e-05	2.588	8.53897e-05																			413	217.666	100.26
2.587	1.15653e-06	2.587	2.24927e-06	2.587	6.567e-07	2.587	1.3748e-06	2.587	2.6496e-06	2.587	7.43241e-06	2.587	4.18577e-05	2.587	8.18952e-05																			414	217.641	100.292
2.586	1.05183e-06	2.586	2.05757e-06	2.586	6.898e-07	2.586	1.2403e-06	2.586	2.4874e-06	2.586	7.3987e-06	2.586	4.03473e-05	2.586	8.31654e-05																			415	217.823	100.313
2.585	1.05647e-06	2.585	2.04353e-06	2.585	6.396e-07	2.585	1.2355e-06	2.585	2.4673e-06	2.585	7.02597e-06	2.585	4.0344e-05	2.585	7.85359e-05																			416	217.836	100.305
2.584	9.72533e-07	2.584	1.94827e-06	2.584	6.245e-07	2.584	1.2123e-06	2.584	2.3489e-06	2.584	7.04297e-06	2.584	4.09788e-05	2.584	7.92879e-05																			417	217.901	100.295
2.583	1.02993e-06	2.583	1.87467e-06	2.583	6.697e-07	2.583	1.189e-06	2.583	2.357e-06	2.583	6.87593e-06	2.583	4.0125e-05	2.583	7.99097e-05																			418	218.43	100.22
2.582	9.76033e-07	2.582	1.88027e-06	2.582	6.21e-07	2.582	1.1541e-06	2.582	2.2435e-06	2.582	6.6463e-06	2.582	3.93872e-05	2.582	7.68726e-05																			419	218.648	100.214
2.581	8.818e-07	2.581	1.8208e-06	2.581	6.51e-07	2.581	1.144e-06	2.581	2.2986e-06	2.581	6.63464e-06	2.581	4.08885e-05	2.581	7.7354e-05																			420	218.926	100.174
2.58	9.523e-07	2.58	1.7752e-06	2.58	6.399e-07	2.58	1.1161e-06	2.58	2.2435e-06	2.58	6.41757e-06	2.58	3.93399e-05	2.58	7.75108e-05																			421	219.43	100.219
2.579	8.53167e-07	2.579	1.67873e-06	2.579	6.147e-07	2.579	1.0421e-06	2.579	2.1068e-06	2.579	6.37339e-06	2.579	3.85944e-05	2.579	7.58616e-05																			422	219.725	100.217
2.578	8.388e-07	2.578	1.6785e-06	2.578	5.268e-07	2.578	1.0815e-06	2.578	2.0899e-06	2.578	6.2083e-06	2.578	3.81991e-05	2.578	7.73748e-05																			423	219.898	100.256
2.577	8.126e-07	2.577	1.6026e-06	2.577	5.69e-07	2.577	1.0566e-06	2.577	2.0347e-06	2.577	6.11777e-06	2.577	3.78233e-05	2.577	7.7809e-05																			424	219.213	100.228
2.576	7.77267e-07	2.576	1.52543e-06	2.576	5.093e-07	2.576	9.625e-07	2.576	1.9591e-06	2.576	6.01014e-06	2.576	3.93593e-05	2.576	7.64052e-05																			425	218.817	100.239
2.575	7.94633e-07	2.575	1.52707e-06	2.575	5.649e-07	2.575	1.0174e-06	2.575	1.9344e-06	2.575	5.95053e-06	2.575	3.89563e-05	2.575	7.41512e-05																			426	218.407	100.238
2.574	7.46833e-07	2.574	1.40337e-06	2.574	4.751e-07	2.574	9.724e-07	2.574	1.8401e-06	2.574	5.71914e-06	2.574	3.73252e-05	2.574	7.91121e-05																			427	218.504	100.175
2.573	7.33533e-07	2.573	1.29947e-06	2.573	5.163e-07	2.573	9.058e-07	2.573	1.7645e-06	2.573	5.49096e-06	2.573	3.79189e-05	2.573	7.55101e-05																			428	218.491	100.158
2.572	6.712e-07	2.572	1.3159e-06	2.572	5.035e-07	2.572	9.518e-07	2.572	1.7824e-06	2.572	5.48419e-06	2.572	3.72287e-05	2.572	7.3069e-05																			429	218.574	100.14
2.571	6.39833e-07	2.571	1.25617e-06	2.571	4.447e-07	2.571	8.928e-07	2.571	1.7376e-06	2.571	5.2366e-06	2.571	3.70929e-05	2.571	7.26455e-05																			430	217.841	100.033
2.57	5.929e-07	2.57	1.1474e-06	2.57	4.128e-07	2.57	8.169e-07	2.57	1.6829e-06	2.57	5.14621e-06	2.57	3.65585e-05	2.57	7.41876e-05																			431	217.509	100.002
2.569	5.664e-07	2.569	1.0661e-06	2.569	4.733e-07	2.569	7.894e-07	2.569	1.6194e-06	2.569	5.01403e-06	2.569	3.68629e-05	2.569	7.33779e-05																			432	217.092	99.9373
2.568	5.91333e-07	2.568	1.09257e-06	2.568	4.26e-07	2.568	8.455e-07	2.568	1.538e-06	2.568	5.04393e-06	2.568	3.64185e-05	2.568	7.38498e-05																			433	217.259	100.061
2.567	5.11867e-07	2.567	9.66033e-07	2.567	4.062e-07	2.567	7.632e-07	2.567	1.4954e-06	2.567	4.7356e-06	2.567	3.65625e-05	2.567	7.25496e-05																			434	217.285	100.113
2.566	4.44133e-07	2.566	9.46467e-07	2.566	4.067e-07	2.566	7.646e-07	2.566	1.3798e-06	2.566	4.63759e-06	2.566	3.61184e-05	2.566	7.16153e-05																			435	217.349	100.192
2.565	4.99533e-07	2.565	8.99667e-07	2.565	3.549e-07	2.565	7.296e-07	2.565	1.4208e-06	2.565	4.58409e-06	2.565	3.64859e-05	2.565	7.20547e-05																			436	216.785	100.259
2.564	4.70767e-07	2.564	8.01733e-07	2.564	3.309e-07	2.564	6.741e-07	2.564	1.3745e-06	2.564	4.43393e-06	2.564	3.61481e-05	2.564	6.99596e-05																			437	216.554	100.283
2.563	4.49433e-07	2.563	7.55867e-07	2.563	3.938e-07	2.563	6.607e-07	2.563	1.263e-06	2.563	4.26859e-06	2.563	3.53143e-05	2.563	6.93137e-05																			438	216.233	100.334
2.562	3.632e-07	2.562	7.071e-07	2.562	3.562e-07	2.562	7.033e-07	2.562	1.2515e-06	2.562	4.22577e-06	2.562	3.5153e-05	2.562	7.11325e-05																			439	217.148	100.363
2.561	3.624e-07	2.561	7.219e-07	2.561	3.216e-07	2.561	6.349e-07	2.561	1.2291e-06	2.561	4.13537e-06	2.561	3.57038e-05	2.561	7.03803e-05																			440	217.599	100.372
2.56	2.78667e-07	2.56	5.75333e-07	2.56	3.054e-07	2.56	5.492e-07	2.56	1.071e-06	2.56	3.89924e-06	2.56	3.40176e-05	2.56	6.64773e-05																			441	218.029	100.401
2.559	2.178e-07	2.559	4.513e-07	2.559	3.447e-07	2.559	5.106e-07	2.559	1.0704e-06	2.559	3.69441e-06	2.559	3.47673e-05	2.559	6.66753e-05																			442	218.313	100.075
2.558	2.21767e-07	2.558	4.73633e-07	2.558	2.948e-07	2.558	5.666e-07	2.558	9.727e-07	2.558	3.66556e-06	2.558	3.40964e-05	2.558	6.45546e-05																			443	218.398	99.9035
2.557	1.55933e-07	2.557	3.59967e-07	2.557	3.158e-07	2.557	4.758e-07	2.557	9.365e-07	2.557	3.57417e-06	2.557	3.34031e-05	2.557	6.63485e-05																			444	218.584	99.7644
2.556	2.262e-07	2.556	3.133e-07	2.556	2.599e-07	2.556	4.936e-07	2.556	9.479e-07	2.556	3.51989e-06	2.556	3.30668e-05	2.556	6.75123e-05																			445	216.781	100.198
2.555	1.864e-07	2.555	3.532e-07	2.555	3.078e-07	2.555	4.933e-07	2.555	8.894e-07	2.555	3.43119e-06	2.555	3.44243e-05	2.555	6.80354e-05																			446	215.871	100.449
2.554	1.51967e-07	2.554	2.43433e-07	2.554	2.048e-07	2.554	4.04e-07	2.554	8.306e-07	2.554	3.22141e-06	2.554	3.32991e-05	2.554	6.57823e-05																			447	214.98	100.661
2.553	1.72267e-07	2.553	1.76033e-07	2.553	2.579e-07	2.553	4.054e-07	2.553	7.316e-07	2.553	3.11849e-06	2.553	3.27134e-05	2.553	6.35621e-05																			448	214.424	100.258
2.552	6.17333e-08	2.552	1.06767e-07	2.552	2.139e-07	2.552	3.771e-07	2.552	7.096e-07	2.552	3.01263e-06	2.552	3.33067e-05	2.552	6.2923e-05																			449	214.146	100.037
2.551	5.0614e-08	2.551	7.9928e-08	2.551	2.085e-07	2.551	3.913e-07	2.551	6.125e-07	2.551	2.85829e-06	2.551	3.38849e-05	2.551	6.57107e-05																			450	213.82	99.8373
2.55	1.87767e-08	2.55	-2.68467e-08	2.55	1.858e-07	2.55	3.268e-07	2.55	5.9e-07	2.55	2.82229e-06	2.55	3.32179e-05	2.55	6.21511e-05																			451	214.548	99.5717
2.549	-2.30667e-08	2.549	-4.82333e-08	2.549	1.916e-07	2.549	3.678e-07	2.549	6.434e-07	2.549	2.57469e-06	2.549	3.23304e-05	2.549	6.57659e-05																			452	214.9	99.453
2.548	4.62e-08	2.548	-4.79e-08	2.548	2.141e-07	2.548	2.347e-07	2.548	4.863e-07	2.548	2.52863e-06	2.548	3.24506e-05	2.548	6.22602e-05																			453	215.265	99.2984
2.547	-8.27667e-08	2.547	-1.11133e-07	2.547	1.834e-07	2.547	2.383e-07	2.547	4.778e-07	2.547	2.27024e-06	2.547	3.15776e-05	2.547	6.19526e-05																			454	215.26	99.5308
2.546	-4.8367e-08	2.546	-2.30433e-07	2.546	1.3076e-07	2.546	1.7982e-07	2.546	4.3204e-07	2.546	2.27017e-06	2.546	3.11277e-05	2.546	6.21735e-05																			455	215.205	99.6484
2.545	-8.0133e-08	2.545	-3.28367e-07	2.545	1.382e-07	2.545	1.805e-07	2.545	3.414e-07	2.545	2.13256e-06	2.545	3.14661e-05	2.545	6.05014e-05																			456	215.227	99.7827
2.544	-1.38233e-07	2.544	-3.31967e-07	2.544	9.286e-08	2.544	1.9132e-07	2.544	2.9364e-07	2.544	2.03404e-06	2.544	3.06795e-05	2.544	6.25821e-05																			457	216.405	100.286
2.543	-2.232e-07	2.543	-4.462e-07	2.543	1.155e-07	2.543	1.561e-07	2.543	2.489e-07	2.543	1.99563e-06	2.543	3.13353e-05	2.543	6.27799e-05																			458	217.017	100.521
2.542	-2.13833e-07	2.542	-3.90867e-07	2.542	5.957e-08	2.542	1.0974e-07	2.542	1.6708e-07	2.542	1.79553e-06	2.542	3.22108e-05	2.542	5.9296e-05																			459	217.6	100.776
2.541	-2.393e-07	2.541	-4.846e-07	2.541	6.61e-08	2.541	9.14e-08	2.541	6.05e-08	2.541	1.67107e-06	2.541	3.13319e-05	2.541	5.93082e-05																			460	217.939	100.406
2.54	-2.14633e-07	2.54	-5.56767e-07	2.54	8.0444e-08	2.54	2.3888e-08	2.54	8.3476e-08	2.54	1.55916e-06	2.54	3.10741e-05	2.54	5.97499e-05																			461	218.158	100.189
2.539	-2.30667e-07	2.539	-6.05333e-07	2.539	5.5644e-08	2.539	5.8788e-08	2.539	2.5876e-08	2.539	1.44247e-06	2.539	3.07415e-05	2.539	5.86655e-05																			462	218.373	99.9912
2.538	-3.36533e-07	2.538	-6.68367e-07	2.538	9.1326e-08	2.538	4.3152e-08	2.538	3.8204e-08	2.538	1.25104e-06	2.538	3.02648e-05	2.538	5.64019e-05																			463	218.861	100.042
2.537	-3.16433e-07	2.537	-6.90167e-07	2.537	4.949e-08	2.537	-1.062e-08	2.537	-5.184e-08	2.537	1.18491e-06	2.537	3.03608e-05	2.537	6.01159e-05																			464	219.018	100.051
2.536	-3.90333e-07	2.536	-8.18467e-07	2.536	1.89e-08	2.536	-3.84e-08	2.536	-7.18e-08	2.536	1.08176e-06	2.536	3.00272e-05	2.536	5.6279e-05																			465	219.266	100.066
2.535	-4.5e-07	2.535	-8.698e-07	2.535	-2.082e-08	2.535	-8.384e-08	2.535	-1.9478e-07	2.535	9.15257e-07	2.535	3.01678e-05	2.535	5.92942e-05																			466	217.752	99.9572
2.534	-4.27133e-07	2.534	-9.3877e-07	2.534	-2.838e-08	2.534	-1.6256e-07	2.534	-2.4752e-07	2.534	8.29471e-07	2.534	2.86573e-05	2.534	5.6711e-05																			467	217.031	99.9195
2.533	-4.735e-07	2.533	-1.0078e-06	2.533	-2.488e-08	2.533	-1.0386e-07	2.533	-2.6112e-07	2.533	5.78671e-07	2.533	2.80102e-05	2.533	5.51404e-05																			468	216.228	99.8534
2.532	-5.27e-07	2.532	-1.0041e-06	2.532	-6.527e-08	2.532	-1.4234e-07	2.532	-3.8798e-07	2.532	4.99714e-07	2.532	2.94965e-05	2.532	5.43654e-05																			469	216.365	99.8524
2.531	-6.00767e-07	2.531	-1.18153e-06	2.531	-1.115e-07	2.531	-1.718e-07	2.531	-4.159e-07	2.531	4.90871e-07	2.531	2.76241e-05	2.531	5.53296e-05																			470	216.363	99.8365
2.53	-5.62167e-07	2.53	-1.09683e-06	2.53	-3.5e-08	2.53	-1.967e-07	2.53	-3.992e-07	2.53	3.86871e-07	2.53	2.78774e-05	2.53	5.55287e-05																			471	216.366	99.8505
2.529	-5.506e-07	2.529	-1.2635e-06	2.529	-1.15e-07	2.529	-1.942e-07	2.529	-4.393e-07	2.529	2.42671e-07	2.529	2.87671e-05	2.529	5.16805e-05																			472	216.193	99.8468
2.528	-6.20967e-07	2.528	-1.34463e-06	2.528	-6.24e-08	2.528	-2.612e-07	2.528	-5.399e-07	2.528	9.49786e-08	2.528	2.77353e-05	2.528	5.50881e-05																			473	216.047	99.8202
2.527	-5.79767e-07	2.527	-1.25953e-06	2.527	-1.387e-07	2.527	-3.044e-07	2.527	-5.972e-07	2.527	-1.93857e-08	2.527	2.79236e-05	2.527	5.46227e-05																			474	215.93	99.8373
2.526	-6.54833e-07	2.526	-1.31637e-06	2.526	-1.608e-07	2.526	-2.585e-07	2.526	-5.686e-07	2.526	-1.64014e-07	2.526	2.83618e-05	2.526	5.18106e-05																			475	215.327	99.8931
2.525	-6.88567e-07	2.525	-1.49893e-06	2.525	-1.35e-07	2.525	-3.035e-07	2.525	-6.767e-07	2.525	-2.18014e-07	2.525	2.73835e-05	2.525	5.2463e-05																			476	215.067	99.9241
2.524	-7.49167e-07	2.524	-1.48763e-06	2.524	-9.68e-08	2.524	-2.788e-07	2.524	-7.043e-07	2.524	-3.65571e-07	2.524	2.67112e-05	2.524	5.18085e-05																			477	214.842	99.9343
2.523	-6.85533e-07	2.523	-1.43847e-06	2.523	-1.943e-07	2.523	-3.47e-07	2.523	-7.149e-07	2.523	-3.767e-07	2.523	2.81048e-05	2.523	5.07294e-05																			478	215.314	100.009
2.522	-7.50367e-07	2.522	-1.58703e-06	2.522	-2.172e-07	2.522	-3.753e-07	2.522	-8.043e-07	2.522	-6.56043e-07	2.522	2.6116e-05	2.522	5.01073e-05																			479	215.481	100.054
2.521	-8.11e-07	2.521	-1.6845e-06	2.521	-1.769e-07	2.521	-4.769e-07	2.521	-9.249e-07	2.521	-6.69957e-07	2.521	2.46331e-05	2.521	4.98277e-05																			480	215.773	100.098
2.52	-8.59867e-07	2.52	-1.77983e-06	2.52	-2.222e-07	2.52	-4.667e-07	2.52	-9.281e-07	2.52	-9.03386e-07	2.52	2.54991e-05	2.52	5.34026e-05																			481	217.752	99.7301
2.519	-8.892e-07	2.519	-1.7358e-06	2.519	-2.39e-07	2.519	-4.615e-07	2.519	-9.33e-07	2.519	-9.905e-07	2.519	2.73536e-05	2.519	4.88318e-05																			482	218.666	99.5419
2.518	-8.609e-07	2.518	-1.874e-06	2.518	-2.426e-07	2.518	-4.603e-07	2.518	-9.954e-07	2.518	-1.0125e-06	2.518	2.58459e-05	2.518	5.01932e-05																			483	219.643	99.3677
2.517	-9.43133e-07	2.517	-1.80017e-06	2.517	-2.632e-07	2.517	-5.131e-07	2.517	-1.0848e-06	2.517	-1.09814e-06	2.517	2.49137e-05	2.517	5.06455e-05																			484	217.496	99.8674
2.516	-9.528e-07	2.516	-1.8622e-06	2.516	-2.881e-07	2.516	-5.773e-07	2.516	-1.0953e-06	2.516	-1.11907e-06	2.516	2.48515e-05	2.516	4.79432e-05																			485	216.427	100.105
2.515	-9.5023e-07	2.515	-1.94767e-06	2.515	-2.902e-07	2.515	-5.343e-07	2.515	-1.1832e-06	2.515	-1.31044e-06	2.515	2.60219e-05	2.515	4.80353e-05																			486	215.326	100.364
2.514	-1.0317e-06	2.514	-2.0335e-06	2.514	-2.525e-07	2.514	-5.622e-07	2.514	-1.213e-06	2.514	-1.4098e-06	2.514	2.52407e-05	2.514	4.48272e-05																			487	216.036	100.016
2.513	-9.6117e-07	2.513	-2.07183e-06	2.513	-2.947e-07	2.513	-5.701e-07	2.513	-1.2861e-06	2.513	-1.58954e-06	2.513	2.4905e-05	2.513	4.93624e-05																			488	216.44	99.8192
2.512	-1.05447e-06	2.512	-2.12693e-06	2.512	-3.253e-07	2.512	-6.373e-07	2.512	-1.2812e-06	2.512	-1.71671e-06	2.512	2.5269e-05	2.512	4.81923e-05																			489	216.744	99.6377
2.511	-1.08933e-06	2.511	-2.19047e-06	2.511	-3.51e-07	2.511	-6.324e-07	2.511	-1.4174e-06	2.511	-1.78917e-06	2.511	2.48882e-05	2.511	4.96221e-05																			490	216.975	100.371
2.51	-1.1022e-06	2.51	-2.2465e-06	2.51	-3.65e-07	2.51	-6.674e-07	2.51	-1.3982e-06	2.51	-1.94137e-06	2.51	2.48816e-05	2.51	4.62005e-05																			491	217.078	100.73
2.509	-1.11673e-06	2.509	-2.32047e-06	2.509	-3.768e-07	2.509	-7.476e-07	2.509	-1.485e-06	2.509	-2.01313e-06	2.509	2.34716e-05	2.509	4.63678e-05																			492	217.258	101.07
2.508	-1.1899e-06	2.508	-2.3979e-06	2.508	-3.489e-07	2.508	-7.336e-07	2.508	-1.5284e-06	2.508	-2.2593e-06	2.508	2.37473e-05	2.508	4.48474e-05																			493	217.803	100.833
2.507	-1.14957e-06	2.507	-2.47963e-06	2.507	-3.524e-07	2.507	-7.989e-07	2.507	-1.6258e-06	2.507	-2.25549e-06	2.507	2.32714e-05	2.507	4.21767e-05																			494	218.074	100.714
2.506	-1.18143e-06	2.506	-2.51697e-06	2.506	-3.666e-07	2.506	-7.991e-07	2.506	-1.6897e-06	2.506	-2.4718e-06	2.506	2.33755e-05	2.506	4.44147e-05																			495	218.323	100.577
2.505	-1.2169e-06	2.505	-2.5952e-06	2.505	-4.084e-07	2.505	-7.7e-07	2.505	-1.6995e-06	2.505	-2.53621e-06	2.505	2.24368e-05	2.505	4.33502e-05																			496	218.551	100.358
2.504	-1.27897e-06	2.504	-2.53213e-06	2.504	-4.153e-07	2.504	-8.737e-07	2.504	-1.6913e-06	2.504	-2.62474e-06	2.504	2.40362e-05	2.504	4.23986e-05																			497	218.601	100.233
2.503	-1.32143e-06	2.503	-2.65857e-06	2.503	-4.554e-07	2.503	-8.318e-07	2.503	-1.8054e-06	2.503	-2.81174e-06	2.503	2.3614e-05	2.503	4.27113e-05																			498	218.724	100.136
2.502	-1.3809e-06	2.502	-2.7726e-06	2.502	-4.427e-07	2.502	-9.4e-07	2.502	-1.8034e-06	2.502	-2.83884e-06	2.502	2.1842e-05	2.502	4.06603e-05																			499	218.979	100.073
2.501	-1.395e-06	2.501	-2.7215e-06	2.501	-4.757e-07	2.501	-9.363e-07	2.501	-1.9041e-06	2.501	-3.04651e-06	2.501	2.29983e-05	2.501	4.25747e-05																			500	219.09	100.03
2.5	-1.3934e-06	2.5	-2.7734e-06	2.5	-3.9e-07	2.5	-8.908e-07	2.5	-1.9276e-06	2.5	-3.04927e-06	2.5	2.24944e-05	2.5	4.22542e-05
2.499	-1.4442e-06	2.499	-2.8121e-06	2.499	-4.963e-07	2.499	-9.394e-07	2.499	-1.9291e-06	2.499	-3.20456e-06	2.499	2.2384e-05	2.499	4.36346e-05
2.498	-1.43317e-06	2.498	-2.86853e-06	2.498	-4.496e-07	2.498	-1.0317e-06	2.498	-2.0514e-06	2.498	-3.3409e-06	2.498	2.2623e-05	2.498	4.20413e-05
2.497	-1.48107e-06	2.497	-2.92193e-06	2.497	-4.796e-07	2.497	-9.473e-07	2.497	-2.0126e-06	2.497	-3.43319e-06	2.497	2.21e-05	2.497	4.1897e-05
2.496	-1.5464e-06	2.496	-3.1312e-06	2.496	-4.589e-07	2.496	-1.0861e-06	2.496	-2.1179e-06	2.496	-3.60169e-06	2.496	2.13265e-05	2.496	4.0988e-05
2.495	-1.56013e-06	2.495	-3.05897e-06	2.495	-4.863e-07	2.495	-1.1008e-06	2.495	-2.1394e-06	2.495	-3.65894e-06	2.495	2.09402e-05	2.495	3.95536e-05
2.494	-1.5323e-06	2.494	-3.2271e-06	2.494	-5.075e-07	2.494	-1.1061e-06	2.494	-2.2416e-06	2.494	-3.79086e-06	2.494	1.95052e-05	2.494	4.12009e-05
2.493	-1.59303e-06	2.493	-3.12527e-06	2.493	-5.095e-07	2.493	-1.1077e-06	2.493	-2.2608e-06	2.493	-3.968e-06	2.493	2.03683e-05	2.493	3.63523e-05
2.492	-1.5976e-06	2.492	-3.2646e-06	2.492	-5.084e-07	2.492	-1.1093e-06	2.492	-2.3524e-06	2.492	-4.02494e-06	2.492	2.00962e-05	2.492	3.94139e-05
2.491	-1.65137e-06	2.491	-3.30643e-06	2.491	-5.709e-07	2.491	-1.1053e-06	2.491	-2.328e-06	2.491	-4.1204e-06	2.491	2.06179e-05	2.491	4.00813e-05
2.49	-1.6969e-06	2.49	-3.4172e-06	2.49	-6.092e-07	2.49	-1.1352e-06	2.49	-2.4214e-06	2.49	-4.26174e-06	2.49	2.06179e-05	2.49	3.82784e-05
2.489	-1.6861e-06	2.489	-3.463e-06	2.489	-5.57e-07	2.489	-1.1968e-06	2.489	-2.4503e-06	2.489	-4.33856e-06	2.489	2.00058e-05	2.489	3.82465e-05
2.488	-1.72607e-06	2.488	-3.42693e-06	2.488	-5.458e-07	2.488	-1.2177e-06	2.488	-2.5242e-06	2.488	-4.3392e-06	2.488	1.9373e-05	2.488	3.67157e-05
2.487	-1.71163e-06	2.487	-3.46387e-06	2.487	-5.814e-07	2.487	-1.256e-06	2.487	-2.5196e-06	2.487	-4.55973e-06	2.487	1.9843e-05	2.487	3.7142e-05
2.486	-1.76863e-06	2.486	-3.48157e-06	2.486	-5.857e-07	2.486	-1.2343e-06	2.486	-2.5235e-06	2.486	-4.65087e-06	2.486	1.91272e-05	2.486	3.60192e-05
2.485	-1.72493e-06	2.485	-3.54737e-06	2.485	-5.996e-07	2.485	-1.2791e-06	2.485	-2.5511e-06	2.485	-4.75477e-06	2.485	1.99442e-05	2.485	3.86206e-05
2.484	-1.80447e-06	2.484	-3.58113e-06	2.484	-6.203e-07	2.484	-1.297e-06	2.484	-2.6869e-06	2.484	-4.9461e-06	2.484	1.87905e-05	2.484	3.77262e-05
2.483	-1.902e-06	2.483	-3.7806e-06	2.483	-6.922e-07	2.483	-1.3677e-06	2.483	-2.7641e-06	2.483	-5.13364e-06	2.483	1.8546e-05	2.483	3.4829e-05
2.482	-1.83717e-06	2.482	-3.82733e-06	2.482	-6.731e-07	2.482	-1.3719e-06	2.482	-2.8155e-06	2.482	-5.18924e-06	2.482	1.8081e-05	2.482	3.42721e-05
2.481	-1.90093e-06	2.481	-3.85757e-06	2.481	-7.141e-07	2.481	-1.3588e-06	2.481	-2.7918e-06	2.481	-5.26127e-06	2.481	1.94823e-05	2.481	3.60838e-05
2.48	-1.8949e-06	2.48	-3.84e-06	2.48	-6.278e-07	2.48	-1.4078e-06	2.48	-2.8475e-06	2.48	-5.37637e-06	2.48	1.74689e-05	2.48	3.35919e-05
2.479	-1.93607e-06	2.479	-3.95913e-06	2.479	-6.915e-07	2.479	-1.4329e-06	2.479	-2.9398e-06	2.479	-5.49229e-06	2.479	1.66983e-05	2.479	3.14624e-05
2.478	-1.97493e-06	2.478	-4.00907e-06	2.478	-7.366e-07	2.478	-1.4554e-06	2.478	-2.9132e-06	2.478	-5.60454e-06	2.478	1.8079e-05	2.478	3.49181e-05
2.477	-1.97223e-06	2.477	-4.02047e-06	2.477	-7.417e-07	2.477	-1.4452e-06	2.477	-3.0573e-06	2.477	-5.65019e-06	2.477	1.72366e-05	2.477	3.46311e-05
2.476	-2.0082e-06	2.476	-4.1154e-06	2.476	-7.493e-07	2.476	-1.4754e-06	2.476	-3.099e-06	2.476	-5.8207e-06	2.476	1.72862e-05	2.476	3.3228e-05
2.475	-2.03607e-06	2.475	-4.15803e-06	2.475	-7.297e-07	2.475	-1.5512e-06	2.475	-3.1032e-06	2.475	-5.80349e-06	2.475	1.69373e-05	2.475	3.27022e-05
2.474	-2.0442e-06	2.474	-4.2137e-06	2.474	-7.707e-07	2.474	-1.5927e-06	2.474	-3.1749e-06	2.474	-6.03773e-06	2.474	1.65624e-05	2.474	3.3136e-05
2.473	-2.05643e-06	2.473	-4.22497e-06	2.473	-7.507e-07	2.473	-1.5769e-06	2.473	-3.2251e-06	2.473	-6.13904e-06	2.473	1.75668e-05	2.473	3.03713e-05
2.472	-2.0716e-06	2.472	-4.2867e-06	2.472	-7.739e-07	2.472	-1.5762e-06	2.472	-3.2387e-06	2.472	-6.12519e-06	2.472	1.63295e-05	2.472	3.24523e-05
2.471	-2.14563e-06	2.471	-4.30947e-06	2.471	-7.585e-07	2.471	-1.6072e-06	2.471	-3.2176e-06	2.471	-6.2742e-06	2.471	1.62781e-05	2.471	2.99658e-05
2.47	-2.15737e-06	2.47	-4.47453e-06	2.47	-8.404e-07	2.47	-1.6603e-06	2.47	-3.394e-06	2.47	-6.4461e-06	2.47	1.64202e-05	2.47	3.18611e-05
2.469	-2.17323e-06	2.469	-4.42677e-06	2.469	-7.615e-07	2.469	-1.6925e-06	2.469	-3.3279e-06	2.469	-6.52367e-06	2.469	1.50873e-05	2.469	2.93723e-05
2.468	-2.24603e-06	2.468	-4.52217e-06	2.468	-8.546e-07	2.468	-1.7167e-06	2.468	-3.4433e-06	2.468	-6.57021e-06	2.468	1.50823e-05	2.468	2.98271e-05
2.467	-2.28523e-06	2.467	-4.53877e-06	2.467	-8.741e-07	2.467	-1.7499e-06	2.467	-3.4729e-06	2.467	-6.72011e-06	2.467	1.52883e-05	2.467	3.09742e-05
2.466	-2.27343e-06	2.466	-4.53167e-06	2.466	-8.372e-07	2.466	-1.7001e-06	2.466	-3.4826e-06	2.466	-6.82833e-06	2.466	1.58387e-05	2.466	2.96289e-05
2.465	-2.2419e-06	2.465	-4.6459e-06	2.465	-8.765e-07	2.465	-1.6958e-06	2.465	-3.4722e-06	2.465	-6.80296e-06	2.465	1.49454e-05	2.465	2.99278e-05
2.464	-2.28637e-06	2.464	-4.73913e-06	2.464	-8.405e-07	2.464	-1.7342e-06	2.464	-3.5722e-06	2.464	-7.039e-06	2.464	1.52699e-05	2.464	2.78291e-05
2.463	-2.29497e-06	2.463	-4.70013e-06	2.463	-8.493e-07	2.463	-1.7855e-06	2.463	-3.6518e-06	2.463	-7.12157e-06	2.463	1.44783e-05	2.463	2.88594e-05
2.462	-2.35293e-06	2.462	-4.79697e-06	2.462	-9.065e-07	2.462	-1.7653e-06	2.462	-3.6765e-06	2.462	-7.17984e-06	2.462	1.44626e-05	2.462	2.77467e-05
2.461	-2.37203e-06	2.461	-4.83677e-06	2.461	-9.092e-07	2.461	-1.8552e-06	2.461	-3.6603e-06	2.461	-7.25894e-06	2.461	1.48306e-05	2.461	2.66607e-05
2.46	-2.3708e-06	2.46	-4.9057e-06	2.46	-9.087e-07	2.46	-1.8703e-06	2.46	-3.7656e-06	2.46	-7.49407e-06	2.46	1.43039e-05	2.46	2.79601e-05
2.459	-2.4348e-06	2.459	-4.8815e-06	2.459	-9.255e-07	2.459	-1.814e-06	2.459	-3.7404e-06	2.459	-7.51683e-06	2.459	1.59452e-05	2.459	2.8794e-05
2.458	-2.55837e-06	2.458	-5.09233e-06	2.458	-9.766e-07	2.458	-1.9152e-06	2.458	-3.9192e-06	2.458	-7.71121e-06	2.458	1.34433e-05	2.458	2.53199e-05
2.457	-2.5215e-06	2.457	-5.1735e-06	2.457	-9.405e-07	2.457	-1.9547e-06	2.457	-4.0344e-06	2.457	-7.91901e-06	2.457	1.18849e-05	2.457	2.21831e-05
2.456	-2.5916e-06	2.456	-5.2347e-06	2.456	-9.728e-07	2.456	-1.9205e-06	2.456	-4.0019e-06	2.456	-7.94464e-06	2.456	1.29588e-05	2.456	2.50505e-05
2.455	-2.58837e-06	2.455	-5.23433e-06	2.455	-9.153e-07	2.455	-2.0006e-06	2.455	-4.0126e-06	2.455	-8.04064e-06	2.455	1.25805e-05	2.455	2.18024e-05
2.454	-2.63363e-06	2.454	-5.33007e-06	2.454	-9.49e-07	2.454	-2.0138e-06	2.454	-4.1007e-06	2.454	-8.16073e-06	2.454	1.24273e-05	2.454	2.30289e-05
2.453	-2.64687e-06	2.453	-5.30743e-06	2.453	-9.642e-07	2.453	-1.9975e-06	2.453	-4.1257e-06	2.453	-8.25134e-06	2.453	1.22702e-05	2.453	2.44289e-05
2.452	-2.63883e-06	2.452	-5.35727e-06	2.452	-1.0078e-06	2.452	-2.0527e-06	2.452	-4.1646e-06	2.452	-8.26436e-06	2.452	1.15337e-05	2.452	2.20303e-05
2.451	-2.68673e-06	2.451	-5.47097e-06	2.451	-9.703e-07	2.451	-2.0327e-06	2.451	-4.1386e-06	2.451	-8.45277e-06	2.451	1.10338e-05	2.451	2.06523e-05
2.45	-2.71257e-06	2.45	-5.49463e-06	2.45	-1.0511e-06	2.45	-2.0618e-06	2.45	-4.251e-06	2.45	-8.5953e-06	2.45	1.11493e-05	2.45	2.07076e-05
2.449	-2.77127e-06	2.449	-5.56093e-06	2.449	-1.0116e-06	2.449	-2.1616e-06	2.449	-4.2595e-06	2.449	-8.6674e-06	2.449	1.08156e-05	2.449	2.27827e-05
2.448	-2.7559e-06	2.448	-5.4837e-06	2.448	-1.011e-06	2.448	-2.1505e-06	2.448	-4.3442e-06	2.448	-8.66859e-06	2.448	1.14474e-05	2.448	1.96309e-05
2.447	-2.81407e-06	2.447	-5.59983e-06	2.447	-1.0493e-06	2.447	-2.162e-06	2.447	-4.361e-06	2.447	-8.87621e-06	2.447	1.06327e-05	2.447	2.04619e-05
2.446	-2.78213e-06	2.446	-5.61607e-06	2.446	-1.1076e-06	2.446	-2.2067e-06	2.446	-4.4228e-06	2.446	-8.94729e-06	2.446	1.05461e-05	2.446	2.15319e-05
2.445	-2.825e-06	2.445	-5.7116e-06	2.445	-1.0392e-06	2.445	-2.2357e-06	2.445	-4.4322e-06	2.445	-9.08736e-06	2.445	9.63049e-06	2.445	1.92818e-05
2.444	-2.84003e-06	2.444	-5.83167e-06	2.444	-1.1387e-06	2.444	-2.1979e-06	2.444	-4.5408e-06	2.444	-9.18239e-06	2.444	9.93431e-06	2.444	1.94788e-05
2.443	-2.94263e-06	2.443	-5.86007e-06	2.443	-1.051e-06	2.443	-2.264e-06	2.443	-4.5071e-06	2.443	-9.298e-06	2.443	8.9987e-06	2.443	1.93992e-05
2.442	-2.94253e-06	2.442	-5.87307e-06	2.442	-1.1593e-06	2.442	-2.2238e-06	2.442	-4.5787e-06	2.442	-9.40423e-06	2.442	9.19137e-06	2.442	1.9125e-05
2.441	-2.8794e-06	2.441	-5.8924e-06	2.441	-1.1629e-06	2.441	-2.2796e-06	2.441	-4.5993e-06	2.441	-9.45953e-06	2.441	9.24342e-06	2.441	1.6644e-05
2.44	-2.92343e-06	2.44	-5.96307e-06	2.44	-1.1323e-06	2.44	-2.2863e-06	2.44	-4.6089e-06	2.44	-9.47691e-06	2.44	8.9851e-06	2.44	2.04939e-05
2.439	-2.94817e-06	2.439	-6.00783e-06	2.439	-1.1227e-06	2.439	-2.2932e-06	2.439	-4.6503e-06	2.439	-9.67003e-06	2.439	9.39188e-06	2.439	1.96859e-05
2.438	-2.99743e-06	2.438	-6.05097e-06	2.438	-1.1865e-06	2.438	-2.2938e-06	2.438	-4.7346e-06	2.438	-9.70887e-06	2.438	8.44142e-06	2.438	1.57361e-05
2.437	-2.99487e-06	2.437	-6.07023e-06	2.437	-1.1375e-06	2.437	-2.3587e-06	2.437	-4.8198e-06	2.437	-9.7137e-06	2.437	8.988e-06	2.437	1.89392e-05
2.436	-3.0328e-06	2.436	-6.1087e-06	2.436	-1.1247e-06	2.436	-2.3721e-06	2.436	-4.7755e-06	2.436	-9.85521e-06	2.436	9.61889e-06	2.436	1.63492e-05
2.435	-3.01313e-06	2.435	-6.13137e-06	2.435	-1.2161e-06	2.435	-2.3637e-06	2.435	-4.8497e-06	2.435	-1.00698e-05	2.435	8.56068e-06	2.435	1.56492e-05
2.434	-3.06173e-06	2.434	-6.18987e-06	2.434	-1.1507e-06	2.434	-2.4507e-06	2.434	-4.9005e-06	2.434	-1.0018e-05	2.434	8.65183e-06	2.434	1.79272e-05
2.433	-3.0884e-06	2.433	-6.2206e-06	2.433	-1.1741e-06	2.433	-2.4741e-06	2.433	-4.9458e-06	2.433	-1.01368e-05	2.433	8.94414e-06	2.433	1.81255e-05
2.432	-3.1114e-06	2.432	-6.3797e-06	2.432	-1.218e-06	2.432	-2.4736e-06	2.432	-5.0113e-06	2.432	-1.03508e-05	2.432	6.10368e-06	2.432	1.36047e-05
2.431	-3.19407e-06	2.431	-6.38003e-06	2.431	-1.2107e-06	2.431	-2.4685e-06	2.431	-5.0298e-06	2.431	-1.04807e-05	2.431	6.60231e-06	2.431	1.42461e-05
2.43	-3.18477e-06	2.43	-6.40353e-06	2.43	-1.2811e-06	2.43	-2.5045e-06	2.43	-5.1438e-06	2.43	-1.05501e-05	2.43	7.87599e-06	2.43	1.55295e-05
2.429	-3.20213e-06	2.429	-6.48097e-06	2.429	-1.2365e-06	2.429	-2.5502e-06	2.429	-5.1789e-06	2.429	-1.05567e-05	2.429	7.01789e-06	2.429	1.2251e-05
2.428	-3.20273e-06	2.428	-6.51307e-06	2.428	-1.279e-06	2.428	-2.5841e-06	2.428	-5.2143e-06	2.428	-1.07442e-05	2.428	7.2438e-06	2.428	1.24096e-05
2.427	-3.28113e-06	2.427	-6.56647e-06	2.427	-1.2157e-06	2.427	-2.5353e-06	2.427	-5.1956e-06	2.427	-1.0697e-05	2.427	6.30023e-06	2.427	1.43817e-05
2.426	-3.3592e-06	2.426	-6.6355e-06	2.426	-1.2318e-06	2.426	-2.6601e-06	2.426	-5.2411e-06	2.426	-1.08694e-05	2.426	6.30673e-06	2.426	1.32316e-05
2.425	-3.28753e-06	2.425	-6.66787e-06	2.425	-1.2876e-06	2.425	-2.5984e-06	2.425	-5.3251e-06	2.425	-1.10592e-05	2.425	5.37583e-06	2.425	1.41623e-05
2.424	-3.27137e-06	2.424	-6.61443e-06	2.424	-1.2972e-06	2.424	-2.6097e-06	2.424	-5.3825e-06	2.424	-1.10584e-05	2.424	6.361e-06	2.424	1.29442e-05
2.423	-3.3848e-06	2.423	-6.7464e-06	2.423	-1.3278e-06	2.423	-2.6981e-06	2.423	-5.4604e-06	2.423	-1.12106e-05	2.423	5.60066e-06	2.423	1.12747e-05
2.422	-3.38817e-06	2.422	-6.75923e-06	2.422	-1.3128e-06	2.422	-2.7188e-06	2.422	-5.4386e-06	2.422	-1.12596e-05	2.422	5.46319e-06	2.422	1.30941e-05
2.421	-3.35937e-06	2.421	-6.75313e-06	2.421	-1.3301e-06	2.421	-2.6778e-06	2.421	-5.4371e-06	2.421	-1.14082e-05	2.421	5.79421e-06	2.421	1.28597e-05
2.42	-3.41173e-06	2.42	-6.90287e-06	2.42	-1.2987e-06	2.42	-2.6673e-06	2.42	-5.5214e-06	2.42	-1.1501e-05	2.42	5.85227e-06	2.42	1.303e-05
2.419	-3.47977e-06	2.419	-6.91483e-06	2.419	-1.3498e-06	2.419	-2.7111e-06	2.419	-5.5293e-06	2.419	-1.15866e-05	2.419	4.41798e-06	2.419	1.04985e-05
2.418	-3.45373e-06	2.418	-6.97767e-06	2.418	-1.3782e-06	2.418	-2.7527e-06	2.418	-5.6035e-06	2.418	-1.16439e-05	2.418	3.87884e-06	2.418	8.30195e-06
2.417	-3.52577e-06	2.417	-7.01973e-06	2.417	-1.3261e-06	2.417	-2.7797e-06	2.417	-5.6565e-06	2.417	-1.1774e-05	2.417	4.63579e-06	2.417	1.0585e-05
2.416	-3.54857e-06	2.416	-7.03113e-06	2.416	-1.3875e-06	2.416	-2.8079e-06	2.416	-5.6338e-06	2.416	-1.18351e-05	2.416	4.64729e-06	2.416	1.13273e-05
2.415	-3.48613e-06	2.415	-7.05927e-06	2.415	-1.4233e-06	2.415	-2.8554e-06	2.415	-5.6687e-06	2.415	-1.20061e-05	2.415	4.62089e-06	2.415	8.95055e-06
2.414	-3.50297e-06	2.414	-7.07403e-06	2.414	-1.3716e-06	2.414	-2.8697e-06	2.414	-5.71e-06	2.414	-1.21465e-05	2.414	4.78454e-06	2.414	9.98752e-06
2.413	-3.55083e-06	2.413	-7.24597e-06	2.413	-1.3555e-06	2.413	-2.855e-06	2.413	-5.7693e-06	2.413	-1.21873e-05	2.413	4.13596e-06	2.413	9.71499e-06
2.412	-3.57207e-06	2.412	-7.28393e-06	2.412	-1.3952e-06	2.412	-2.859e-06	2.412	-5.8081e-06	2.412	-1.23305e-05	2.412	3.50478e-06	2.412	1.02204e-05
2.411	-3.6442e-06	2.411	-7.2571e-06	2.411	-1.4404e-06	2.411	-2.8737e-06	2.411	-5.874e-06	2.411	-1.24009e-05	2.411	4.14856e-06	2.411	8.42283e-06
2.41	-3.58363e-06	2.41	-7.34747e-06	2.41	-1.414e-06	2.41	-2.9466e-06	2.41	-5.8672e-06	2.41	-1.24606e-05	2.41	4.10786e-06	2.41	9.30303e-06
2.409	-3.6811e-06	2.409	-7.3594e-06	2.409	-1.4813e-06	2.409	-2.9363e-06	2.409	-5.9058e-06	2.409	-1.24586e-05	2.409	3.79099e-06	2.409	9.0998e-06
2.408	-3.6356e-06	2.408	-7.3877e-06	2.408	-1.415e-06	2.408	-2.9396e-06	2.408	-5.9329e-06	2.408	-1.25589e-05	2.408	3.9515e-06	2.408	8.42593e-06
2.407	-3.7269e-06	2.407	-7.4289e-06	2.407	-1.4611e-06	2.407	-2.9637e-06	2.407	-5.9955e-06	2.407	-1.26789e-05	2.407	3.57463e-06	2.407	8.45323e-06
2.406	-3.8203e-06	2.406	-7.608e-06	2.406	-1.4603e-06	2.406	-2.9561e-06	2.406	-6.0099e-06	2.406	-1.28874e-05	2.406	2.98464e-06	2.406	4.7033e-06
2.405	-3.76407e-06	2.405	-7.63383e-06	2.405	-1.4835e-06	2.405	-3.0582e-06	2.405	-6.1696e-06	2.405	-1.29466e-05	2.405	1.59731e-06	2.405	5.35167e-06
2.404	-3.82797e-06	2.404	-7.65353e-06	2.404	-1.488e-06	2.404	-3.0797e-06	2.404	-6.1805e-06	2.404	-1.30885e-05	2.404	1.74987e-06	2.404	4.48537e-06
2.403	-3.81493e-06	2.403	-7.63047e-06	2.403	-1.4751e-06	2.403	-3.0907e-06	2.403	-6.2053e-06	2.403	-1.31099e-05	2.403	1.59481e-06	2.403	5.5493e-06
2.402	-3.79867e-06	2.402	-7.66203e-06	2.402	-1.4827e-06	2.402	-3.0973e-06	2.402	-6.1893e-06	2.402	-1.32129e-05	2.402	1.78297e-06	2.402	5.83421e-06
2.401	-3.85897e-06	2.401	-7.73773e-06	2.401	-1.4901e-06	2.401	-3.0545e-06	2.401	-6.1725e-06	2.401	-1.32506e-05	2.401	2.01988e-06	2.401	5.21042e-06
2.4	-3.84713e-06	2.4	-7.83557e-06	2.4	-1.5759e-06	2.4	-3.1383e-06	2.4	-6.3443e-06	2.4	-1.33923e-05	2.4	1.62051e-06	2.4	2.53412e-06
2.399	-3.94813e-06	2.399	-7.88487e-06	2.399	-1.5513e-06	2.399	-3.11e-06	2.399	-6.386e-06	2.399	-1.35663e-05	2.399	2.38596e-06	2.399	4.31742e-06
2.398	-3.89857e-06	2.398	-7.88923e-06	2.398	-1.5618e-06	2.398	-3.1741e-06	2.398	-6.3081e-06	2.398	-1.35644e-05	2.398	3.1375e-06	2.398	6.87326e-06
2.397	-3.96147e-06	2.397	-7.94403e-06	2.397	-1.5845e-06	2.397	-3.2259e-06	2.397	-6.4151e-06	2.397	-1.36136e-05	2.397	2.35026e-06	2.397	3.22161e-06
2.396	-3.89603e-06	2.396	-7.93657e-06	2.396	-1.5912e-06	2.396	-3.2307e-06	2.396	-6.456e-06	2.396	-1.36598e-05	2.396	1.40359e-06	2.396	4.07971e-06
2.395	-3.9573e-06	2.395	-7.9568e-06	2.395	-1.5998e-06	2.395	-3.1759e-06	2.395	-6.4351e-06	2.395	-1.38677e-05	2.395	6.91767e-07	2.395	3.65053e-06
2.394	-3.95787e-06	2.394	-8.02123e-06	2.394	-1.5332e-06	2.394	-3.2188e-06	2.394	-6.486e-06	2.394	-1.39764e-05	2.394	1.91022e-06	2.394	5.84651e-06
2.393	-4.0738e-06	2.393	-8.1131e-06	2.393	-1.6179e-06	2.393	-3.2731e-06	2.393	-6.6062e-06	2.393	-1.40939e-05	2.393	-6.39767e-07	2.393	1.45034e-06
2.392	-4.0772e-06	2.392	-8.1083e-06	2.392	-1.6033e-06	2.392	-3.3204e-06	2.392	-6.6432e-06	2.392	-1.41687e-05	2.392	1.06656e-07	2.392	1.51955e-06
2.391	-4.07127e-06	2.391	-8.18793e-06	2.391	-1.6137e-06	2.391	-3.3017e-06	2.391	-6.626e-06	2.391	-1.42291e-05	2.391	-6.33667e-07	2.391	3.00754e-06
2.39	-4.0564e-06	2.39	-8.2053e-06	2.39	-1.6473e-06	2.39	-3.2864e-06	2.39	-6.7101e-06	2.39	-1.43989e-05	2.39	-5.39989e-07	2.39	-3.76009e-07
2.389	-4.09163e-06	2.389	-8.30267e-06	2.389	-1.6239e-06	2.389	-3.3018e-06	2.389	-6.627e-06	2.389	-1.43943e-05	2.389	3.45733e-07	2.389	1.56705e-06
2.388	-4.13563e-06	2.388	-8.30817e-06	2.388	-1.65e-06	2.388	-3.375e-06	2.388	-6.7042e-06	2.388	-1.44994e-05	2.388	-4.78189e-07	2.388	-1.348e-07
2.387	-4.2144e-06	2.387	-8.3743e-06	2.387	-1.6811e-06	2.387	-3.3704e-06	2.387	-6.7202e-06	2.387	-1.46982e-05	2.387	-1.16656e-06	2.387	5.27455e-07
2.386	-4.2042e-06	2.386	-8.3402e-06	2.386	-1.6644e-06	2.386	-3.3768e-06	2.386	-6.7896e-06	2.386	-1.47048e-05	2.386	-6.54967e-07	2.386	2.06527e-07
2.385	-4.20213e-06	2.385	-8.48577e-06	2.385	-1.6567e-06	2.385	-3.4288e-06	2.385	-6.8594e-06	2.385	-1.47516e-05	2.385	-6.32067e-07	2.385	1.37034e-06
2.384	-4.17293e-06	2.384	-8.49787e-06	2.384	-1.7373e-06	2.384	-3.4258e-06	2.384	-6.8865e-06	2.384	-1.48732e-05	2.384	-9.19922e-07	2.384	-1.51283e-06
2.383	-4.19743e-06	2.383	-8.47247e-06	2.383	-1.649e-06	2.383	-3.4652e-06	2.383	-6.9398e-06	2.383	-1.48805e-05	2.383	-1.7e-09	2.383	1.87563e-06
2.382	-4.2193e-06	2.382	-8.4829e-06	2.382	-1.7184e-06	2.382	-3.4759e-06	2.382	-6.9285e-06	2.382	-1.50627e-05	2.382	-1.57463e-06	2.382	-6.14964e-07
2.381	-4.24937e-06	2.381	-8.65133e-06	2.381	-1.7651e-06	2.381	-3.4537e-06	2.381	-7.0388e-06	2.381	-1.52174e-05	2.381	-1.19176e-06	2.381	-3.42309e-07
2.38	-4.3354e-06	2.38	-8.6731e-06	2.38	-1.7605e-06	2.38	-3.5527e-06	2.38	-7.0668e-06	2.38	-1.52729e-05	2.38	-3.51006e-06	2.38	-9.7504e-07
2.379	-4.33833e-06	2.379	-8.64047e-06	2.379	-1.762e-06	2.379	-3.537e-06	2.379	-7.1063e-06	2.379	-1.53594e-05	2.379	-2.15572e-06	2.379	-1.8594e-06
2.378	-4.29607e-06	2.378	-8.69123e-06	2.378	-1.8047e-06	2.378	-3.5464e-06	2.378	-7.1777e-06	2.378	-1.54184e-05	2.378	-1.64599e-06	2.378	-1.8939e-06
2.377	-4.39777e-06	2.377	-8.81243e-06	2.377	-1.74e-06	2.377	-3.5457e-06	2.377	-7.2256e-06	2.377	-1.54966e-05	2.377	-2.52019e-06	2.377	-1.68838e-06
2.376	-4.32257e-06	2.376	-8.74823e-06	2.376	-1.7716e-06	2.376	-3.5833e-06	2.376	-7.22e-06	2.376	-1.56192e-05	2.376	-2.18422e-06	2.376	-1.11885e-06
2.375	-4.41943e-06	2.375	-8.81357e-06	2.375	-1.7425e-06	2.375	-3.631e-06	2.375	-7.3249e-06	2.375	-1.56372e-05	2.375	-2.03396e-06	2.375	-2.31974e-06
2.374	-4.4758e-06	2.374	-8.9224e-06	2.374	-1.7764e-06	2.374	-3.6118e-06	2.374	-7.3337e-06	2.374	-1.57785e-05	2.374	-2.63964e-06	2.374	-3.14598e-06
2.373	-4.4739e-06	2.373	-8.9739e-06	2.373	-1.8471e-06	2.373	-3.6292e-06	2.373	-7.3823e-06	2.373	-1.58555e-05	2.373	-3.08352e-06	2.373	-4.63317e-06
2.372	-4.43963e-06	2.372	-8.86907e-06	2.372	-1.764e-06	2.372	-3.6824e-06	2.372	-7.4352e-06	2.372	-1.5908e-05	2.372	-2.49619e-06	2.372	-4.20699e-06
2.371	-4.49077e-06	2.371	-9.06853e-06	2.371	-1.7774e-06	2.371	-3.6508e-06	2.371	-7.385e-06	2.371	-1.6014e-05	2.371	-3.19968e-06	2.371	-4.76313e-06
2.37	-4.49627e-06	2.37	-9.07013e-06	2.37	-1.8354e-06	2.37	-3.679e-06	2.37	-7.4331e-06	2.37	-1.608e-05	2.37	-2.13502e-06	2.37	-3.02311e-06
2.369	-4.5404e-06	2.369	-9.0682e-06	2.369	-1.8287e-06	2.369	-3.6803e-06	2.369	-7.3759e-06	2.369	-1.61649e-05	2.369	-2.55189e-06	2.369	-1.97735e-06
2.368	-4.5927e-06	2.368	-9.2103e-06	2.368	-1.8602e-06	2.368	-3.7404e-06	2.368	-7.5475e-06	2.368	-1.62844e-05	2.368	-3.88762e-06	2.368	-6.12806e-06
2.367	-4.53937e-06	2.367	-9.23493e-06	2.367	-1.864e-06	2.367	-3.7703e-06	2.367	-7.5112e-06	2.367	-1.64669e-05	2.367	-4.59771e-06	2.367	-6.41237e-06
2.366	-4.6139e-06	2.366	-9.1891e-06	2.366	-1.8658e-06	2.366	-3.7631e-06	2.366	-7.6343e-06	2.366	-1.65134e-05	2.366	-4.19843e-06	2.366	-4.90058e-06
2.365	-4.6173e-06	2.365	-9.2508e-06	2.365	-1.8289e-06	2.365	-3.7416e-06	2.365	-7.6137e-06	2.365	-1.64594e-05	2.365	-4.83432e-06	2.365	-5.33832e-06
2.364	-4.60093e-06	2.364	-9.29747e-06	2.364	-1.8431e-06	2.364	-3.7841e-06	2.364	-7.6727e-06	2.364	-1.66938e-05	2.364	-4.54071e-06	2.364	-6.15026e-06
2.363	-4.61643e-06	2.363	-9.28337e-06	2.363	-1.8508e-06	2.363	-3.8596e-06	2.363	-7.6831e-06	2.363	-1.66963e-05	2.363	-3.53476e-06	2.363	-5.60433e-06
2.362	-4.69497e-06	2.362	-9.34973e-06	2.362	-1.928e-06	2.362	-3.858e-06	2.362	-7.7765e-06	2.362	-1.68003e-05	2.362	-3.24683e-06	2.362	-8.01072e-06
2.361	-4.67343e-06	2.361	-9.44377e-06	2.361	-1.8937e-06	2.361	-3.9085e-06	2.361	-7.7915e-06	2.361	-1.69578e-05	2.361	-5.43541e-06	2.361	-6.14256e-06
2.36	-4.7249e-06	2.36	-9.4894e-06	2.36	-1.9275e-06	2.36	-3.8668e-06	2.36	-7.8235e-06	2.36	-1.6984e-05	2.36	-4.90789e-06	2.36	-6.29122e-06
2.359	-4.74233e-06	2.359	-9.49457e-06	2.359	-1.9504e-06	2.359	-3.9516e-06	2.359	-7.8557e-06	2.359	-1.7093e-05	2.359	-4.94909e-06	2.359	-6.40257e-06
2.358	-4.7599e-06	2.358	-9.5609e-06	2.358	-1.9216e-06	2.358	-3.9471e-06	2.358	-7.8668e-06	2.358	-1.70562e-05	2.358	-4.2649e-06	2.358	-8.01322e-06
2.357	-4.77653e-06	2.357	-9.58467e-06	2.357	-1.9043e-06	2.357	-3.8725e-06	2.357	-7.9194e-06	2.357	-1.71863e-05	2.357	-4.04458e-06	2.357	-7.23707e-06
2.356	-4.74247e-06	2.356	-9.55343e-06	2.356	-1.9e-06	2.356	-3.8991e-06	2.356	-7.9859e-06	2.356	-1.73194e-05	2.356	-5.195e-06	2.356	-4.15294e-06
2.355	-4.84577e-06	2.355	-9.71933e-06	2.355	-1.9603e-06	2.355	-4.008e-06	2.355	-8.0945e-06	2.355	-1.74609e-05	2.355	-6.23056e-06	2.355	-8.85162e-06
2.354	-4.8096e-06	2.354	-9.7836e-06	2.354	-1.9998e-06	2.354	-4.0274e-06	2.354	-8.12e-06	2.354	-1.75146e-05	2.354	-7.11277e-06	2.354	-1.00616e-05
2.353	-4.90273e-06	2.353	-9.74077e-06	2.353	-1.9689e-06	2.353	-3.9841e-06	2.353	-8.1298e-06	2.353	-1.76735e-05	2.353	-5.95234e-06	2.353	-7.79771e-06
2.352	-4.89703e-06	2.352	-9.78177e-06	2.352	-1.9835e-06	2.352	-4.0294e-06	2.352	-8.1162e-06	2.352	-1.7681e-05	2.352	-6.15796e-06	2.352	-1.09299e-05
2.351	-4.93723e-06	2.351	-9.90597e-06	2.351	-2.0284e-06	2.351	-4.0491e-06	2.351	-8.1245e-06	2.351	-1.78168e-05	2.351	-6.82344e-06	2.351	-7.72211e-06
2.35	-4.9347e-06	2.35	-9.8458e-06	2.35	-1.9625e-06	2.35	-4.0972e-06	2.35	-8.1926e-06	2.35	-1.78728e-05	2.35	-5.85669e-06	2.35	-8.10067e-06
2.349	-4.922e-06	2.349	-9.9179e-06	2.349	-1.9957e-06	2.349	-4.1003e-06	2.349	-8.2856e-06	2.349	-1.79017e-05	2.349	-7.06797e-06	2.349	-7.87056e-06
2.348	-4.9623e-06	2.348	-1.00102e-05	2.348	-1.9934e-06	2.348	-4.1474e-06	2.348	-8.2753e-06	2.348	-1.8179e-05	2.348	-6.77944e-06	2.348	-9.54881e-06
2.347	-4.99443e-06	2.347	-9.9494e-06	2.347	-2.0056e-06	2.347	-4.1335e-06	2.347	-8.3038e-06	2.347	-1.80668e-05	2.347	-6.0545e-06	2.347	-9.15845e-06
2.346	-5.023e-06	2.346	-1.00846e-05	2.346	-2.0199e-06	2.346	-4.1775e-06	2.346	-8.3403e-06	2.346	-1.82135e-05	2.346	-7.15102e-06	2.346	-9.09715e-06
2.345	-4.9899e-06	2.345	-1.01114e-05	2.345	-2.0884e-06	2.345	-4.1722e-06	2.345	-8.3948e-06	2.345	-1.83437e-05	2.345	-8.20898e-06	2.345	-7.49518e-06
2.344	-5.07563e-06	2.344	-1.01639e-05	2.344	-2.0735e-06	2.344	-4.1923e-06	2.344	-8.4437e-06	2.344	-1.83728e-05	2.344	-6.0547e-06	2.344	-1.15417e-05
2.343	-5.10377e-06	2.343	-1.01668e-05	2.343	-2.0852e-06	2.343	-4.1771e-06	2.343	-8.51e-06	2.343	-1.8386e-05	2.343	-6.9632e-06	2.343	-8.63261e-06
2.342	-5.10993e-06	2.342	-1.02145e-05	2.342	-2.093e-06	2.342	-4.2716e-06	2.342	-8.4806e-06	2.342	-1.85938e-05	2.342	-8.72811e-06	2.342	-1.2199e-05
2.341	-5.12913e-06	2.341	-1.02172e-05	2.341	-2.0786e-06	2.341	-4.2333e-06	2.341	-8.571e-06	2.341	-1.8652e-05	2.341	-7.09947e-06	2.341	-1.20213e-05
2.34	-5.13693e-06	2.34	-1.03693e-05	2.34	-2.0684e-06	2.34	-4.2374e-06	2.34	-8.5268e-06	2.34	-1.88352e-05	2.34	-1.02315e-05	2.34	-1.10542e-05
2.339	-5.1826e-06	2.339	-1.0318e-05	2.339	-2.1005e-06	2.339	-4.2568e-06	2.339	-8.5886e-06	2.339	-1.88203e-05	2.339	-8.71541e-06	2.339	-1.04443e-05
2.338	-5.1957e-06	2.338	-1.03058e-05	2.338	-2.1059e-06	2.338	-4.2996e-06	2.338	-8.6102e-06	2.338	-1.8949e-05	2.338	-8.94182e-06	2.338	-1.1418e-05
2.337	-5.1673e-06	2.337	-1.04307e-05	2.337	-2.1687e-06	2.337	-4.304e-06	2.337	-8.6596e-06	2.337	-1.89658e-05	2.337	-8.4023e-06	2.337	-1.27898e-05
2.336	-5.2074e-06	2.336	-1.04814e-05	2.336	-2.115e-06	2.336	-4.3671e-06	2.336	-8.6955e-06	2.336	-1.90143e-05	2.336	-9.58231e-06	2.336	-1.44229e-05
2.335	-5.20943e-06	2.335	-1.05488e-05	2.335	-2.1727e-06	2.335	-4.3788e-06	2.335	-8.7061e-06	2.335	-1.91169e-05	2.335	-9.15514e-06	2.335	-1.20422e-05
2.334	-5.27027e-06	2.334	-1.0511e-05	2.334	-2.2017e-06	2.334	-4.3751e-06	2.334	-8.749e-06	2.334	-1.92185e-05	2.334	-8.73951e-06	2.334	-1.1304e-05
2.333	-5.26417e-06	2.333	-1.05182e-05	2.333	-2.2014e-06	2.333	-4.4152e-06	2.333	-8.8393e-06	2.333	-1.93533e-05	2.333	-9.3406e-06	2.333	-1.33362e-05
2.332	-5.28417e-06	2.332	-1.05348e-05	2.332	-2.1319e-06	2.332	-4.3659e-06	2.332	-8.8823e-06	2.332	-1.93061e-05	2.332	-8.69321e-06	2.332	-1.2958e-05
2.331	-5.2833e-06	2.331	-1.06405e-05	2.331	-2.1388e-06	2.331	-4.4104e-06	2.331	-8.8622e-06	2.331	-1.94507e-05	2.331	-9.3629e-06	2.331	-1.19592e-05
2.33	-5.30843e-06	2.33	-1.0737e-05	2.33	-2.2207e-06	2.33	-4.4702e-06	2.33	-8.9414e-06	2.33	-1.95456e-05	2.33	-9.84853e-06	2.33	-1.38082e-05
2.329	-5.3891e-06	2.329	-1.07425e-05	2.329	-2.1861e-06	2.329	-4.4814e-06	2.329	-9.0314e-06	2.329	-1.97645e-05	2.329	-9.75097e-06	2.329	-1.34083e-05
2.328	-5.3843e-06	2.328	-1.08385e-05	2.328	-2.2078e-06	2.328	-4.442e-06	2.328	-9.0173e-06	2.328	-1.97237e-05	2.328	-1.08047e-05	2.328	-1.27923e-05
2.327	-5.43233e-06	2.327	-1.08949e-05	2.327	-2.2609e-06	2.327	-4.4768e-06	2.327	-9.1044e-06	2.327	-1.98229e-05	2.327	-1.10042e-05	2.327	-1.55132e-05
2.326	-5.4127e-06	2.326	-1.09139e-05	2.326	-2.2798e-06	2.326	-4.5438e-06	2.326	-9.037e-06	2.326	-1.98697e-05	2.326	-1.05041e-05	2.326	-1.69806e-05
2.325	-5.4691e-06	2.325	-1.08825e-05	2.325	-2.2627e-06	2.325	-4.5148e-06	2.325	-9.0901e-06	2.325	-1.99593e-05	2.325	-1.11285e-05	2.325	-1.26597e-05
2.324	-5.46297e-06	2.324	-1.09585e-05	2.324	-2.2396e-06	2.324	-4.5743e-06	2.324	-9.1234e-06	2.324	-2.00385e-05	2.324	-1.0364e-05	2.324	-1.50761e-05
2.323	-5.4813e-06	2.323	-1.10641e-05	2.323	-2.254e-06	2.323	-4.5781e-06	2.323	-9.1295e-06	2.323	-2.00905e-05	2.323	-1.18278e-05	2.323	-1.77237e-05
2.322	-5.45627e-06	2.322	-1.09999e-05	2.322	-2.2318e-06	2.322	-4.6345e-06	2.322	-9.2498e-06	2.322	-2.0269e-05	2.322	-1.0981e-05	2.322	-1.69892e-05
2.321	-5.5215e-06	2.321	-1.10162e-05	2.321	-2.311e-06	2.321	-4.5465e-06	2.321	-9.2091e-06	2.321	-2.02871e-05	2.321	-1.08733e-05	2.321	-1.65221e-05
2.32	-5.48633e-06	2.32	-1.10505e-05	2.32	-2.2899e-06	2.32	-4.6351e-06	2.32	-9.3173e-06	2.32	-2.03503e-05	2.32	-1.08424e-05	2.32	-1.62262e-05
2.319	-5.55337e-06	2.319	-1.11661e-05	2.319	-2.3067e-06	2.319	-4.6755e-06	2.319	-9.3556e-06	2.319	-2.04661e-05	2.319	-1.21264e-05	2.319	-1.65788e-05
2.318	-5.59193e-06	2.318	-1.10907e-05	2.318	-2.2971e-06	2.318	-4.6907e-06	2.318	-9.3336e-06	2.318	-2.04728e-05	2.318	-1.05549e-05	2.318	-1.61464e-05
2.317	-5.59807e-06	2.317	-1.12344e-05	2.317	-2.3084e-06	2.317	-4.6379e-06	2.317	-9.3612e-06	2.317	-2.06624e-05	2.317	-1.18934e-05	2.317	-1.79679e-05
2.316	-5.59957e-06	2.316	-1.12921e-05	2.316	-2.3642e-06	2.316	-4.6748e-06	2.316	-9.5004e-06	2.316	-2.07166e-05	2.316	-1.19838e-05	2.316	-2.08283e-05
2.315	-5.59307e-06	2.315	-1.12628e-05	2.315	-2.2889e-06	2.315	-4.683e-06	2.315	-9.529e-06	2.315	-2.07579e-05	2.315	-1.31526e-05	2.315	-1.97074e-05
2.314	-5.60413e-06	2.314	-1.13666e-05	2.314	-2.3776e-06	2.314	-4.7423e-06	2.314	-9.517e-06	2.314	-2.09326e-05	2.314	-1.25666e-05	2.314	-1.77121e-05
2.313	-5.6771e-06	2.313	-1.14153e-05	2.313	-2.369e-06	2.313	-4.7714e-06	2.313	-9.5703e-06	2.313	-2.09568e-05	2.313	-1.13456e-05	2.313	-1.90917e-05
2.312	-5.69753e-06	2.312	-1.1401e-05	2.312	-2.331e-06	2.312	-4.7364e-06	2.312	-9.5965e-06	2.312	-2.10434e-05	2.312	-1.26859e-05	2.312	-1.89061e-05
2.311	-5.71947e-06	2.311	-1.13739e-05	2.311	-2.3632e-06	2.311	-4.7249e-06	2.311	-9.584e-06	2.311	-2.10126e-05	2.311	-1.30158e-05	2.311	-1.91945e-05
2.31	-5.7714e-06	2.31	-1.15791e-05	2.31	-2.3204e-06	2.31	-4.742e-06	2.31	-9.6173e-06	2.31	-2.11375e-05	2.31	-1.41993e-05	2.31	-1.99095e-05
2.309	-5.75697e-06	2.309	-1.1517e-05	2.309	-2.3681e-06	2.309	-4.8538e-06	2.309	-9.6467e-06	2.309	-2.12355e-05	2.309	-1.34617e-05	2.309	-1.89653e-05
2.308	-5.7694e-06	2.308	-1.15117e-05	2.308	-2.3999e-06	2.308	-4.7689e-06	2.308	-9.6748e-06	2.308	-2.12817e-05	2.308	-1.26116e-05	2.308	-2.04269e-05
2.307	-5.74523e-06	2.307	-1.15981e-05	2.307	-2.4164e-06	2.307	-4.8725e-06	2.307	-9.7383e-06	2.307	-2.12942e-05	2.307	-1.30567e-05	2.307	-1.97065e-05
2.306	-5.8136e-06	2.306	-1.15902e-05	2.306	-2.4283e-06	2.306	-4.8382e-06	2.306	-9.6856e-06	2.306	-2.14538e-05	2.306	-1.30616e-05	2.306	-2.06804e-05
2.305	-5.85123e-06	2.305	-1.16142e-05	2.305	-2.4193e-06	2.305	-4.8322e-06	2.305	-9.7925e-06	2.305	-2.15076e-05	2.305	-1.35242e-05	2.305	-1.80752e-05
2.304	-5.8316e-06	2.304	-1.17833e-05	2.304	-2.4024e-06	2.304	-4.8989e-06	2.304	-9.9e-06	2.304	-2.17035e-05	2.304	-1.50165e-05	2.304	-2.37458e-05
2.303	-5.89367e-06	2.303	-1.17786e-05	2.303	-2.4717e-06	2.303	-4.9397e-06	2.303	-9.907e-06	2.303	-2.17373e-05	2.303	-1.52551e-05	2.303	-2.2399e-05
2.302	-5.87613e-06	2.302	-1.17844e-05	2.302	-2.452e-06	2.302	-4.9206e-06	2.302	-9.9179e-06	2.302	-2.18093e-05	2.302	-1.38199e-05	2.302	-2.31925e-05
2.301	-5.97113e-06	2.301	-1.19124e-05	2.301	-2.49e-06	2.301	-4.9396e-06	2.301	-9.9886e-06	2.301	-2.20112e-05	2.301	-1.49901e-05	2.301	-2.19472e-05
2.3	-5.96943e-06	2.3	-1.1946e-05	2.3	-2.4578e-06	2.3	-4.9618e-06	2.3	-9.9732e-06	2.3	-2.20206e-05	2.3	-1.55746e-05	2.3	-2.374e-05
2.299	-5.90833e-06	2.299	-1.19115e-05	2.299	-2.4208e-06	2.299	-4.9843e-06	2.299	-9.9929e-06	2.299	-2.20393e-05	2.299	-1.46079e-05	2.299	-2.19375e-05
2.298	-5.9195e-06	2.298	-1.20079e-05	2.298	-2.5062e-06	2.298	-4.9884e-06	2.298	-1.00325e-05	2.298	-2.22658e-05	2.298	-1.56079e-05	2.298	-2.43404e-05
2.297	-5.97313e-06	2.297	-1.20599e-05	2.297	-2.4543e-06	2.297	-5.0148e-06	2.297	-1.00882e-05	2.297	-2.21951e-05	2.297	-1.57876e-05	2.297	-2.28252e-05
2.296	-6.02497e-06	2.296	-1.21086e-05	2.296	-2.5294e-06	2.296	-5.0616e-06	2.296	-1.00536e-05	2.296	-2.23666e-05	2.296	-1.49344e-05	2.296	-2.45946e-05
2.295	-6.05157e-06	2.295	-1.21251e-05	2.295	-2.5267e-06	2.295	-5.0344e-06	2.295	-1.01005e-05	2.295	-2.2533e-05	2.295	-1.53713e-05	2.295	-2.49425e-05
2.294	-6.01697e-06	2.294	-1.21634e-05	2.294	-2.5214e-06	2.294	-5.0426e-06	2.294	-1.01174e-05	2.294	-2.24861e-05	2.294	-1.49988e-05	2.294	-2.07497e-05
2.293	-6.05887e-06	2.293	-1.21117e-05	2.293	-2.4724e-06	2.293	-5.0173e-06	2.293	-1.02133e-05	2.293	-2.24864e-05	2.293	-1.60077e-05	2.293	-2.34364e-05
2.292	-6.05197e-06	2.292	-1.21945e-05	2.292	-2.5411e-06	2.292	-5.1279e-06	2.292	-1.02471e-05	2.292	-2.2707e-05	2.292	-1.5961e-05	2.292	-2.43234e-05
2.291	-6.11097e-06	2.291	-1.22949e-05	2.291	-2.4887e-06	2.291	-5.0817e-06	2.291	-1.02441e-05	2.291	-2.27034e-05	2.291	-1.61367e-05	2.291	-2.54148e-05
2.29	-6.1028e-06	2.29	-1.22865e-05	2.29	-2.5661e-06	2.29	-5.1017e-06	2.29	-1.03604e-05	2.29	-2.2759e-05	2.29	-1.61219e-05	2.29	-2.69132e-05
2.289	-6.11707e-06	2.289	-1.22992e-05	2.289	-2.5248e-06	2.289	-5.1415e-06	2.289	-1.03495e-05	2.289	-2.28961e-05	2.289	-1.64109e-05	2.289	-2.63776e-05
2.288	-6.1414e-06	2.288	-1.23491e-05	2.288	-2.5646e-06	2.288	-5.1574e-06	2.288	-1.03424e-05	2.288	-2.29597e-05	2.288	-1.58314e-05	2.288	-2.68769e-05
2.287	-6.16553e-06	2.287	-1.24016e-05	2.287	-2.5109e-06	2.287	-5.1374e-06	2.287	-1.03776e-05	2.287	-2.30466e-05	2.287	-1.71191e-05	2.287	-2.45912e-05
2.286	-6.1792e-06	2.286	-1.24334e-05	2.286	-2.595e-06	2.286	-5.1746e-06	2.286	-1.04259e-05	2.286	-2.30193e-05	2.286	-1.74024e-05	2.286	-2.84039e-05
2.285	-6.2252e-06	2.285	-1.24741e-05	2.285	-2.59e-06	2.285	-5.1738e-06	2.285	-1.04408e-05	2.285	-2.32455e-05	2.285	-1.66227e-05	2.285	-2.56508e-05
2.284	-6.2569e-06	2.284	-1.25182e-05	2.284	-2.5817e-06	2.284	-5.209e-06	2.284	-1.04443e-05	2.284	-2.32094e-05	2.284	-1.75862e-05	2.284	-2.50909e-05
2.283	-6.27533e-06	2.283	-1.25536e-05	2.283	-2.5536e-06	2.283	-5.1993e-06	2.283	-1.04535e-05	2.283	-2.33122e-05	2.283	-1.7157e-05	2.283	-2.61342e-05
2.282	-6.27033e-06	2.282	-1.25286e-05	2.282	-2.5536e-06	2.282	-5.2176e-06	2.282	-1.05775e-05	2.282	-2.3474e-05	2.282	-1.64111e-05	2.282	-2.74877e-05
2.281	-6.2601e-06	2.281	-1.25946e-05	2.281	-2.6445e-06	2.281	-5.2549e-06	2.281	-1.05775e-05	2.281	-2.35615e-05	2.281	-1.80984e-05	2.281	-2.74668e-05
2.28	-6.33307e-06	2.28	-1.26474e-05	2.28	-2.5608e-06	2.28	-5.2853e-06	2.28	-1.06368e-05	2.28	-2.35019e-05	2.28	-1.74196e-05	2.28	-2.71365e-05
2.279	-6.30583e-06	2.279	-1.26689e-05	2.279	-2.5652e-06	2.279	-5.2742e-06	2.279	-1.05993e-05	2.279	-2.37548e-05	2.279	-1.69879e-05	2.279	-2.76475e-05
2.278	-6.33507e-06	2.278	-1.2767e-05	2.278	-2.6239e-06	2.278	-5.3465e-06	2.278	-1.07377e-05	2.278	-2.37368e-05	2.278	-1.81386e-05	2.278	-3.02372e-05
2.277	-6.4024e-06	2.277	-1.28186e-05	2.277	-2.6226e-06	2.277	-5.3101e-06	2.277	-1.07832e-05	2.277	-2.38699e-05	2.277	-1.8854e-05	2.277	-2.92671e-05
2.276	-6.36173e-06	2.276	-1.28334e-05	2.276	-2.6167e-06	2.276	-5.3208e-06	2.276	-1.07632e-05	2.276	-2.40028e-05	2.276	-1.80972e-05	2.276	-2.81256e-05
2.275	-6.44033e-06	2.275	-1.29056e-05	2.275	-2.6136e-06	2.275	-5.3919e-06	2.275	-1.07483e-05	2.275	-2.41108e-05	2.275	-1.85401e-05	2.275	-2.92276e-05
2.274	-6.42767e-06	2.274	-1.29428e-05	2.274	-2.6491e-06	2.274	-5.4195e-06	2.274	-1.0833e-05	2.274	-2.39793e-05	2.274	-1.802e-05	2.274	-2.95937e-05
2.273	-6.40187e-06	2.273	-1.28758e-05	2.273	-2.6368e-06	2.273	-5.3571e-06	2.273	-1.07852e-05	2.273	-2.41726e-05	2.273	-1.79858e-05	2.273	-3.10247e-05
2.272	-6.52293e-06	2.272	-1.30426e-05	2.272	-2.6813e-06	2.272	-5.4393e-06	2.272	-1.08237e-05	2.272	-2.42699e-05	2.272	-1.72661e-05	2.272	-3.10141e-05
2.271	-6.50387e-06	2.271	-1.30781e-05	2.271	-2.6797e-06	2.271	-5.4087e-06	2.271	-1.09256e-05	2.271	-2.43887e-05	2.271	-1.86723e-05	2.271	-3.1707e-05
2.27	-6.49363e-06	2.27	-1.31095e-05	2.27	-2.6874e-06	2.27	-5.45e-06	2.27	-1.09587e-05	2.27	-2.43844e-05	2.27	-1.85261e-05	2.27	-3.08041e-05
2.269	-6.55577e-06	2.269	-1.30823e-05	2.269	-2.6632e-06	2.269	-5.4948e-06	2.269	-1.09735e-05	2.269	-2.45205e-05	2.269	-1.89891e-05	2.269	-3.23039e-05
2.268	-6.56917e-06	2.268	-1.31599e-05	2.268	-2.7476e-06	2.268	-5.491e-06	2.268	-1.10118e-05	2.268	-2.4572e-05	2.268	-1.89253e-05	2.268	-3.05087e-05
2.267	-6.54913e-06	2.267	-1.30779e-05	2.267	-2.7274e-06	2.267	-5.5173e-06	2.267	-1.10185e-05	2.267	-2.45947e-05	2.267	-1.7792e-05	2.267	-3.18197e-05
2.266	-6.6071e-06	2.266	-1.31958e-05	2.266	-2.6775e-06	2.266	-5.4532e-06	2.266	-1.10318e-05	2.266	-2.46738e-05	2.266	-1.87328e-05	2.266	-2.97861e-05
2.265	-6.5879e-06	2.265	-1.32945e-05	2.265	-2.7109e-06	2.265	-5.5882e-06	2.265	-1.11452e-05	2.265	-2.48812e-05	2.265	-2.10491e-05	2.265	-3.43868e-05
2.264	-6.6136e-06	2.264	-1.32884e-05	2.264	-2.7442e-06	2.264	-5.5212e-06	2.264	-1.11584e-05	2.264	-2.49212e-05	2.264	-1.83439e-05	2.264	-3.12643e-05
2.263	-6.67263e-06	2.263	-1.33205e-05	2.263	-2.7881e-06	2.263	-5.5559e-06	2.263	-1.11974e-05	2.263	-2.49936e-05	2.263	-2.05639e-05	2.263	-3.2283e-05
2.262	-6.6115e-06	2.262	-1.33626e-05	2.262	-2.8005e-06	2.262	-5.5439e-06	2.262	-1.12356e-05	2.262	-2.50321e-05	2.262	-2.03919e-05	2.262	-3.45279e-05
2.261	-6.62643e-06	2.261	-1.33747e-05	2.261	-2.7325e-06	2.261	-5.6143e-06	2.261	-1.12489e-05	2.261	-2.50816e-05	2.261	-1.962e-05	2.261	-3.29937e-05
2.26	-6.6363e-06	2.26	-1.343e-05	2.26	-2.7558e-06	2.26	-5.5692e-06	2.26	-1.12759e-05	2.26	-2.52928e-05	2.26	-1.97302e-05	2.26	-3.30173e-05
2.259	-6.72553e-06	2.259	-1.35419e-05	2.259	-2.821e-06	2.259	-5.6705e-06	2.259	-1.13269e-05	2.259	-2.52389e-05	2.259	-2.03654e-05	2.259	-3.6361e-05
2.258	-6.69043e-06	2.258	-1.35383e-05	2.258	-2.8387e-06	2.258	-5.6763e-06	2.258	-1.13195e-05	2.258	-2.53235e-05	2.258	-2.04247e-05	2.258	-3.44368e-05
2.257	-6.76677e-06	2.257	-1.35345e-05	2.257	-2.8496e-06	2.257	-5.6124e-06	2.257	-1.13488e-05	2.257	-2.54876e-05	2.257	-2.04778e-05	2.257	-3.26987e-05
2.256	-6.746e-06	2.256	-1.35589e-05	2.256	-2.8042e-06	2.256	-5.6778e-06	2.256	-1.1398e-05	2.256	-2.55167e-05	2.256	-2.02429e-05	2.256	-3.38724e-05
2.255	-6.8069e-06	2.255	-1.36441e-05	2.255	-2.7692e-06	2.255	-5.6506e-06	2.255	-1.14313e-05	2.255	-2.55173e-05	2.255	-2.04246e-05	2.255	-3.32017e-05
2.254	-6.7761e-06	2.254	-1.3671e-05	2.254	-2.8399e-06	2.254	-5.7302e-06	2.254	-1.14123e-05	2.254	-2.55889e-05	2.254	-2.11723e-05	2.254	-3.50086e-05
2.253	-6.85997e-06	2.253	-1.38287e-05	2.253	-2.8918e-06	2.253	-5.7177e-06	2.253	-1.15147e-05	2.253	-2.5763e-05	2.253	-2.27626e-05	2.253	-3.51204e-05
2.252	-6.9421e-06	2.252	-1.38448e-05	2.252	-2.8697e-06	2.252	-5.8043e-06	2.252	-1.15481e-05	2.252	-2.59567e-05	2.252	-2.22921e-05	2.252	-3.80992e-05
2.251	-6.89617e-06	2.251	-1.39036e-05	2.251	-2.8811e-06	2.251	-5.7765e-06	2.251	-1.15928e-05	2.251	-2.60308e-05	2.251	-2.38864e-05	2.251	-3.73425e-05
2.25	-6.9367e-06	2.25	-1.39561e-05	2.25	-2.9021e-06	2.25	-5.7654e-06	2.25	-1.16542e-05	2.25	-2.60435e-05	2.25	-2.27431e-05	2.25	-3.80547e-05
2.249	-6.90837e-06	2.249	-1.38611e-05	2.249	-2.8846e-06	2.249	-5.7568e-06	2.249	-1.16631e-05	2.249	-2.62019e-05	2.249	-2.34175e-05	2.249	-3.96662e-05
2.248	-6.98567e-06	2.248	-1.39302e-05	2.248	-2.8709e-06	2.248	-5.8211e-06	2.248	-1.16957e-05	2.248	-2.62226e-05	2.248	-2.21922e-05	2.248	-3.79409e-05
2.247	-7.00057e-06	2.247	-1.40196e-05	2.247	-2.8748e-06	2.247	-5.8184e-06	2.247	-1.16796e-05	2.247	-2.62771e-05	2.247	-2.29161e-05	2.247	-3.73522e-05
2.246	-6.97897e-06	2.246	-1.40983e-05	2.246	-2.9388e-06	2.246	-5.8247e-06	2.246	-1.17631e-05	2.246	-2.64046e-05	2.246	-2.41695e-05	2.246	-3.8489e-05
2.245	-6.9773e-06	2.245	-1.40275e-05	2.245	-2.9015e-06	2.245	-5.8691e-06	2.245	-1.1749e-05	2.245	-2.64287e-05	2.245	-2.17771e-05	2.245	-4.08468e-05
2.244	-7.0429e-06	2.244	-1.40467e-05	2.244	-2.9001e-06	2.244	-5.8695e-06	2.244	-1.18427e-05	2.244	-2.64555e-05	2.244	-2.33004e-05	2.244	-3.83299e-05
2.243	-7.0626e-06	2.243	-1.41148e-05	2.243	-2.9622e-06	2.243	-5.8687e-06	2.243	-1.18508e-05	2.243	-2.66156e-05	2.243	-2.33256e-05	2.243	-3.81647e-05
2.242	-7.05507e-06	2.242	-1.42062e-05	2.242	-2.9004e-06	2.242	-5.8943e-06	2.242	-1.18598e-05	2.242	-2.65874e-05	2.242	-2.3264e-05	2.242	-3.93727e-05
2.241	-7.0464e-06	2.241	-1.42609e-05	2.241	-2.9253e-06	2.241	-5.9091e-06	2.241	-1.18838e-05	2.241	-2.6746e-05	2.241	-2.28071e-05	2.241	-3.71423e-05
2.24	-7.13987e-06	2.24	-1.43025e-05	2.24	-2.9367e-06	2.24	-5.9175e-06	2.24	-1.19933e-05	2.24	-2.68743e-05	2.24	-2.35254e-05	2.24	-4.17245e-05
2.239	-7.1834e-06	2.239	-1.43734e-05	2.239	-2.9289e-06	2.239	-5.9261e-06	2.239	-1.1952e-05	2.239	-2.69885e-05	2.239	-2.41581e-05	2.239	-4.22655e-05
2.238	-7.1425e-06	2.238	-1.43081e-05	2.238	-2.9799e-06	2.238	-5.9931e-06	2.238	-1.20335e-05	2.238	-2.69916e-05	2.238	-2.40237e-05	2.238	-3.95026e-05
2.237	-7.18063e-06	2.237	-1.44665e-05	2.237	-2.9924e-06	2.237	-6.034e-06	2.237	-1.19893e-05	2.237	-2.70707e-05	2.237	-2.55158e-05	2.237	-4.09898e-05
2.236	-7.15853e-06	2.236	-1.44037e-05	2.236	-2.988e-06	2.236	-5.985e-06	2.236	-1.20173e-05	2.236	-2.71277e-05	2.236	-2.55045e-05	2.236	-4.26102e-05
2.235	-7.25863e-06	2.235	-1.44576e-05	2.235	-2.9462e-06	2.235	-6.0521e-06	2.235	-1.21001e-05	2.235	-2.71032e-05	2.235	-2.45432e-05	2.235	-4.12856e-05
2.234	-7.27367e-06	2.234	-1.45587e-05	2.234	-2.9564e-06	2.234	-6.0688e-06	2.234	-1.22009e-05	2.234	-2.72697e-05	2.234	-2.56375e-05	2.234	-4.36012e-05
2.233	-7.2906e-06	2.233	-1.45615e-05	2.233	-2.981e-06	2.233	-6.0778e-06	2.233	-1.2206e-05	2.233	-2.73418e-05	2.233	-2.57704e-05	2.233	-4.1799e-05
2.232	-7.20533e-06	2.232	-1.4536e-05	2.232	-3.0437e-06	2.232	-6.0625e-06	2.232	-1.21993e-05	2.232	-2.74777e-05	2.232	-2.47508e-05	2.232	-4.03018e-05
2.231	-7.26557e-06	2.231	-1.46098e-05	2.231	-3.0055e-06	2.231	-6.0801e-06	2.231	-1.22479e-05	2.231	-2.75465e-05	2.231	-2.50625e-05	2.231	-4.16985e-05
2.23	-7.3111e-06	2.23	-1.45799e-05	2.23	-2.9796e-06	2.23	-6.0643e-06	2.23	-1.23046e-05	2.23	-2.75801e-05	2.23	-2.4797e-05	2.23	-4.35207e-05
2.229	-7.28067e-06	2.229	-1.46869e-05	2.229	-3.044e-06	2.229	-6.0739e-06	2.229	-1.22261e-05	2.229	-2.76372e-05	2.229	-2.5049e-05	2.229	-4.2614e-05
2.228	-7.28883e-06	2.228	-1.47025e-05	2.228	-3.0684e-06	2.228	-6.1208e-06	2.228	-1.23176e-05	2.228	-2.76827e-05	2.228	-2.55684e-05	2.228	-4.22701e-05
2.227	-7.365e-06	2.227	-1.48359e-05	2.227	-3.012e-06	2.227	-6.2136e-06	2.227	-1.23818e-05	2.227	-2.78568e-05	2.227	-2.78915e-05	2.227	-4.59467e-05
2.226	-7.33897e-06	2.226	-1.48201e-05	2.226	-3.1094e-06	2.226	-6.137e-06	2.226	-1.23608e-05	2.226	-2.79109e-05	2.226	-2.71665e-05	2.226	-4.44619e-05
2.225	-7.38867e-06	2.225	-1.4849e-05	2.225	-3.0481e-06	2.225	-6.2144e-06	2.225	-1.24196e-05	2.225	-2.80071e-05	2.225	-2.65856e-05	2.225	-4.35261e-05
2.224	-7.4355e-06	2.224	-1.49025e-05	2.224	-3.0714e-06	2.224	-6.1967e-06	2.224	-1.24353e-05	2.224	-2.80729e-05	2.224	-2.65427e-05	2.224	-4.49484e-05
2.223	-7.4694e-06	2.223	-1.4876e-05	2.223	-3.0754e-06	2.223	-6.2461e-06	2.223	-1.25283e-05	2.223	-2.81609e-05	2.223	-2.56949e-05	2.223	-4.60952e-05
2.222	-7.49747e-06	2.222	-1.49817e-05	2.222	-3.1297e-06	2.222	-6.2414e-06	2.222	-1.25736e-05	2.222	-2.82438e-05	2.222	-2.77334e-05	2.222	-4.49623e-05
2.221	-7.44167e-06	2.221	-1.49831e-05	2.221	-3.1029e-06	2.221	-6.2751e-06	2.221	-1.25831e-05	2.221	-2.83717e-05	2.221	-2.63524e-05	2.221	-4.60179e-05
2.22	-7.53863e-06	2.22	-1.50705e-05	2.22	-3.0993e-06	2.22	-6.2693e-06	2.22	-1.25989e-05	2.22	-2.8392e-05	2.22	-2.77865e-05	2.22	-4.57343e-05
2.219	-7.52863e-06	2.219	-1.50143e-05	2.219	-3.1079e-06	2.219	-6.3185e-06	2.219	-1.26185e-05	2.219	-2.84795e-05	2.219	-2.64609e-05	2.219	-4.58328e-05
2.218	-7.5308e-06	2.218	-1.50776e-05	2.218	-3.1166e-06	2.218	-6.3308e-06	2.218	-1.26925e-05	2.218	-2.84897e-05	2.218	-2.72842e-05	2.218	-4.53816e-05
2.217	-7.54e-06	2.217	-1.51022e-05	2.217	-3.1653e-06	2.217	-6.3288e-06	2.217	-1.26872e-05	2.217	-2.86354e-05	2.217	-2.75439e-05	2.217	-4.65836e-05
2.216	-7.58367e-06	2.216	-1.51217e-05	2.216	-3.0958e-06	2.216	-6.3065e-06	2.216	-1.27141e-05	2.216	-2.85971e-05	2.216	-2.62236e-05	2.216	-4.76605e-05
2.215	-7.51273e-06	2.215	-1.51908e-05	2.215	-3.1837e-06	2.215	-6.2975e-06	2.215	-1.27347e-05	2.215	-2.8711e-05	2.215	-2.6826e-05	2.215	-4.76679e-05
2.214	-7.6212e-06	2.214	-1.52335e-05	2.214	-3.1864e-06	2.214	-6.4058e-06	2.214	-1.28321e-05	2.214	-2.8889e-05	2.214	-2.77979e-05	2.214	-4.77512e-05
2.213	-7.64843e-06	2.213	-1.52442e-05	2.213	-3.1269e-06	2.213	-6.3833e-06	2.213	-1.28879e-05	2.213	-2.90047e-05	2.213	-2.86601e-05	2.213	-4.86661e-05
2.212	-7.64263e-06	2.212	-1.53567e-05	2.212	-3.2199e-06	2.212	-6.4329e-06	2.212	-1.28451e-05	2.212	-2.9004e-05	2.212	-2.80643e-05	2.212	-4.7248e-05
2.211	-7.6294e-06	2.211	-1.53067e-05	2.211	-3.2216e-06	2.211	-6.4425e-06	2.211	-1.29325e-05	2.211	-2.91011e-05	2.211	-2.78354e-05	2.211	-4.92566e-05
2.21	-7.66783e-06	2.21	-1.53353e-05	2.21	-3.1896e-06	2.21	-6.3998e-06	2.21	-1.29114e-05	2.21	-2.9122e-05	2.21	-2.85431e-05	2.21	-4.75324e-05
2.209	-7.62397e-06	2.209	-1.53312e-05	2.209	-3.1746e-06	2.209	-6.4388e-06	2.209	-1.29544e-05	2.209	-2.91853e-05	2.209	-2.85671e-05	2.209	-4.69943e-05
2.208	-7.63777e-06	2.208	-1.54151e-05	2.208	-3.2368e-06	2.208	-6.4601e-06	2.208	-1.29541e-05	2.208	-2.92942e-05	2.208	-2.98025e-05	2.208	-5.02323e-05
2.207	-7.70953e-06	2.207	-1.54524e-05	2.207	-3.252e-06	2.207	-6.4751e-06	2.207	-1.3029e-05	2.207	-2.93454e-05	2.207	-2.77139e-05	2.207	-5.05358e-05
2.206	-7.66823e-06	2.206	-1.54565e-05	2.206	-3.2088e-06	2.206	-6.4827e-06	2.206	-1.30647e-05	2.206	-2.94196e-05	2.206	-2.84652e-05	2.206	-4.8286e-05
2.205	-7.7448e-06	2.205	-1.54867e-05	2.205	-3.1822e-06	2.205	-6.5254e-06	2.205	-1.30423e-05	2.205	-2.94617e-05	2.205	-2.83583e-05	2.205	-4.93806e-05
2.204	-7.76657e-06	2.204	-1.55354e-05	2.204	-3.2021e-06	2.204	-6.5537e-06	2.204	-1.3141e-05	2.204	-2.95083e-05	2.204	-2.91976e-05	2.204	-4.95451e-05
2.203	-7.75737e-06	2.203	-1.55715e-05	2.203	-3.2648e-06	2.203	-6.5505e-06	2.203	-1.31263e-05	2.203	-2.96095e-05	2.203	-3.02438e-05	2.203	-4.88569e-05
2.202	-7.77047e-06	2.202	-1.56352e-05	2.202	-3.304e-06	2.202	-6.5627e-06	2.202	-1.32164e-05	2.202	-2.9762e-05	2.202	-2.85357e-05	2.202	-5.06899e-05
2.201	-7.8301e-06	2.201	-1.57704e-05	2.201	-3.2595e-06	2.201	-6.5867e-06	2.201	-1.32788e-05	2.201	-2.9867e-05	2.201	-3.05675e-05	2.201	-5.1155e-05
2.2	-7.85003e-06	2.2	-1.57184e-05	2.2	-3.2782e-06	2.2	-6.5468e-06	2.2	-1.32802e-05	2.2	-2.98822e-05	2.2	-2.97524e-05	2.2	-4.93438e-05
2.199	-7.83143e-06	2.199	-1.57356e-05	2.199	-3.2783e-06	2.199	-6.5927e-06	2.199	-1.32778e-05	2.199	-2.99863e-05	2.199	-3.05333e-05	2.199	-5.12541e-05
2.198	-7.8845e-06	2.198	-1.57722e-05	2.198	-3.2824e-06	2.198	-6.6248e-06	2.198	-1.33684e-05	2.198	-3.00995e-05	2.198	-3.10023e-05	2.198	-5.31951e-05
2.197	-7.8929e-06	2.197	-1.58715e-05	2.197	-3.2445e-06	2.197	-6.5938e-06	2.197	-1.33432e-05	2.197	-3.0061e-05	2.197	-3.0077e-05	2.197	-5.30662e-05
2.196	-7.87647e-06	2.196	-1.58477e-05	2.196	-3.3472e-06	2.196	-6.6188e-06	2.196	-1.3388e-05	2.196	-3.01647e-05	2.196	-3.15052e-05	2.196	-5.15243e-05
2.195	-7.99537e-06	2.195	-1.59002e-05	2.195	-3.3581e-06	2.195	-6.7174e-06	2.195	-1.34344e-05	2.195	-3.03522e-05	2.195	-3.10812e-05	2.195	-5.31204e-05
2.194	-7.97583e-06	2.194	-1.59485e-05	2.194	-3.2995e-06	2.194	-6.7136e-06	2.194	-1.34204e-05	2.194	-3.02888e-05	2.194	-2.97226e-05	2.194	-5.25434e-05
2.193	-8.00493e-06	2.193	-1.59932e-05	2.193	-3.3206e-06	2.193	-6.7514e-06	2.193	-1.341e-05	2.193	-3.03932e-05	2.193	-2.98443e-05	2.193	-5.01222e-05
2.192	-7.96523e-06	2.192	-1.59622e-05	2.192	-3.3491e-06	2.192	-6.7474e-06	2.192	-1.35037e-05	2.192	-3.04628e-05	2.192	-3.15347e-05	2.192	-5.38277e-05
2.191	-7.9688e-06	2.191	-1.60637e-05	2.191	-3.3876e-06	2.191	-6.7716e-06	2.191	-1.35551e-05	2.191	-3.05188e-05	2.191	-3.07211e-05	2.191	-5.31441e-05
2.19	-7.9578e-06	2.19	-1.60902e-05	2.19	-3.3555e-06	2.19	-6.6964e-06	2.19	-1.3517e-05	2.19	-3.05467e-05	2.19	-3.06674e-05	2.19	-5.17815e-05
2.189	-8.04567e-06	2.189	-1.6102e-05	2.189	-3.3603e-06	2.189	-6.7294e-06	2.189	-1.36008e-05	2.189	-3.07632e-05	2.189	-3.13341e-05	2.189	-5.53247e-05
2.188	-8.07257e-06	2.188	-1.617e-05	2.188	-3.3848e-06	2.188	-6.84e-06	2.188	-1.36855e-05	2.188	-3.07021e-05	2.188	-3.16772e-05	2.188	-5.56753e-05
2.187	-8.02473e-06	2.187	-1.62258e-05	2.187	-3.332e-06	2.187	-6.7653e-06	2.187	-1.37047e-05	2.187	-3.08607e-05	2.187	-3.18392e-05	2.187	-5.30568e-05
2.186	-8.06167e-06	2.186	-1.61482e-05	2.186	-3.3944e-06	2.186	-6.8078e-06	2.186	-1.36879e-05	2.186	-3.08941e-05	2.186	-3.24704e-05	2.186	-5.58909e-05
2.185	-8.07653e-06	2.185	-1.62612e-05	2.185	-3.3931e-06	2.185	-6.8813e-06	2.185	-1.36847e-05	2.185	-3.10531e-05	2.185	-3.2108e-05	2.185	-5.38736e-05
2.184	-8.15327e-06	2.184	-1.63074e-05	2.184	-3.3965e-06	2.184	-6.8436e-06	2.184	-1.37209e-05	2.184	-3.09505e-05	2.184	-3.30551e-05	2.184	-5.44644e-05
2.183	-8.1332e-06	2.183	-1.63236e-05	2.183	-3.3677e-06	2.183	-6.8154e-06	2.183	-1.37912e-05	2.183	-3.11822e-05	2.183	-3.16193e-05	2.183	-5.55518e-05
2.182	-8.1192e-06	2.182	-1.6326e-05	2.182	-3.4346e-06	2.182	-6.908e-06	2.182	-1.38077e-05	2.182	-3.12793e-05	2.182	-3.24827e-05	2.182	-5.50749e-05
2.181	-8.20927e-06	2.181	-1.64194e-05	2.181	-3.4514e-06	2.181	-6.8628e-06	2.181	-1.38178e-05	2.181	-3.12719e-05	2.181	-3.18267e-05	2.181	-5.46821e-05
2.18	-8.14933e-06	2.18	-1.63933e-05	2.18	-3.4178e-06	2.18	-6.9144e-06	2.18	-1.39269e-05	2.18	-3.13156e-05	2.18	-3.26369e-05	2.18	-5.44247e-05
2.179	-8.15637e-06	2.179	-1.64628e-05	2.179	-3.3995e-06	2.179	-6.9408e-06	2.179	-1.39659e-05	2.179	-3.14225e-05	2.179	-3.21258e-05	2.179	-5.64599e-05
2.178	-8.235e-06	2.178	-1.65126e-05	2.178	-3.406e-06	2.178	-6.9024e-06	2.178	-1.39687e-05	2.178	-3.14011e-05	2.178	-3.2873e-05	2.178	-5.48859e-05
2.177	-8.21223e-06	2.177	-1.6509e-05	2.177	-3.4353e-06	2.177	-6.9736e-06	2.177	-1.39732e-05	2.177	-3.15224e-05	2.177	-3.15824e-05	2.177	-5.61605e-05
2.176	-8.28683e-06	2.176	-1.66365e-05	2.176	-3.5198e-06	2.176	-7.0078e-06	2.176	-1.40376e-05	2.176	-3.16474e-05	2.176	-3.43506e-05	2.176	-6.04466e-05
2.175	-8.2484e-06	2.175	-1.66655e-05	2.175	-3.4797e-06	2.175	-7.0173e-06	2.175	-1.40275e-05	2.175	-3.17197e-05	2.175	-3.32052e-05	2.175	-5.80768e-05
2.174	-8.2965e-06	2.174	-1.66104e-05	2.174	-3.4615e-06	2.174	-6.9748e-06	2.174	-1.41125e-05	2.174	-3.17731e-05	2.174	-3.36334e-05	2.174	-5.79483e-05
2.173	-8.35997e-06	2.173	-1.66342e-05	2.173	-3.4812e-06	2.173	-7.0208e-06	2.173	-1.41711e-05	2.173	-3.18794e-05	2.173	-3.28516e-05	2.173	-5.99031e-05
2.172	-8.30573e-06	2.172	-1.6786e-05	2.172	-3.4845e-06	2.172	-7.0019e-06	2.172	-1.41561e-05	2.172	-3.19262e-05	2.172	-3.28451e-05	2.172	-5.72722e-05
2.171	-8.30037e-06	2.171	-1.66954e-05	2.171	-3.4779e-06	2.171	-7.0952e-06	2.171	-1.41897e-05	2.171	-3.19601e-05	2.171	-3.25911e-05	2.171	-5.85306e-05
2.17	-8.3657e-06	2.17	-1.67677e-05	2.17	-3.5049e-06	2.17	-7.1031e-06	2.17	-1.42389e-05	2.17	-3.20256e-05	2.17	-3.30936e-05	2.17	-5.92345e-05
2.169	-8.3626e-06	2.169	-1.67488e-05	2.169	-3.4796e-06	2.169	-7.0635e-06	2.169	-1.42326e-05	2.169	-3.20872e-05	2.169	-3.38184e-05	2.169	-5.90292e-05
2.168	-8.42557e-06	2.168	-1.68137e-05	2.168	-3.5789e-06	2.168	-7.161e-06	2.168	-1.42818e-05	2.168	-3.21807e-05	2.168	-3.43755e-05	2.168	-6.02429e-05
2.167	-8.3912e-06	2.167	-1.6904e-05	2.167	-3.5672e-06	2.167	-7.111e-06	2.167	-1.42947e-05	2.167	-3.23014e-05	2.167	-3.47135e-05	2.167	-5.99193e-05
2.166	-8.47853e-06	2.166	-1.69568e-05	2.166	-3.5759e-06	2.166	-7.1361e-06	2.166	-1.43725e-05	2.166	-3.22803e-05	2.166	-3.44349e-05	2.166	-5.88053e-05
2.165	-8.44177e-06	2.165	-1.68904e-05	2.165	-3.5633e-06	2.165	-7.1875e-06	2.165	-1.43699e-05	2.165	-3.24155e-05	2.165	-3.37408e-05	2.165	-5.91949e-05
2.164	-8.46183e-06	2.164	-1.69574e-05	2.164	-3.5608e-06	2.164	-7.1362e-06	2.164	-1.43792e-05	2.164	-3.24176e-05	2.164	-3.43422e-05	2.164	-6.09373e-05
2.163	-8.53367e-06	2.163	-1.70782e-05	2.163	-3.62e-06	2.163	-7.241e-06	2.163	-1.44522e-05	2.163	-3.26387e-05	2.163	-3.46003e-05	2.163	-6.27509e-05
2.162	-8.54113e-06	2.162	-1.70782e-05	2.162	-3.5732e-06	2.162	-7.1952e-06	2.162	-1.4515e-05	2.162	-3.2666e-05	2.162	-3.53894e-05	2.162	-6.12405e-05
2.161	-8.47487e-06	2.161	-1.70878e-05	2.161	-3.5426e-06	2.161	-7.2455e-06	2.161	-1.45489e-05	2.161	-3.28226e-05	2.161	-3.54978e-05	2.161	-6.09973e-05
2.16	-8.55017e-06	2.16	-1.71328e-05	2.16	-3.6454e-06	2.16	-7.2041e-06	2.16	-1.45517e-05	2.16	-3.28432e-05	2.16	-3.57719e-05	2.16	-6.23409e-05
2.159	-8.513e-06	2.159	-1.71447e-05	2.159	-3.6052e-06	2.159	-7.2861e-06	2.159	-1.45752e-05	2.159	-3.28029e-05	2.159	-3.38165e-05	2.159	-6.10811e-05
2.158	-8.55963e-06	2.158	-1.71999e-05	2.158	-3.6465e-06	2.158	-7.2236e-06	2.158	-1.46098e-05	2.158	-3.28784e-05	2.158	-3.52274e-05	2.158	-6.04108e-05
2.157	-8.6166e-06	2.157	-1.72569e-05	2.157	-3.6279e-06	2.157	-7.2817e-06	2.157	-1.46051e-05	2.157	-3.30605e-05	2.157	-3.57381e-05	2.157	-6.42238e-05
2.156	-8.6023e-06	2.156	-1.72831e-05	2.156	-3.6185e-06	2.156	-7.3236e-06	2.156	-1.46623e-05	2.156	-3.31388e-05	2.156	-3.41385e-05	2.156	-6.35838e-05
2.155	-8.6743e-06	2.155	-1.73042e-05	2.155	-3.6665e-06	2.155	-7.3378e-06	2.155	-1.46476e-05	2.155	-3.31136e-05	2.155	-3.57622e-05	2.155	-6.32233e-05
2.154	-8.6645e-06	2.154	-1.73209e-05	2.154	-3.6778e-06	2.154	-7.2956e-06	2.154	-1.4691e-05	2.154	-3.3269e-05	2.154	-3.5518e-05	2.154	-6.53699e-05
2.153	-8.63197e-06	2.153	-1.7344e-05	2.153	-3.6674e-06	2.153	-7.3202e-06	2.153	-1.4748e-05	2.153	-3.3292e-05	2.153	-3.58267e-05	2.153	-6.38349e-05
2.152	-8.6268e-06	2.152	-1.73356e-05	2.152	-3.6757e-06	2.152	-7.3751e-06	2.152	-1.47498e-05	2.152	-3.33897e-05	2.152	-3.50867e-05	2.152	-6.32683e-05
2.151	-8.67343e-06	2.151	-1.74984e-05	2.151	-3.6739e-06	2.151	-7.3728e-06	2.151	-1.48218e-05	2.151	-3.34535e-05	2.151	-3.62551e-05	2.151	-6.70916e-05
2.15	-8.703e-06	2.15	-1.75334e-05	2.15	-3.7119e-06	2.15	-7.3597e-06	2.15	-1.48188e-05	2.15	-3.36476e-05	2.15	-3.65697e-05	2.15	-6.63207e-05
2.149	-8.72213e-06	2.149	-1.75491e-05	2.149	-3.6708e-06	2.149	-7.3792e-06	2.149	-1.48628e-05	2.149	-3.35872e-05	2.149	-3.70712e-05	2.149	-6.8008e-05
2.148	-8.7796e-06	2.148	-1.75848e-05	2.148	-3.7231e-06	2.148	-7.4739e-06	2.148	-1.49146e-05	2.148	-3.36781e-05	2.148	-3.67583e-05	2.148	-6.83962e-05
2.147	-8.80627e-06	2.147	-1.76094e-05	2.147	-3.6809e-06	2.147	-7.4206e-06	2.147	-1.49408e-05	2.147	-3.38657e-05	2.147	-3.88631e-05	2.147	-6.49055e-05
2.146	-8.7895e-06	2.146	-1.76442e-05	2.146	-3.6908e-06	2.146	-7.4652e-06	2.146	-1.4987e-05	2.146	-3.38276e-05	2.146	-3.70063e-05	2.146	-6.58631e-05
2.145	-8.8163e-06	2.145	-1.76913e-05	2.145	-3.7335e-06	2.145	-7.5112e-06	2.145	-1.49974e-05	2.145	-3.38984e-05	2.145	-3.6038e-05	2.145	-6.5766e-05
2.144	-8.79367e-06	2.144	-1.77336e-05	2.144	-3.725e-06	2.144	-7.4476e-06	2.144	-1.49872e-05	2.144	-3.39674e-05	2.144	-3.78382e-05	2.144	-6.72366e-05
2.143	-8.85473e-06	2.143	-1.78203e-05	2.143	-3.7358e-06	2.143	-7.5195e-06	2.143	-1.50309e-05	2.143	-3.40403e-05	2.143	-3.65716e-05	2.143	-6.8377e-05
2.142	-8.8816e-06	2.142	-1.77904e-05	2.142	-3.7378e-06	2.142	-7.4599e-06	2.142	-1.50633e-05	2.142	-3.41594e-05	2.142	-3.75945e-05	2.142	-6.96803e-05
2.141	-8.92883e-06	2.141	-1.78081e-05	2.141	-3.7638e-06	2.141	-7.4862e-06	2.141	-1.50362e-05	2.141	-3.42128e-05	2.141	-3.66385e-05	2.141	-6.44507e-05
2.14	-8.9223e-06	2.14	-1.78665e-05	2.14	-3.7291e-06	2.14	-7.5596e-06	2.14	-1.51778e-05	2.14	-3.42981e-05	2.14	-3.75004e-05	2.14	-6.72073e-05
2.139	-8.88043e-06	2.139	-1.78532e-05	2.139	-3.7755e-06	2.139	-7.5331e-06	2.139	-1.5078e-05	2.139	-3.43373e-05	2.139	-3.78854e-05	2.139	-7.02685e-05
2.138	-8.93e-06	2.138	-1.79059e-05	2.138	-3.7176e-06	2.138	-7.5397e-06	2.138	-1.51931e-05	2.138	-3.45437e-05	2.138	-3.77949e-05	2.138	-6.67397e-05
2.137	-9.0124e-06	2.137	-1.79847e-05	2.137	-3.8173e-06	2.137	-7.5951e-06	2.137	-1.5233e-05	2.137	-3.45162e-05	2.137	-3.9025e-05	2.137	-6.97484e-05
2.136	-8.97103e-06	2.136	-1.80175e-05	2.136	-3.7623e-06	2.136	-7.598e-06	2.136	-1.52423e-05	2.136	-3.46129e-05	2.136	-3.76415e-05	2.136	-6.94805e-05
2.135	-9.01207e-06	2.135	-1.80082e-05	2.135	-3.7528e-06	2.135	-7.6435e-06	2.135	-1.53299e-05	2.135	-3.46076e-05	2.135	-3.88898e-05	2.135	-6.85395e-05
2.134	-8.9915e-06	2.134	-1.8107e-05	2.134	-3.8352e-06	2.134	-7.6211e-06	2.134	-1.52733e-05	2.134	-3.46507e-05	2.134	-3.88955e-05	2.134	-6.88574e-05
2.133	-9.0664e-06	2.133	-1.80767e-05	2.133	-3.8333e-06	2.133	-7.61e-06	2.133	-1.53123e-05	2.133	-3.48037e-05	2.133	-3.85136e-05	2.133	-6.58915e-05
2.132	-8.99333e-06	2.132	-1.81002e-05	2.132	-3.8111e-06	2.132	-7.6271e-06	2.132	-1.53543e-05	2.132	-3.49002e-05	2.132	-3.87881e-05	2.132	-7.31548e-05
2.131	-9.0994e-06	2.131	-1.82045e-05	2.131	-3.8437e-06	2.131	-7.6324e-06	2.131	-1.54319e-05	2.131	-3.49755e-05	2.131	-3.95451e-05	2.131	-7.23914e-05
2.13	-9.11617e-06	2.13	-1.8213e-05	2.13	-3.8518e-06	2.13	-7.6995e-06	2.13	-1.54876e-05	2.13	-3.49246e-05	2.13	-3.81079e-05	2.13	-6.75426e-05
2.129	-9.0843e-06	2.129	-1.82296e-05	2.129	-3.864e-06	2.129	-7.7441e-06	2.129	-1.55342e-05	2.129	-3.50282e-05	2.129	-3.85037e-05	2.129	-7.02526e-05
2.128	-9.0921e-06	2.128	-1.82827e-05	2.128	-3.827e-06	2.128	-7.7687e-06	2.128	-1.54962e-05	2.128	-3.50955e-05	2.128	-3.96332e-05	2.128	-6.96639e-05
2.127	-9.0658e-06	2.127	-1.82916e-05	2.127	-3.8673e-06	2.127	-7.7941e-06	2.127	-1.55923e-05	2.127	-3.52031e-05	2.127	-3.91399e-05	2.127	-6.96332e-05
2.126	-9.17873e-06	2.126	-1.82764e-05	2.126	-3.8291e-06	2.126	-7.7351e-06	2.126	-1.55861e-05	2.126	-3.52191e-05	2.126	-3.90352e-05	2.126	-6.86099e-05
2.125	-9.1924e-06	2.125	-1.83602e-05	2.125	-3.837e-06	2.125	-7.7638e-06	2.125	-1.5652e-05	2.125	-3.5351e-05	2.125	-4.01388e-05	2.125	-7.11872e-05
2.124	-9.21283e-06	2.124	-1.84839e-05	2.124	-3.8809e-06	2.124	-7.8463e-06	2.124	-1.5671e-05	2.124	-3.55002e-05	2.124	-4.0543e-05	2.124	-7.04735e-05
2.123	-9.1883e-06	2.123	-1.84858e-05	2.123	-3.9082e-06	2.123	-7.7758e-06	2.123	-1.57149e-05	2.123	-3.56036e-05	2.123	-4.10585e-05	2.123	-6.96546e-05
2.122	-9.2082e-06	2.122	-1.84909e-05	2.122	-3.8704e-06	2.122	-7.8419e-06	2.122	-1.56744e-05	2.122	-3.55282e-05	2.122	-3.97585e-05	2.122	-7.05069e-05
2.121	-9.23803e-06	2.121	-1.84913e-05	2.121	-3.8845e-06	2.121	-7.8436e-06	2.121	-1.57078e-05	2.121	-3.57623e-05	2.121	-4.17817e-05	2.121	-7.27415e-05
2.12	-9.227e-06	2.12	-1.85683e-05	2.12	-3.8959e-06	2.12	-7.8635e-06	2.12	-1.57819e-05	2.12	-3.56209e-05	2.12	-3.95955e-05	2.12	-7.27327e-05
2.119	-9.2256e-06	2.119	-1.85457e-05	2.119	-3.9155e-06	2.119	-7.8468e-06	2.119	-1.58161e-05	2.119	-3.58209e-05	2.119	-4.03667e-05	2.119	-7.09445e-05
2.118	-9.25773e-06	2.118	-1.8699e-05	2.118	-3.9088e-06	2.118	-7.8517e-06	2.118	-1.58129e-05	2.118	-3.58292e-05	2.118	-4.19979e-05	2.118	-7.31879e-05
2.117	-9.27503e-06	2.117	-1.86521e-05	2.117	-3.967e-06	2.117	-7.886e-06	2.117	-1.58189e-05	2.117	-3.59534e-05	2.117	-4.02222e-05	2.117	-7.11945e-05
2.116	-9.27353e-06	2.116	-1.87167e-05	2.116	-3.978e-06	2.116	-7.9066e-06	2.116	-1.58615e-05	2.116	-3.59352e-05	2.116	-4.09355e-05	2.116	-7.10098e-05
2.115	-9.2943e-06	2.115	-1.86901e-05	2.115	-3.9582e-06	2.115	-7.9414e-06	2.115	-1.59019e-05	2.115	-3.60738e-05	2.115	-4.18168e-05	2.115	-7.28082e-05
2.114	-9.31733e-06	2.114	-1.87241e-05	2.114	-3.9532e-06	2.114	-7.9448e-06	2.114	-1.59465e-05	2.114	-3.62308e-05	2.114	-4.15746e-05	2.114	-7.22805e-05
2.113	-9.3771e-06	2.113	-1.88043e-05	2.113	-3.9234e-06	2.113	-7.9143e-06	2.113	-1.5957e-05	2.113	-3.61014e-05	2.113	-4.06284e-05	2.113	-7.0167e-05
2.112	-9.35517e-06	2.112	-1.88781e-05	2.112	-3.9751e-06	2.112	-7.9858e-06	2.112	-1.59886e-05	2.112	-3.63287e-05	2.112	-4.1424e-05	2.112	-7.11571e-05
2.111	-9.42817e-06	2.111	-1.88399e-05	2.111	-3.9574e-06	2.111	-7.9789e-06	2.111	-1.60857e-05	2.111	-3.64322e-05	2.111	-4.19351e-05	2.111	-7.23666e-05
2.11	-9.4293e-06	2.11	-1.88249e-05	2.11	-3.934e-06	2.11	-8.0456e-06	2.11	-1.61056e-05	2.11	-3.64031e-05	2.11	-4.24011e-05	2.11	-7.37428e-05
2.109	-9.41397e-06	2.109	-1.8959e-05	2.109	-3.9588e-06	2.109	-7.983e-06	2.109	-1.6089e-05	2.109	-3.64301e-05	2.109	-4.05003e-05	2.109	-7.24304e-05
2.108	-9.46507e-06	2.108	-1.88831e-05	2.108	-3.9721e-06	2.108	-7.989e-06	2.108	-1.60767e-05	2.108	-3.66609e-05	2.108	-4.20287e-05	2.108	-7.42505e-05
2.107	-9.4106e-06	2.107	-1.89571e-05	2.107	-4.0253e-06	2.107	-8.0086e-06	2.107	-1.60688e-05	2.107	-3.65764e-05	2.107	-4.19326e-05	2.107	-7.39512e-05
2.106	-9.4356e-06	2.106	-1.89268e-05	2.106	-3.9959e-06	2.106	-8.1131e-06	2.106	-1.61773e-05	2.106	-3.67569e-05	2.106	-4.2433e-05	2.106	-7.48145e-05
2.105	-9.5224e-06	2.105	-1.9077e-05	2.105	-4.0463e-06	2.105	-8.0881e-06	2.105	-1.61978e-05	2.105	-3.67308e-05	2.105	-4.29108e-05	2.105	-7.20173e-05
2.104	-9.4922e-06	2.104	-1.90834e-05	2.104	-3.9872e-06	2.104	-8.1067e-06	2.104	-1.62185e-05	2.104	-3.67517e-05	2.104	-4.23991e-05	2.104	-7.50012e-05
2.103	-9.54373e-06	2.103	-1.91301e-05	2.103	-4.0235e-06	2.103	-8.0658e-06	2.103	-1.62117e-05	2.103	-3.69104e-05	2.103	-4.24079e-05	2.103	-7.3659e-05
2.102	-9.52817e-06	2.102	-1.91118e-05	2.102	-3.9868e-06	2.102	-8.1181e-06	2.102	-1.62802e-05	2.102	-3.69799e-05	2.102	-4.08968e-05	2.102	-7.44395e-05
2.101	-9.57113e-06	2.101	-1.91473e-05	2.101	-4.0455e-06	2.101	-8.0824e-06	2.101	-1.62674e-05	2.101	-3.69778e-05	2.101	-4.24096e-05	2.101	-7.18083e-05
2.1	-9.54757e-06	2.1	-1.92017e-05	2.1	-4.0378e-06	2.1	-8.1584e-06	2.1	-1.63408e-05	2.1	-3.70328e-05	2.1	-4.12512e-05	2.1	-7.58056e-05
2.099	-9.66677e-06	2.099	-1.93351e-05	2.099	-4.0516e-06	2.099	-8.2084e-06	2.099	-1.64793e-05	2.099	-3.72977e-05	2.099	-4.54053e-05	2.099	-7.68015e-05
2.098	-9.62803e-06	2.098	-1.92548e-05	2.098	-4.1168e-06	2.098	-8.1458e-06	2.098	-1.64309e-05	2.098	-3.73516e-05	2.098	-4.28842e-05	2.098	-7.72557e-05
2.097	-9.64287e-06	2.097	-1.9337e-05	2.097	-4.0779e-06	2.097	-8.1845e-06	2.097	-1.64603e-05	2.097	-3.73466e-05	2.097	-4.34168e-05	2.097	-7.63823e-05
2.096	-9.6574e-06	2.096	-1.93803e-05	2.096	-4.0556e-06	2.096	-8.1675e-06	2.096	-1.64206e-05	2.096	-3.74943e-05	2.096	-4.35129e-05	2.096	-7.73186e-05
2.095	-9.67823e-06	2.095	-1.93898e-05	2.095	-4.1209e-06	2.095	-8.2521e-06	2.095	-1.64774e-05	2.095	-3.75231e-05	2.095	-4.29346e-05	2.095	-7.8811e-05
2.094	-9.68693e-06	2.094	-1.94024e-05	2.094	-4.0821e-06	2.094	-8.1901e-06	2.094	-1.6447e-05	2.094	-3.75775e-05	2.094	-4.37771e-05	2.094	-7.58746e-05
2.093	-9.75803e-06	2.093	-1.95168e-05	2.093	-4.1042e-06	2.093	-8.2389e-06	2.093	-1.65645e-05	2.093	-3.76214e-05	2.093	-4.52953e-05	2.093	-7.51427e-05
2.092	-9.71023e-06	2.092	-1.9541e-05	2.092	-4.0758e-06	2.092	-8.3176e-06	2.092	-1.66251e-05	2.092	-3.77003e-05	2.092	-4.44471e-05	2.092	-7.67598e-05
2.091	-9.75377e-06	2.091	-1.95146e-05	2.091	-4.1419e-06	2.091	-8.2896e-06	2.091	-1.66352e-05	2.091	-3.77945e-05	2.091	-4.41915e-05	2.091	-7.74334e-05
2.09	-9.79707e-06	2.09	-1.95164e-05	2.09	-4.0953e-06	2.09	-8.2593e-06	2.09	-1.66798e-05	2.09	-3.78262e-05	2.09	-4.40513e-05	2.09	-7.80776e-05
2.089	-9.76897e-06	2.089	-1.96043e-05	2.089	-4.1638e-06	2.089	-8.3271e-06	2.089	-1.6709e-05	2.089	-3.77956e-05	2.089	-4.47966e-05	2.089	-7.85523e-05
2.088	-9.784e-06	2.088	-1.96315e-05	2.088	-4.1382e-06	2.088	-8.3575e-06	2.088	-1.66786e-05	2.088	-3.80069e-05	2.088	-4.39949e-05	2.088	-7.85397e-05
2.087	-9.76907e-06	2.087	-1.96517e-05	2.087	-4.1001e-06	2.087	-8.3083e-06	2.087	-1.67768e-05	2.087	-3.80418e-05	2.087	-4.45224e-05	2.087	-7.77173e-05
2.086	-9.80867e-06	2.086	-1.97228e-05	2.086	-4.1298e-06	2.086	-8.3532e-06	2.086	-1.67778e-05	2.086	-3.81786e-05	2.086	-4.56485e-05	2.086	-7.88117e-05
2.085	-9.811e-06	2.085	-1.97767e-05	2.085	-4.1541e-06	2.085	-8.3678e-06	2.085	-1.67483e-05	2.085	-3.8183e-05	2.085	-4.50397e-05	2.085	-8.13382e-05
2.084	-9.858e-06	2.084	-1.98038e-05	2.084	-4.2161e-06	2.084	-8.376e-06	2.084	-1.68373e-05	2.084	-3.82243e-05	2.084	-4.50154e-05	2.084	-8.01957e-05
2.083	-9.85763e-06	2.083	-1.98088e-05	2.083	-4.1861e-06	2.083	-8.4313e-06	2.083	-1.68954e-05	2.083	-3.82634e-05	2.083	-4.54072e-05	2.083	-8.00901e-05
2.082	-9.85423e-06	2.082	-1.97868e-05	2.082	-4.199e-06	2.082	-8.429e-06	2.082	-1.6832e-05	2.082	-3.8457e-05	2.082	-4.57191e-05	2.082	-8.00576e-05
2.081	-9.88037e-06	2.081	-1.98349e-05	2.081	-4.1763e-06	2.081	-8.4266e-06	2.081	-1.68827e-05	2.081	-3.83831e-05	2.081	-4.53125e-05	2.081	-7.82666e-05
2.08	-9.9091e-06	2.08	-1.99029e-05	2.08	-4.2121e-06	2.08	-8.4326e-06	2.08	-1.69117e-05	2.08	-3.85381e-05	2.08	-4.50008e-05	2.08	-7.90562e-05
2.079	-9.9629e-06	2.079	-1.99339e-05	2.079	-4.2269e-06	2.079	-8.4045e-06	2.079	-1.69422e-05	2.079	-3.85882e-05	2.079	-4.53831e-05	2.079	-8.06069e-05
2.078	-9.9723e-06	2.078	-1.99543e-05	2.078	-4.2539e-06	2.078	-8.4868e-06	2.078	-1.7052e-05	2.078	-3.87035e-05	2.078	-4.65702e-05	2.078	-8.09336e-05
2.077	-9.9779e-06	2.077	-2.0009e-05	2.077	-4.2429e-06	2.077	-8.47e-06	2.077	-1.70516e-05	2.077	-3.87214e-05	2.077	-4.42863e-05	2.077	-7.91841e-05
2.076	-9.9821e-06	2.076	-2.00245e-05	2.076	-4.1902e-06	2.076	-8.501e-06	2.076	-1.70588e-05	2.076	-3.87143e-05	2.076	-4.62993e-05	2.076	-8.11924e-05
2.075	-9.9537e-06	2.075	-1.99457e-05	2.075	-4.2245e-06	2.075	-8.4881e-06	2.075	-1.70199e-05	2.075	-3.88392e-05	2.075	-4.58063e-05	2.075	-8.07377e-05
2.074	-1.00405e-05	2.074	-2.00574e-05	2.074	-4.2323e-06	2.074	-8.4867e-06	2.074	-1.71528e-05	2.074	-3.8914e-05	2.074	-4.70279e-05	2.074	-8.23518e-05
2.073	-1.01023e-05	2.073	-2.02293e-05	2.073	-4.2755e-06	2.073	-8.5154e-06	2.073	-1.7193e-05	2.073	-3.90609e-05	2.073	-4.67988e-05	2.073	-7.97919e-05
2.072	-1.00901e-05	2.072	-2.02289e-05	2.072	-4.2488e-06	2.072	-8.5334e-06	2.072	-1.71679e-05	2.072	-3.90088e-05	2.072	-4.68958e-05	2.072	-8.43777e-05
2.071	-1.00648e-05	2.071	-2.02592e-05	2.071	-4.3031e-06	2.071	-8.5477e-06	2.071	-1.72251e-05	2.071	-3.91872e-05	2.071	-4.67248e-05	2.071	-8.37474e-05
2.07	-1.01393e-05	2.07	-2.02792e-05	2.07	-4.2324e-06	2.07	-8.5787e-06	2.07	-1.72353e-05	2.07	-3.92236e-05	2.07	-4.74746e-05	2.07	-8.09613e-05
2.069	-1.00949e-05	2.069	-2.02984e-05	2.069	-4.2411e-06	2.069	-8.5732e-06	2.069	-1.71825e-05	2.069	-3.93524e-05	2.069	-4.74403e-05	2.069	-8.34681e-05
2.068	-1.01153e-05	2.068	-2.03342e-05	2.068	-4.3281e-06	2.068	-8.6371e-06	2.068	-1.72961e-05	2.068	-3.92808e-05	2.068	-4.77215e-05	2.068	-8.14643e-05
2.067	-1.01901e-05	2.067	-2.03716e-05	2.067	-4.2483e-06	2.067	-8.6155e-06	2.067	-1.73331e-05	2.067	-3.94382e-05	2.067	-4.82265e-05	2.067	-8.19165e-05
2.066	-1.02022e-05	2.066	-2.03526e-05	2.066	-4.3259e-06	2.066	-8.622e-06	2.066	-1.73448e-05	2.066	-3.95238e-05	2.066	-4.70319e-05	2.066	-8.34796e-05
2.065	-1.02024e-05	2.065	-2.04471e-05	2.065	-4.3192e-06	2.065	-8.6317e-06	2.065	-1.73366e-05	2.065	-3.94803e-05	2.065	-4.69762e-05	2.065	-8.25963e-05
2.064	-1.02162e-05	2.064	-2.04077e-05	2.064	-4.3307e-06	2.064	-8.6324e-06	2.064	-1.73738e-05	2.064	-3.95909e-05	2.064	-4.8076e-05	2.064	-8.45125e-05
2.063	-1.02428e-05	2.063	-2.05481e-05	2.063	-4.2981e-06	2.063	-8.6955e-06	2.063	-1.73767e-05	2.063	-3.96103e-05	2.063	-4.66758e-05	2.063	-8.44324e-05
2.062	-1.02192e-05	2.062	-2.05291e-05	2.062	-4.299e-06	2.062	-8.6652e-06	2.062	-1.73823e-05	2.062	-3.96267e-05	2.062	-4.77595e-05	2.062	-8.1603e-05
2.061	-1.02214e-05	2.061	-2.0587e-05	2.061	-4.2961e-06	2.061	-8.6909e-06	2.061	-1.7478e-05	2.061	-3.97394e-05	2.061	-4.87118e-05	2.061	-8.65221e-05
2.06	-1.02689e-05	2.06	-2.0593e-05	2.06	-4.3328e-06	2.06	-8.7779e-06	2.06	-1.74988e-05	2.06	-3.99199e-05	2.06	-4.8407e-05	2.06	-8.60675e-05
2.059	-1.02759e-05	2.059	-2.05904e-05	2.059	-4.3215e-06	2.059	-8.7613e-06	2.059	-1.7545e-05	2.059	-3.9919e-05	2.059	-4.88613e-05	2.059	-8.63124e-05
2.058	-1.03316e-05	2.058	-2.06163e-05	2.058	-4.3793e-06	2.058	-8.7192e-06	2.058	-1.75278e-05	2.058	-3.99195e-05	2.058	-4.94756e-05	2.058	-8.42389e-05
2.057	-1.03219e-05	2.057	-2.07222e-05	2.057	-4.3428e-06	2.057	-8.7527e-06	2.057	-1.76505e-05	2.057	-4.0047e-05	2.057	-4.95963e-05	2.057	-8.46241e-05
2.056	-1.03515e-05	2.056	-2.07661e-05	2.056	-4.3499e-06	2.056	-8.7855e-06	2.056	-1.76279e-05	2.056	-4.00385e-05	2.056	-4.88114e-05	2.056	-8.41344e-05
2.055	-1.03334e-05	2.055	-2.07389e-05	2.055	-4.3778e-06	2.055	-8.7546e-06	2.055	-1.76428e-05	2.055	-4.0143e-05	2.055	-4.84142e-05	2.055	-8.43107e-05
2.054	-1.04e-05	2.054	-2.07713e-05	2.054	-4.3857e-06	2.054	-8.7764e-06	2.054	-1.77251e-05	2.054	-4.01688e-05	2.054	-4.7537e-05	2.054	-8.84108e-05
2.053	-1.03925e-05	2.053	-2.07778e-05	2.053	-4.4043e-06	2.053	-8.8355e-06	2.053	-1.77227e-05	2.053	-4.02624e-05	2.053	-4.86604e-05	2.053	-8.69599e-05
2.052	-1.04037e-05	2.052	-2.08764e-05	2.052	-4.3985e-06	2.052	-8.7847e-06	2.052	-1.77054e-05	2.052	-4.03153e-05	2.052	-4.92215e-05	2.052	-8.44363e-05
2.051	-1.04199e-05	2.051	-2.0848e-05	2.051	-4.4222e-06	2.051	-8.8702e-06	2.051	-1.77172e-05	2.051	-4.03004e-05	2.051	-4.92991e-05	2.051	-8.65588e-05
2.05	-1.03857e-05	2.05	-2.08768e-05	2.05	-4.3704e-06	2.05	-8.81e-06	2.05	-1.7743e-05	2.05	-4.0375e-05	2.05	-4.8426e-05	2.05	-8.62736e-05
2.049	-1.04404e-05	2.049	-2.0925e-05	2.049	-4.3774e-06	2.049	-8.8754e-06	2.049	-1.77951e-05	2.049	-4.04309e-05	2.049	-4.88552e-05	2.049	-8.73474e-05
2.048	-1.05127e-05	2.048	-2.11567e-05	2.048	-4.4518e-06	2.048	-8.9132e-06	2.048	-1.78938e-05	2.048	-4.07272e-05	2.048	-5.15004e-05	2.048	-9.16237e-05
2.047	-1.05208e-05	2.047	-2.11393e-05	2.047	-4.474e-06	2.047	-8.9677e-06	2.047	-1.79154e-05	2.047	-4.08404e-05	2.047	-5.07985e-05	2.047	-9.08731e-05
2.046	-1.05575e-05	2.046	-2.12922e-05	2.046	-4.4777e-06	2.046	-8.9253e-06	2.046	-1.79352e-05	2.046	-4.08501e-05	2.046	-5.2223e-05	2.046	-9.25621e-05
2.045	-1.06331e-05	2.045	-2.12637e-05	2.045	-4.4589e-06	2.045	-8.9753e-06	2.045	-1.79665e-05	2.045	-4.08362e-05	2.045	-5.04971e-05	2.045	-9.16606e-05
2.044	-1.06351e-05	2.044	-2.1219e-05	2.044	-4.4882e-06	2.044	-9.0019e-06	2.044	-1.80079e-05	2.044	-4.09472e-05	2.044	-5.18264e-05	2.044	-9.01046e-05
2.043	-1.06207e-05	2.043	-2.13134e-05	2.043	-4.4419e-06	2.043	-8.9868e-06	2.043	-1.80722e-05	2.043	-4.09546e-05	2.043	-5.00238e-05	2.043	-9.25401e-05
2.042	-1.0621e-05	2.042	-2.13381e-05	2.042	-4.458e-06	2.042	-9.0047e-06	2.042	-1.806e-05	2.042	-4.1021e-05	2.042	-5.11768e-05	2.042	-9.05617e-05
2.041	-1.06419e-05	2.041	-2.13379e-05	2.041	-4.4573e-06	2.041	-8.9922e-06	2.041	-1.81501e-05	2.041	-4.11904e-05	2.041	-5.04404e-05	2.041	-9.0553e-05
2.04	-1.06835e-05	2.04	-2.14353e-05	2.04	-4.5274e-06	2.04	-8.9997e-06	2.04	-1.8099e-05	2.04	-4.11533e-05	2.04	-5.11667e-05	2.04	-9.0377e-05
2.039	-1.06565e-05	2.039	-2.14364e-05	2.039	-4.49e-06	2.039	-9.0655e-06	2.039	-1.81674e-05	2.039	-4.12009e-05	2.039	-5.05303e-05	2.039	-9.01421e-05
2.038	-1.07312e-05	2.038	-2.14751e-05	2.038	-4.4908e-06	2.038	-9.096e-06	2.038	-1.82315e-05	2.038	-4.13151e-05	2.038	-5.23569e-05	2.038	-9.06137e-05
2.037	-1.06885e-05	2.037	-2.14578e-05	2.037	-4.5065e-06	2.037	-9.131e-06	2.037	-1.82569e-05	2.037	-4.12879e-05	2.037	-5.21025e-05	2.037	-9.16804e-05
2.036	-1.07539e-05	2.036	-2.15049e-05	2.036	-4.4982e-06	2.036	-9.062e-06	2.036	-1.82009e-05	2.036	-4.13665e-05	2.036	-5.1925e-05	2.036	-8.9955e-05
2.035	-1.07574e-05	2.035	-2.15941e-05	2.035	-4.5087e-06	2.035	-9.1104e-06	2.035	-1.83227e-05	2.035	-4.15193e-05	2.035	-5.29968e-05	2.035	-9.46984e-05
2.034	-1.07805e-05	2.034	-2.15714e-05	2.034	-4.5645e-06	2.034	-9.193e-06	2.034	-1.8345e-05	2.034	-4.15032e-05	2.034	-5.33822e-05	2.034	-9.46631e-05
2.033	-1.07664e-05	2.033	-2.16052e-05	2.033	-4.5291e-06	2.033	-9.132e-06	2.033	-1.83977e-05	2.033	-4.15968e-05	2.033	-5.28831e-05	2.033	-9.34514e-05
2.032	-1.08166e-05	2.032	-2.16232e-05	2.032	-4.6059e-06	2.032	-9.1838e-06	2.032	-1.84539e-05	2.032	-4.17005e-05	2.032	-5.31307e-05	2.032	-9.50785e-05
2.031	-1.07815e-05	2.031	-2.16902e-05	2.031	-4.6003e-06	2.031	-9.173e-06	2.031	-1.84286e-05	2.031	-4.18327e-05	2.031	-5.26348e-05	2.031	-9.34057e-05
2.03	-1.0875e-05	2.03	-2.17315e-05	2.03	-4.5817e-06	2.03	-9.2269e-06	2.03	-1.84518e-05	2.03	-4.17073e-05	2.03	-5.24325e-05	2.03	-9.13894e-05
2.029	-1.08639e-05	2.029	-2.17594e-05	2.029	-4.6252e-06	2.029	-9.2406e-06	2.029	-1.84842e-05	2.029	-4.19381e-05	2.029	-5.4118e-05	2.029	-9.49052e-05
2.028	-1.09402e-05	2.028	-2.18586e-05	2.028	-4.5443e-06	2.028	-9.2404e-06	2.028	-1.85073e-05	2.028	-4.2004e-05	2.028	-5.29333e-05	2.028	-9.63274e-05
2.027	-1.08872e-05	2.027	-2.18615e-05	2.027	-4.5939e-06	2.027	-9.2853e-06	2.027	-1.85853e-05	2.027	-4.20583e-05	2.027	-5.31852e-05	2.027	-9.43651e-05
2.026	-1.08799e-05	2.026	-2.18482e-05	2.026	-4.6108e-06	2.026	-9.2585e-06	2.026	-1.86123e-05	2.026	-4.20873e-05	2.026	-5.34649e-05	2.026	-9.426e-05
2.025	-1.09382e-05	2.025	-2.18415e-05	2.025	-4.6655e-06	2.025	-9.2377e-06	2.025	-1.85829e-05	2.025	-4.2061e-05	2.025	-5.43266e-05	2.025	-9.60871e-05
2.024	-1.09785e-05	2.024	-2.19577e-05	2.024	-4.6494e-06	2.024	-9.2924e-06	2.024	-1.86522e-05	2.024	-4.21876e-05	2.024	-5.35651e-05	2.024	-9.41548e-05
2.023	-1.09658e-05	2.023	-2.19752e-05	2.023	-4.6498e-06	2.023	-9.3366e-06	2.023	-1.86278e-05	2.023	-4.22159e-05	2.023	-5.25943e-05	2.023	-9.55065e-05
2.022	-1.10497e-05	2.022	-2.2008e-05	2.022	-4.6368e-06	2.022	-9.3096e-06	2.022	-1.87418e-05	2.022	-4.23118e-05	2.022	-5.48471e-05	2.022	-9.70144e-05
2.021	-1.09847e-05	2.021	-2.20565e-05	2.021	-4.6554e-06	2.021	-9.3677e-06	2.021	-1.86875e-05	2.021	-4.24391e-05	2.021	-5.48917e-05	2.021	-9.73369e-05
2.02	-1.09925e-05	2.02	-2.20892e-05	2.02	-4.6289e-06	2.02	-9.2988e-06	2.02	-1.8698e-05	2.02	-4.24736e-05	2.02	-5.41892e-05	2.02	-9.56332e-05
2.019	-1.10359e-05	2.019	-2.20854e-05	2.019	-4.6836e-06	2.019	-9.3455e-06	2.019	-1.88418e-05	2.019	-4.24949e-05	2.019	-5.5592e-05	2.019	-9.68103e-05
2.018	-1.10224e-05	2.018	-2.21446e-05	2.018	-4.6599e-06	2.018	-9.3383e-06	2.018	-1.87872e-05	2.018	-4.25849e-05	2.018	-5.4579e-05	2.018	-9.58957e-05
2.017	-1.10909e-05	2.017	-2.21429e-05	2.017	-4.6691e-06	2.017	-9.4281e-06	2.017	-1.88375e-05	2.017	-4.25388e-05	2.017	-5.64746e-05	2.017	-9.63174e-05
2.016	-1.11681e-05	2.016	-2.22508e-05	2.016	-4.6759e-06	2.016	-9.383e-06	2.016	-1.89318e-05	2.016	-4.27261e-05	2.016	-5.50994e-05	2.016	-9.61481e-05
2.015	-1.1093e-05	2.015	-2.23396e-05	2.015	-4.7136e-06	2.015	-9.4005e-06	2.015	-1.88802e-05	2.015	-4.28378e-05	2.015	-5.3547e-05	2.015	-9.78331e-05
2.014	-1.11725e-05	2.014	-2.23548e-05	2.014	-4.6663e-06	2.014	-9.4516e-06	2.014	-1.89178e-05	2.014	-4.28399e-05	2.014	-5.37324e-05	2.014	-9.7159e-05
2.013	-1.11077e-05	2.013	-2.23819e-05	2.013	-4.7427e-06	2.013	-9.4759e-06	2.013	-1.89901e-05	2.013	-4.28522e-05	2.013	-5.38196e-05	2.013	-9.72859e-05
2.012	-1.12224e-05	2.012	-2.2357e-05	2.012	-4.7203e-06	2.012	-9.4092e-06	2.012	-1.89374e-05	2.012	-4.29475e-05	2.012	-5.41064e-05	2.012	-9.78404e-05
2.011	-1.11991e-05	2.011	-2.24702e-05	2.011	-4.6877e-06	2.011	-9.4613e-06	2.011	-1.90035e-05	2.011	-4.28884e-05	2.011	-5.42124e-05	2.011	-9.77157e-05
2.01	-1.12194e-05	2.01	-2.24482e-05	2.01	-4.7088e-06	2.01	-9.4611e-06	2.01	-1.90279e-05	2.01	-4.30996e-05	2.01	-5.62001e-05	2.01	-9.56617e-05
2.009	-1.12235e-05	2.009	-2.25346e-05	2.009	-4.7484e-06	2.009	-9.5585e-06	2.009	-1.90632e-05	2.009	-4.31963e-05	2.009	-5.73745e-05	2.009	-9.99194e-05
2.008	-1.1269e-05	2.008	-2.25586e-05	2.008	-4.7215e-06	2.008	-9.569e-06	2.008	-1.90561e-05	2.008	-4.32446e-05	2.008	-5.66313e-05	2.008	-0.000101177
2.007	-1.13121e-05	2.007	-2.2619e-05	2.007	-4.7318e-06	2.007	-9.5271e-06	2.007	-1.91339e-05	2.007	-4.32549e-05	2.007	-5.6434e-05	2.007	-9.92245e-05
2.006	-1.12783e-05	2.006	-2.25625e-05	2.006	-4.7922e-06	2.006	-9.5834e-06	2.006	-1.90922e-05	2.006	-4.33307e-05	2.006	-5.56016e-05	2.006	-9.86895e-05
2.005	-1.12476e-05	2.005	-2.2622e-05	2.005	-4.7812e-06	2.005	-9.577e-06	2.005	-1.91128e-05	2.005	-4.33143e-05	2.005	-5.67326e-05	2.005	-9.74595e-05
2.004	-1.12592e-05	2.004	-2.26471e-05	2.004	-4.7256e-06	2.004	-9.5316e-06	2.004	-1.91825e-05	2.004	-4.34161e-05	2.004	-5.59944e-05	2.004	-9.99468e-05
2.003	-1.12983e-05	2.003	-2.27451e-05	2.003	-4.7535e-06	2.003	-9.6145e-06	2.003	-1.92209e-05	2.003	-4.35226e-05	2.003	-5.61064e-05	2.003	-9.7513e-05
2.002	-1.13584e-05	2.002	-2.27198e-05	2.002	-4.7703e-06	2.002	-9.5518e-06	2.002	-1.92209e-05	2.002	-4.36269e-05	2.002	-5.62504e-05	2.002	-0.000100555
2.001	-1.13244e-05	2.001	-2.27578e-05	2.001	-4.791e-06	2.001	-9.6565e-06	2.001	-1.92707e-05	2.001	-4.36651e-05	2.001	-5.66664e-05	2.001	-9.84705e-05
2	-1.1372e-05	2	-2.27911e-05	2	-4.8352e-06	2	-9.6127e-06	2	-1.92734e-05	2	-4.36895e-05	2	-5.73671e-05	2	-9.90837e-05
1.999	-1.14242e-05	1.999	-2.27939e-05	1.999	-4.7798e-06	1.999	-9.6712e-06	1.999	-1.93174e-05	1.999	-4.37218e-05	1.999	-5.73772e-05	1.999	-9.84671e-05
1.998	-1.1418e-05	1.998	-2.27931e-05	1.998	-4.8244e-06	1.998	-9.6807e-06	1.998	-1.93456e-05	1.998	-4.3791e-05	1.998	-5.54896e-05	1.998	-0.00010165
1.997	-1.14161e-05	1.997	-2.29213e-05	1.997	-4.8477e-06	1.997	-9.6829e-06	1.997	-1.94633e-05	1.997	-4.40186e-05	1.997	-5.86476e-05	1.997	-0.000101166
1.996	-1.14346e-05	1.996	-2.30264e-05	1.996	-4.8225e-06	1.996	-9.7766e-06	1.996	-1.9485e-05	1.996	-4.39825e-05	1.996	-5.80267e-05	1.996	-0.000101185
1.995	-1.15049e-05	1.995	-2.29995e-05	1.995	-4.8208e-06	1.995	-9.7289e-06	1.995	-1.9453e-05	1.995	-4.40975e-05	1.995	-5.88256e-05	1.995	-0.000100911
1.994	-1.1467e-05	1.994	-2.30509e-05	1.994	-4.8932e-06	1.994	-9.7247e-06	1.994	-1.95478e-05	1.994	-4.4189e-05	1.994	-5.74541e-05	1.994	-0.000101189
1.993	-1.157e-05	1.993	-2.31066e-05	1.993	-4.9059e-06	1.993	-9.7521e-06	1.993	-1.95907e-05	1.993	-4.41597e-05	1.993	-5.83698e-05	1.993	-0.00010216
1.992	-1.15503e-05	1.992	-2.31174e-05	1.992	-4.8279e-06	1.992	-9.7808e-06	1.992	-1.95596e-05	1.992	-4.41717e-05	1.992	-5.77464e-05	1.992	-0.000100301
1.991	-1.15368e-05	1.991	-2.31995e-05	1.991	-4.8709e-06	1.991	-9.7432e-06	1.991	-1.96022e-05	1.991	-4.42492e-05	1.991	-5.91628e-05	1.991	-0.000102631
1.99	-1.1615e-05	1.99	-2.32749e-05	1.99	-4.8721e-06	1.99	-9.7611e-06	1.99	-1.96877e-05	1.99	-4.42973e-05	1.99	-5.87717e-05	1.99	-0.00010159
1.989	-1.16113e-05	1.989	-2.32848e-05	1.989	-4.9325e-06	1.989	-9.8635e-06	1.989	-1.96804e-05	1.989	-4.44182e-05	1.989	-5.804e-05	1.989	-0.000102337
1.988	-1.16267e-05	1.988	-2.32655e-05	1.988	-4.9173e-06	1.988	-9.8408e-06	1.988	-1.97066e-05	1.988	-4.45011e-05	1.988	-5.7628e-05	1.988	-0.000103239
1.987	-1.16038e-05	1.987	-2.335e-05	1.987	-4.8916e-06	1.987	-9.8434e-06	1.987	-1.97143e-05	1.987	-4.45645e-05	1.987	-5.75362e-05	1.987	-0.000101337
1.986	-1.15967e-05	1.986	-2.3372e-05	1.986	-4.9113e-06	1.986	-9.8267e-06	1.986	-1.97517e-05	1.986	-4.46702e-05	1.986	-5.9591e-05	1.986	-0.000101921
1.985	-1.16642e-05	1.985	-2.32953e-05	1.985	-4.9531e-06	1.985	-9.8916e-06	1.985	-1.97356e-05	1.985	-4.46414e-05	1.985	-5.67246e-05	1.985	-0.000101928
1.984	-1.16853e-05	1.984	-2.34458e-05	1.984	-4.8925e-06	1.984	-9.8567e-06	1.984	-1.9791e-05	1.984	-4.48352e-05	1.984	-5.99868e-05	1.984	-0.000103997
1.983	-1.17325e-05	1.983	-2.35326e-05	1.983	-4.9136e-06	1.983	-9.9554e-06	1.983	-1.98655e-05	1.983	-4.48239e-05	1.983	-5.94311e-05	1.983	-0.000103247
1.982	-1.1674e-05	1.982	-2.34908e-05	1.982	-4.939e-06	1.982	-9.9377e-06	1.982	-1.99286e-05	1.982	-4.49514e-05	1.982	-5.84632e-05	1.982	-0.00010472
1.981	-1.17564e-05	1.981	-2.35199e-05	1.981	-4.961e-06	1.981	-9.8955e-06	1.981	-1.99483e-05	1.981	-4.4896e-05	1.981	-6.00345e-05	1.981	-0.000104834
1.98	-1.17615e-05	1.98	-2.35575e-05	1.98	-4.9259e-06	1.98	-9.9987e-06	1.98	-1.99654e-05	1.98	-4.49917e-05	1.98	-5.89093e-05	1.98	-0.000105117
1.979	-1.17363e-05	1.979	-2.35673e-05	1.979	-4.9293e-06	1.979	-9.9758e-06	1.979	-1.9956e-05	1.979	-4.50569e-05	1.979	-5.99157e-05	1.979	-0.000104178
1.978	-1.18414e-05	1.978	-2.36774e-05	1.978	-4.9419e-06	1.978	-9.9883e-06	1.978	-1.99988e-05	1.978	-4.52189e-05	1.978	-5.98755e-05	1.978	-0.000104451
1.977	-1.18153e-05	1.977	-2.36851e-05	1.977	-4.9354e-06	1.977	-9.9582e-06	1.977	-2.00133e-05	1.977	-4.52066e-05	1.977	-5.89891e-05	1.977	-0.000107013
1.976	-1.18503e-05	1.976	-2.37688e-05	1.976	-4.9554e-06	1.976	-9.9738e-06	1.976	-2.00413e-05	1.976	-4.52021e-05	1.976	-5.99607e-05	1.976	-0.000104632
1.975	-1.18683e-05	1.975	-2.37068e-05	1.975	-4.9906e-06	1.975	-1.00233e-05	1.975	-2.005e-05	1.975	-4.5321e-05	1.975	-6.06462e-05	1.975	-0.000108712
1.974	-1.18364e-05	1.974	-2.37711e-05	1.974	-5.0339e-06	1.974	-1.00709e-05	1.974	-2.01585e-05	1.974	-4.54821e-05	1.974	-6.00549e-05	1.974	-0.000104398
1.973	-1.18701e-05	1.973	-2.38231e-05	1.973	-5.0292e-06	1.973	-1.00084e-05	1.973	-2.01078e-05	1.973	-4.53488e-05	1.973	-5.98342e-05	1.973	-0.000104953
1.972	-1.18651e-05	1.972	-2.38379e-05	1.972	-5.026e-06	1.972	-1.0085e-05	1.972	-2.00926e-05	1.972	-4.55016e-05	1.972	-6.03692e-05	1.972	-0.00010543
1.971	-1.19735e-05	1.971	-2.39915e-05	1.971	-5.0437e-06	1.971	-1.0092e-05	1.971	-2.01992e-05	1.971	-4.55869e-05	1.971	-6.09685e-05	1.971	-0.000109075
1.97	-1.19634e-05	1.97	-2.39739e-05	1.97	-5.0266e-06	1.97	-1.00837e-05	1.97	-2.02362e-05	1.97	-4.55567e-05	1.97	-6.16808e-05	1.97	-0.000109103
1.969	-1.19128e-05	1.969	-2.39493e-05	1.969	-4.9848e-06	1.969	-1.01108e-05	1.969	-2.02843e-05	1.969	-4.56672e-05	1.969	-6.02917e-05	1.969	-0.000106639
1.968	-1.20078e-05	1.968	-2.39802e-05	1.968	-5.0344e-06	1.968	-1.00854e-05	1.968	-2.02639e-05	1.968	-4.58123e-05	1.968	-6.08046e-05	1.968	-0.000108396
1.967	-1.19905e-05	1.967	-2.41172e-05	1.967	-5.0335e-06	1.967	-1.01807e-05	1.967	-2.03654e-05	1.967	-4.58835e-05	1.967	-6.04735e-05	1.967	-0.00010841
1.966	-1.19821e-05	1.966	-2.40341e-05	1.966	-5.0361e-06	1.966	-1.01413e-05	1.966	-2.02683e-05	1.966	-4.59287e-05	1.966	-6.13839e-05	1.966	-0.000106814
1.965	-1.20949e-05	1.965	-2.41468e-05	1.965	-5.0794e-06	1.965	-1.02171e-05	1.965	-2.03737e-05	1.965	-4.59901e-05	1.965	-6.15476e-05	1.965	-0.000110304
1.964	-1.20325e-05	1.964	-2.42268e-05	1.964	-5.0974e-06	1.964	-1.02268e-05	1.964	-2.03836e-05	1.964	-4.60584e-05	1.964	-6.09137e-05	1.964	-0.000108953
1.963	-1.20708e-05	1.963	-2.41333e-05	1.963	-5.096e-06	1.963	-1.01528e-05	1.963	-2.0471e-05	1.963	-4.60313e-05	1.963	-6.11151e-05	1.963	-0.000107523
1.962	-1.21125e-05	1.962	-2.42552e-05	1.962	-5.0496e-06	1.962	-1.01583e-05	1.962	-2.0443e-05	1.962	-4.61637e-05	1.962	-6.02689e-05	1.962	-0.000110012
1.961	-1.20898e-05	1.961	-2.42776e-05	1.961	-5.1149e-06	1.961	-1.02182e-05	1.961	-2.04757e-05	1.961	-4.62035e-05	1.961	-6.02404e-05	1.961	-0.000111995
1.96	-1.20792e-05	1.96	-2.4292e-05	1.96	-5.0866e-06	1.96	-1.02519e-05	1.96	-2.04697e-05	1.96	-4.62863e-05	1.96	-6.02639e-05	1.96	-0.000109388
1.959	-1.21116e-05	1.959	-2.43146e-05	1.959	-5.0538e-06	1.959	-1.02105e-05	1.959	-2.04624e-05	1.959	-4.63545e-05	1.959	-6.12859e-05	1.959	-0.000105905
1.958	-1.22226e-05	1.958	-2.43699e-05	1.958	-5.0609e-06	1.958	-1.02791e-05	1.958	-2.0639e-05	1.958	-4.65168e-05	1.958	-6.22647e-05	1.958	-0.000112254
1.957	-1.21625e-05	1.957	-2.44247e-05	1.957	-5.1254e-06	1.957	-1.02547e-05	1.957	-2.06314e-05	1.957	-4.65944e-05	1.957	-6.13808e-05	1.957	-0.000112129
1.956	-1.22856e-05	1.956	-2.45349e-05	1.956	-5.1265e-06	1.956	-1.03347e-05	1.956	-2.06143e-05	1.956	-4.65691e-05	1.956	-5.99051e-05	1.956	-0.000110234
1.955	-1.22526e-05	1.955	-2.44893e-05	1.955	-5.1573e-06	1.955	-1.02977e-05	1.955	-2.07121e-05	1.955	-4.66468e-05	1.955	-6.24969e-05	1.955	-0.000110236
1.954	-1.22527e-05	1.954	-2.45449e-05	1.954	-5.1669e-06	1.954	-1.03277e-05	1.954	-2.07146e-05	1.954	-4.67295e-05	1.954	-6.22272e-05	1.954	-0.000108847
1.953	-1.22352e-05	1.953	-2.4526e-05	1.953	-5.1564e-06	1.953	-1.03288e-05	1.953	-2.07361e-05	1.953	-4.67293e-05	1.953	-6.24975e-05	1.953	-0.000111301
1.952	-1.22315e-05	1.952	-2.4624e-05	1.952	-5.1844e-06	1.952	-1.0345e-05	1.952	-2.07717e-05	1.952	-4.68366e-05	1.952	-6.16771e-05	1.952	-0.000112042
1.951	-1.22845e-05	1.951	-2.4616e-05	1.951	-5.1255e-06	1.951	-1.04163e-05	1.951	-2.07793e-05	1.951	-4.70194e-05	1.951	-6.21975e-05	1.951	-0.000111771
1.95	-1.22733e-05	1.95	-2.46534e-05	1.95	-5.1938e-06	1.95	-1.03742e-05	1.95	-2.08144e-05	1.95	-4.68841e-05	1.95	-6.15901e-05	1.95	-0.000110232
1.949	-1.23517e-05	1.949	-2.47556e-05	1.949	-5.1993e-06	1.949	-1.03556e-05	1.949	-2.07835e-05	1.949	-4.69881e-05	1.949	-6.19108e-05	1.949	-0.000110154
1.948	-1.2383e-05	1.948	-2.47963e-05	1.948	-5.1609e-06	1.948	-1.03835e-05	1.948	-2.08945e-05	1.948	-4.71462e-05	1.948	-6.19242e-05	1.948	-0.000111468
1.947	-1.2345e-05	1.947	-2.47752e-05	1.947	-5.1957e-06	1.947	-1.03715e-05	1.947	-2.08525e-05	1.947	-4.70835e-05	1.947	-6.29291e-05	1.947	-0.000111742
1.946	-1.24488e-05	1.946	-2.48272e-05	1.946	-5.2348e-06	1.946	-1.04891e-05	1.946	-2.09487e-05	1.946	-4.73021e-05	1.946	-6.31783e-05	1.946	-0.000110995
1.945	-1.24747e-05	1.945	-2.49168e-05	1.945	-5.2004e-06	1.945	-1.04328e-05	1.945	-2.10242e-05	1.945	-4.7286e-05	1.945	-6.35029e-05	1.945	-0.000113483
1.944	-1.24732e-05	1.944	-2.48835e-05	1.944	-5.2046e-06	1.944	-1.04574e-05	1.944	-2.09833e-05	1.944	-4.74111e-05	1.944	-6.49089e-05	1.944	-0.000114037
1.943	-1.24566e-05	1.943	-2.50039e-05	1.943	-5.2118e-06	1.943	-1.0524e-05	1.943	-2.09935e-05	1.943	-4.74389e-05	1.943	-6.41148e-05	1.943	-0.00011197
1.942	-1.24858e-05	1.942	-2.50613e-05	1.942	-5.186e-06	1.942	-1.05279e-05	1.942	-2.10703e-05	1.942	-4.7598e-05	1.942	-6.2877e-05	1.942	-0.00011349
1.941	-1.24718e-05	1.941	-2.49814e-05	1.941	-5.197e-06	1.941	-1.05026e-05	1.941	-2.10292e-05	1.941	-4.7526e-05	1.941	-6.38129e-05	1.941	-0.000112637
1.94	-1.24927e-05	1.94	-2.50766e-05	1.94	-5.2299e-06	1.94	-1.05247e-05	1.94	-2.10591e-05	1.94	-4.76304e-05	1.94	-6.48118e-05	1.94	-0.000113432
1.939	-1.25267e-05	1.939	-2.51553e-05	1.939	-5.2677e-06	1.939	-1.05745e-05	1.939	-2.11348e-05	1.939	-4.77124e-05	1.939	-6.46813e-05	1.939	-0.000114024
1.938	-1.25794e-05	1.938	-2.5114e-05	1.938	-5.2719e-06	1.938	-1.05487e-05	1.938	-2.11564e-05	1.938	-4.77441e-05	1.938	-6.30279e-05	1.938	-0.000113057
1.937	-1.2588e-05	1.937	-2.52009e-05	1.937	-5.2552e-06	1.937	-1.06094e-05	1.937	-2.11753e-05	1.937	-4.77329e-05	1.937	-6.33316e-05	1.937	-0.000112689
1.936	-1.26239e-05	1.936	-2.51823e-05	1.936	-5.2945e-06	1.936	-1.06117e-05	1.936	-2.11699e-05	1.936	-4.79322e-05	1.936	-6.41525e-05	1.936	-0.000113787
1.935	-1.25988e-05	1.935	-2.52772e-05	1.935	-5.252e-06	1.935	-1.0602e-05	1.935	-2.12272e-05	1.935	-4.78965e-05	1.935	-6.33981e-05	1.935	-0.000113886
1.934	-1.26164e-05	1.934	-2.52363e-05	1.934	-5.2414e-06	1.934	-1.05822e-05	1.934	-2.1185e-05	1.934	-4.79206e-05	1.934	-6.38582e-05	1.934	-0.0001148
1.933	-1.26394e-05	1.933	-2.53679e-05	1.933	-5.3203e-06	1.933	-1.06307e-05	1.933	-2.1282e-05	1.933	-4.80763e-05	1.933	-6.33727e-05	1.933	-0.000116286
1.932	-1.2713e-05	1.932	-2.53994e-05	1.932	-5.291e-06	1.932	-1.06003e-05	1.932	-2.12719e-05	1.932	-4.81694e-05	1.932	-6.51245e-05	1.932	-0.000114897
1.931	-1.27016e-05	1.931	-2.53935e-05	1.931	-5.2599e-06	1.931	-1.07082e-05	1.931	-2.13571e-05	1.931	-4.81983e-05	1.931	-6.52536e-05	1.931	-0.000115702
1.93	-1.26676e-05	1.93	-2.54342e-05	1.93	-5.3336e-06	1.93	-1.07125e-05	1.93	-2.14175e-05	1.93	-4.8253e-05	1.93	-6.52915e-05	1.93	-0.0001169
1.929	-1.26891e-05	1.929	-2.547e-05	1.929	-5.335e-06	1.929	-1.07121e-05	1.929	-2.13869e-05	1.929	-4.83129e-05	1.929	-6.4961e-05	1.929	-0.000115287
1.928	-1.27812e-05	1.928	-2.5477e-05	1.928	-5.317e-06	1.928	-1.07387e-05	1.928	-2.14221e-05	1.928	-4.8428e-05	1.928	-6.47707e-05	1.928	-0.000115446
1.927	-1.27845e-05	1.927	-2.55164e-05	1.927	-5.3649e-06	1.927	-1.0701e-05	1.927	-2.14888e-05	1.927	-4.84014e-05	1.927	-6.52496e-05	1.927	-0.000114419
1.926	-1.27349e-05	1.926	-2.5562e-05	1.926	-5.3877e-06	1.926	-1.07628e-05	1.926	-2.15279e-05	1.926	-4.85105e-05	1.926	-6.53196e-05	1.926	-0.000116497
1.925	-1.27599e-05	1.925	-2.5588e-05	1.925	-5.3955e-06	1.925	-1.07631e-05	1.925	-2.1567e-05	1.925	-4.85158e-05	1.925	-6.52027e-05	1.925	-0.000116016
1.924	-1.27796e-05	1.924	-2.56264e-05	1.924	-5.3412e-06	1.924	-1.07599e-05	1.924	-2.15362e-05	1.924	-4.8653e-05	1.924	-6.54168e-05	1.924	-0.000117066
1.923	-1.28166e-05	1.923	-2.56365e-05	1.923	-5.3728e-06	1.923	-1.07768e-05	1.923	-2.152e-05	1.923	-4.86366e-05	1.923	-6.5418e-05	1.923	-0.000115663
1.922	-1.28796e-05	1.922	-2.57766e-05	1.922	-5.3519e-06	1.922	-1.07826e-05	1.922	-2.16404e-05	1.922	-4.88036e-05	1.922	-6.58224e-05	1.922	-0.000114197
1.921	-1.28205e-05	1.921	-2.56913e-05	1.921	-5.3308e-06	1.921	-1.0824e-05	1.921	-2.16871e-05	1.921	-4.87321e-05	1.921	-6.55046e-05	1.921	-0.000117962
1.92	-1.2916e-05	1.92	-2.58239e-05	1.92	-5.3809e-06	1.92	-1.08438e-05	1.92	-2.17136e-05	1.92	-4.88518e-05	1.92	-6.61774e-05	1.92	-0.000120618
1.919	-1.29797e-05	1.919	-2.59627e-05	1.919	-5.3944e-06	1.919	-1.08144e-05	1.919	-2.16958e-05	1.919	-4.89808e-05	1.919	-6.63889e-05	1.919	-0.000119467
1.918	-1.29534e-05	1.918	-2.58704e-05	1.918	-5.4289e-06	1.918	-1.08511e-05	1.918	-2.17727e-05	1.918	-4.89919e-05	1.918	-6.61348e-05	1.918	-0.000116866
1.917	-1.2969e-05	1.917	-2.59378e-05	1.917	-5.4561e-06	1.917	-1.09067e-05	1.917	-2.18133e-05	1.917	-4.91267e-05	1.917	-6.69777e-05	1.917	-0.000118291
1.916	-1.29801e-05	1.916	-2.59838e-05	1.916	-5.428e-06	1.916	-1.09094e-05	1.916	-2.18134e-05	1.916	-4.91727e-05	1.916	-6.72881e-05	1.916	-0.000118053
1.915	-1.29597e-05	1.915	-2.60598e-05	1.915	-5.4139e-06	1.915	-1.09048e-05	1.915	-2.18158e-05	1.915	-4.91633e-05	1.915	-6.57529e-05	1.915	-0.000119422
1.914	-1.30346e-05	1.914	-2.61044e-05	1.914	-5.4291e-06	1.914	-1.09235e-05	1.914	-2.18974e-05	1.914	-4.92826e-05	1.914	-6.51121e-05	1.914	-0.000118645
1.913	-1.30006e-05	1.913	-2.61506e-05	1.913	-5.4675e-06	1.913	-1.09716e-05	1.913	-2.18991e-05	1.913	-4.93786e-05	1.913	-6.65096e-05	1.913	-0.000121337
1.912	-1.30007e-05	1.912	-2.61517e-05	1.912	-5.4887e-06	1.912	-1.09567e-05	1.912	-2.19413e-05	1.912	-4.93695e-05	1.912	-6.69022e-05	1.912	-0.000118884
1.911	-1.30482e-05	1.911	-2.62009e-05	1.911	-5.4165e-06	1.911	-1.08881e-05	1.911	-2.1896e-05	1.911	-4.94422e-05	1.911	-6.70081e-05	1.911	-0.000121303
1.91	-1.31098e-05	1.91	-2.62492e-05	1.91	-5.4783e-06	1.91	-1.09886e-05	1.91	-2.19575e-05	1.91	-4.95202e-05	1.91	-6.71533e-05	1.91	-0.000119425
1.909	-1.30705e-05	1.909	-2.62453e-05	1.909	-5.4658e-06	1.909	-1.09811e-05	1.909	-2.19833e-05	1.909	-4.95496e-05	1.909	-6.53681e-05	1.909	-0.000119097
1.908	-1.31214e-05	1.908	-2.62586e-05	1.908	-5.4831e-06	1.908	-1.09589e-05	1.908	-2.20571e-05	1.908	-4.96099e-05	1.908	-6.65486e-05	1.908	-0.000120185
1.907	-1.3191e-05	1.907	-2.63903e-05	1.907	-5.4507e-06	1.907	-1.10553e-05	1.907	-2.21134e-05	1.907	-4.976e-05	1.907	-6.82654e-05	1.907	-0.00012283
1.906	-1.31177e-05	1.906	-2.63573e-05	1.906	-5.5397e-06	1.906	-1.09897e-05	1.906	-2.21639e-05	1.906	-4.98012e-05	1.906	-6.71434e-05	1.906	-0.000121552
1.905	-1.3171e-05	1.905	-2.64083e-05	1.905	-5.4968e-06	1.905	-1.10192e-05	1.905	-2.21128e-05	1.905	-4.98961e-05	1.905	-6.67738e-05	1.905	-0.000122354
1.904	-1.31826e-05	1.904	-2.64154e-05	1.904	-5.5427e-06	1.904	-1.10548e-05	1.904	-2.21321e-05	1.904	-4.98888e-05	1.904	-6.77686e-05	1.904	-0.000120664
1.903	-1.31865e-05	1.903	-2.64224e-05	1.903	-5.5405e-06	1.903	-1.11016e-05	1.903	-2.21241e-05	1.903	-5.00633e-05	1.903	-6.75624e-05	1.903	-0.000121291
1.902	-1.32266e-05	1.902	-2.65358e-05	1.902	-5.5504e-06	1.902	-1.11184e-05	1.902	-2.22248e-05	1.902	-5.00424e-05	1.902	-6.72758e-05	1.902	-0.000120904
1.901	-1.32213e-05	1.901	-2.65546e-05	1.901	-5.5703e-06	1.901	-1.10559e-05	1.901	-2.22134e-05	1.901	-5.01296e-05	1.901	-6.76976e-05	1.901	-0.000121068
1.9	-1.33165e-05	1.9	-2.66496e-05	1.9	-5.4839e-06	1.9	-1.11156e-05	1.9	-2.22203e-05	1.9	-5.02721e-05	1.9	-6.74282e-05	1.9	-0.000120458
1.899	-1.32547e-05	1.899	-2.66215e-05	1.899	-5.5239e-06	1.899	-1.10819e-05	1.899	-2.22393e-05	1.899	-5.02929e-05	1.899	-6.7278e-05	1.899	-0.000121711
1.898	-1.32547e-05	1.898	-2.66256e-05	1.898	-5.5956e-06	1.898	-1.11785e-05	1.898	-2.23704e-05	1.898	-5.03125e-05	1.898	-6.8911e-05	1.898	-0.000121019
1.897	-1.33718e-05	1.897	-2.67313e-05	1.897	-5.507e-06	1.897	-1.11753e-05	1.897	-2.23634e-05	1.897	-5.03553e-05	1.897	-6.69461e-05	1.897	-0.000121819
1.896	-1.33089e-05	1.896	-2.66832e-05	1.896	-5.587e-06	1.896	-1.11505e-05	1.896	-2.23053e-05	1.896	-5.03879e-05	1.896	-6.7269e-05	1.896	-0.000121951
1.895	-1.33227e-05	1.895	-2.67551e-05	1.895	-5.556e-06	1.895	-1.12396e-05	1.895	-2.2427e-05	1.895	-5.05873e-05	1.895	-6.75245e-05	1.895	-0.000121447
1.894	-1.34082e-05	1.894	-2.69239e-05	1.894	-5.5876e-06	1.894	-1.12099e-05	1.894	-2.25156e-05	1.894	-5.0672e-05	1.894	-6.92996e-05	1.894	-0.000123859
1.893	-1.3481e-05	1.893	-2.69515e-05	1.893	-5.594e-06	1.893	-1.12482e-05	1.893	-2.2506e-05	1.893	-5.07356e-05	1.893	-6.99132e-05	1.893	-0.000124452
1.892	-1.34103e-05	1.892	-2.69532e-05	1.892	-5.6163e-06	1.892	-1.12203e-05	1.892	-2.25835e-05	1.892	-5.083e-05	1.892	-6.93366e-05	1.892	-0.000124562
1.891	-1.35239e-05	1.891	-2.70396e-05	1.891	-5.645e-06	1.891	-1.12681e-05	1.891	-2.25829e-05	1.891	-5.0899e-05	1.891	-6.86405e-05	1.891	-0.000124085
1.89	-1.35459e-05	1.89	-2.70038e-05	1.89	-5.6251e-06	1.89	-1.12455e-05	1.89	-2.26024e-05	1.89	-5.09839e-05	1.89	-6.7904e-05	1.89	-0.000123979
1.889	-1.35358e-05	1.889	-2.70528e-05	1.889	-5.6415e-06	1.889	-1.12383e-05	1.889	-2.2591e-05	1.889	-5.10106e-05	1.889	-6.97977e-05	1.889	-0.000125107
1.888	-1.35842e-05	1.888	-2.71721e-05	1.888	-5.6426e-06	1.888	-1.12835e-05	1.888	-2.26387e-05	1.888	-5.10286e-05	1.888	-6.9788e-05	1.888	-0.000125968
1.887	-1.35113e-05	1.887	-2.70975e-05	1.887	-5.6535e-06	1.887	-1.13067e-05	1.887	-2.26724e-05	1.887	-5.11097e-05	1.887	-6.96793e-05	1.887	-0.000126102
1.886	-1.35328e-05	1.886	-2.71411e-05	1.886	-5.6634e-06	1.886	-1.13589e-05	1.886	-2.26523e-05	1.886	-5.11468e-05	1.886	-6.86862e-05	1.886	-0.000123719
1.885	-1.36174e-05	1.885	-2.72522e-05	1.885	-5.6077e-06	1.885	-1.13296e-05	1.885	-2.273e-05	1.885	-5.11994e-05	1.885	-6.89483e-05	1.885	-0.000125937
1.884	-1.35491e-05	1.884	-2.7276e-05	1.884	-5.6219e-06	1.884	-1.13622e-05	1.884	-2.27382e-05	1.884	-5.12675e-05	1.884	-6.92318e-05	1.884	-0.000126304
1.883	-1.35654e-05	1.883	-2.71955e-05	1.883	-5.6739e-06	1.883	-1.14062e-05	1.883	-2.28199e-05	1.883	-5.14323e-05	1.883	-6.8298e-05	1.883	-0.000124879
1.882	-1.36531e-05	1.882	-2.73355e-05	1.882	-5.6475e-06	1.882	-1.13992e-05	1.882	-2.27836e-05	1.882	-5.14137e-05	1.882	-6.88367e-05	1.882	-0.000125475
1.881	-1.37339e-05	1.881	-2.74329e-05	1.881	-5.6601e-06	1.881	-1.14162e-05	1.881	-2.29415e-05	1.881	-5.16065e-05	1.881	-7.01964e-05	1.881	-0.00012756
1.88	-1.36665e-05	1.88	-2.74117e-05	1.88	-5.6842e-06	1.88	-1.14211e-05	1.88	-2.28254e-05	1.88	-5.16116e-05	1.88	-7.04477e-05	1.88	-0.000126457
1.879	-1.37147e-05	1.879	-2.74789e-05	1.879	-5.662e-06	1.879	-1.14139e-05	1.879	-2.29676e-05	1.879	-5.16226e-05	1.879	-7.0701e-05	1.879	-0.000125932
1.878	-1.37595e-05	1.878	-2.74891e-05	1.878	-5.7502e-06	1.878	-1.14299e-05	1.878	-2.29814e-05	1.878	-5.18078e-05	1.878	-6.99383e-05	1.878	-0.00012833
[truncated: 4,878 more rows]

## Sheet: Figure 4
Fig. 4A											Fig. 4B							Fig. 4C											Fig. 4D			Fig. 4E			Fig. 4F				Fig. 4G
[truncated: 20,304 more rows]

[truncated: 7 more sheets: Figure 5, Supplementary Fig. 10b, Supplementary Fig. 11b, Supplementary Fig. 12 , Supplementary Fig. 14a, b, Supplementary Fig. 16a, Supplementary Fig. 16b]
